# Supplementary material for: Integrated differential transcriptome maps of Acute Megakaryoblastic Leukemia (AMKL) in children with or without Down Syndrome (DS)
Source: BMC Med Genomics. 2014 Dec 5;7:63. doi: 10.1186/s12920-014-0063-z (PMC4304173; doi:10.1186/s12920-014-0063-z)
Supplement: Additional file 1 — Table listing samples selected for the meta-analysis of gene expression profiles in DS AMKL (pool 'A'), non-DS AMKL (pool 'B'), TMD (pool 'C'), and MK (pool 'D' and 'E') cells. All known data about patients whose samples were included in the meta-analysis are described. [file 12920_2014_63_MOESM1_ESM.xls]

## Sheet: Foglio1
Additional file 1. Samples selected for the meta-analysis of gene expression profiles in DS AMKL (pool 'A'), non-DS AMKL (pool 'B'), TMD (pool 'C'), and MK (pool 'D' and 'E') cells. All known data about patients whose samples were included in the meta-analysis are described.
Pool [A] DS AMKL
ID	Series	Platform	Samples	Sample	Age (m)	Age	Sex	Cell type	GATA1s	Methods	Source	Array	Value Type	Platform Rows	Sample Rows	Reference	PMID
A1	GSE19681	GPL570	3	GSM491372		[Ped.]	/	BM Sorted leukemic blast cells	Yes	BM. See Langebrake 2005. CD41, 117, 33, 34.	Down syndrome acute myeloid leuekmia blasts, FAB M7, sample1	[HG-U133_Plus_2] Affymetrix Human Genome U133 Plus 2.0 Array	Invariant-set normalized (dChip) signal intensity	54675	54675	Klusmann 2010a	20194440
A2	"	"	"	GSM491373		"	/	"	Yes	"	" sample2	"	"	"	"	"	"
A3	"	"	"	GSM491374		"	/	"	Yes	"	" sample3	"	"	"	"	"	"
A4	GSE4119	GPL96	22	GSM94245	1	1 mo	M	BM	Not Done (ND)	Median blasts 60%.	DS_AMKL_057 Bone marrow or peripheral blood	[HG-U133A] Affymetrix Human Genome U133A Array	MAS5-calculated Signal intensity	22283	22283	Bourquin 2006	16492768
A5	"	"	"	GSM94272	10	10 mo	F	BM	Yes	"	DS_AMKL_011 "	"	"	"	"	"	"
A6	"	"	"	GSM94273	14	14 mo	M	BM	ND	"	DS_AMKL_015 "	"	"	"	"	"	"
A7	"	"	"	GSM94274	15	15 mo	F	BM	ND	"	DS_AMKL_016 "	"	"	"	"	"	"
A8	"	"	"	GSM94275	13	13 mo	F	BM	Yes	"	DS_AMKL_018 "	"	"	"	"	"	"
A9	"	"	"	GSM94276	11	11 mo	F	BM	ND	"	DS_AMKL_019 "	"	"	"	"	"	"
A10	"	"	"	GSM94277	8	8 mo	F	PB	Yes	"	DS_AMKL_020 "	"	"	"	"	"	"
A11	"	"	"	GSM94278	18	18 mo	M	BM	Yes	"	DS_AMKL_030 "	"	"	"	"	"	"
A12	"	"	"	GSM94279	26	26 mo	M	PB	Yes	"	DS_AMKL_068 "	"	"	"	"	"	"
A13	"	"	"	GSM94280	20	20 mo	F	PB	Yes	"	DS_AMKL_070 "	"	"	"	"	"	"
A14	"	"	"	GSM94281	14	14 mo	F	PB	Yes	"	DS_AMKL_120 "	"	"	"	"	"	"
A15	"	"	"	GSM94282	30	30 mo	M	BM	ND	"	DS_AMKL_121 "	"	"	"	"	"	"
A16	"	"	"	GSM94283	23	23 mo	F	PB	Yes	"	DS_AMKL_122 "	"	"	"	"	"	"
A17	"	"	"	GSM94284	16	16 mo	F	PB	Yes	"	DS_AMKL_124 "	"	"	"	"	"	"
A18	"	"	"	GSM94285	27	27 mo	M	PB	Yes	"	DS_AMKL_125 "	"	"	"	"	"	"
A19	"	"	"	GSM94286	25	25 mo	F	BM	Yes	"	DS_AMKL_126 "	"	"	"	"	"	"
A20	"	"	"	GSM94287	22	22 mo	F	PB	Yes	"	DS_AMKL_127 "	"	"	"	"	"	"
A21	"	"	"	GSM94288	24	24 mo	M	PB	ND	"	DS_AMKL_128 "	"	"	"	"	"	"
A22	"	"	"	GSM94289	28	28 mo	F	PB	Yes	"	DS_AMKL_129 "	"	"	"	"	"	"
A23	"	"	"	GSM94290	36	36 mo	F	PB	Yes	"	DS_AMKL_130 "	"	"	"	"	"	"
A24	"	"	"	GSM94291	11	11 mo	F	PB	Yes	"	DS_AMKL_132 "	"	"	"	"	"	"
A25	"	"	"	GSM94292	15	15 mo	M	PB	Yes	"	DS_AMKL_133 "	"	"	"	"	"	"
A26	GSE16677	GPL570	6	GSM417985		[Ped.]	/	BM or PB sorted leukemic blasts	/	Sorted based on CD41, CD7, CD117, CD33, CD34 Ab	DS-AMKL01 (DS AMKL sample 1, sorted blasts)	[HG-U133_Plus_2] Affymetrix Human Genome U133 Plus 2.0 Array	dChip-normalized signal intensity	54675	54613	Klusmann 2010b	20679399
A27	"	"	"	GSM417986		"	/	"	/	"	DS AMKL02	"	"	"	"	"	"
A28	"	"	"	GSM417987		"	/	"	/	"	DS AMKL03	"	"	"	"	"	"
A29	"	"	"	GSM417988		"	/	"	/	"	DS AMKL04	"	"	"	"	"	"
A30	"	"	"	GSM417989		"	/	"	/	"	DS AMKL05	"	"	"	"	"	"
A31	"	"	"	GSM417990		"	/	"	/	"	DS AMKL06	"	"	"	"	"	"
A32	E-MEXP-72	A-AFFY-33.adf.txt	7	AMKL1	38	38 mo	F	BMMC	Yes	50% blasts, treated, complete remission >3 yrs.	AMKL1 GATA1 mutation (270-271ins7bp)	[HG-U133A] Affymetrix Human Genome U133A Array	RMA (CEL files processed by AltAnalyze) - Log2 intensity values	22283	22283	McElwaine 2004	15180862
A33	"	"	"	AMKL2	28	28 mo	M	BMMC	Yes	70% blasts, treated, complete remission >9 yrs.	AMKL2 GATA1 mutation (344-345ins2bp)	"	"	"	"	"	"
A34	"	"	"	AMKL4	14	14 mo	M	BMMC	Yes	40% blasts, treated, died during therapy.	AMKL4 GATA1 exon 2 spliced out	"	"	"	"	"	"
A35	"	"	"	AMKL5	26	26 mo	F	PBMC	Yes	95% blasts, treated, died during therapy.	AMKL5 GATA1 mutation (251delT)	"	"	"	"	"	"
A36	"	"	"	AMKL6	22	22 mo	F	BMMC	Yes	32% blasts, treated, died during therapy.	AMKL6 GATA1 mutation (160-161del2bp)	"	"	"	"	"	"
A37	"	"	"	AMKL7	24	24 mo	M	PBMC	Yes	60% blasts, treated, died during therapy.	AMKL7 GATA1 exon 2 spliced out	"	"	"	"	"	"
A38	"	"	"	AMKL8	24	24 mo	F	BMMC	Yes	>50% blasts, treated, no data on outcome.	AMKL8 GATA1 mutation (197 G>T, STOP)	"	"	"	"	"
A39	Provided	GPL96	5	DS004		[Ped.]	/	BMMC or PBMC	Yes	Mononuclear cells - Leukemic blasts	DS004	[HG-U133A] Affymetrix Human Genome U133A Array	MAS 5.0	22283	22283	Ge 2006	16249385
A40	"	"	"	DS011B		"	/	"	Yes	"	DS011B	"	"	"	"	"	"
A41	"	"	"	DS012		"	/	"	Yes	"	DS012	"	"	"	"	"	"
A42	"	"	"	DS014		"	/	"	Yes	"	DS014	"	"	"	"	"	"
A43	"	"	"	DS015		"	/	"	Yes	"	DS015	"	"	"	"	"	"
				Mean Age	20.1034		11 M
				n=	29		18 F
																"	"
Pool [B] non-DS AMKL
ID	Series	Platform	Samples	Sample	Age (m)	Age	Sex	Cell type	GATA1s	Methods	Source	Array	Value Type	Platform Rows	Sample Rows	Reference	PMID
B1	GSE19681	GPL570	2	GSM491370		Child	/	BM Sorted leukemic blast cells		BM. See Langebrake 2005. CD41, 117, 33, 34.	Acute myeloid leukemia blasts, FAB M7, sample1	[HG-U133_Plus_2] Affymetrix Human Genome U133 Plus 2.0 Array	Invariant-set normalized (dChip) signal intensity	54675	54675	Klusmann 2010a	20194440
B2	"	"	"	GSM491371		"	"	"		"	" sample2	"	"	"	"	"	"
B3	GSE4119	GPL96	38	GSM94221	51	51 mo	M	PB		Median blasts 70% (children).	AMKL_024 Bone marrow or peripheral blod	[HG-U133A] Affymetrix Human Genome U133A Array	MAS5-calculated Signal intensity	22283	22283	Bourquin 2006	16492768
B4	"	"	"	GSM94224	8	8 mo	F	BM		"	AMKL_028 "	"	"	"	"	"	"
B5	"	"	"	GSM94225	11	11 mo	M	BM		"	AMKL_029 "	"	"	"	"	"	"
B6	"	"	"	GSM94227	2	2 mo	M	BM		"	AMKL_032 " AMKL t(1;22)	"	"	"	"	"	"
B7	"	"	"	GSM94228	16	16 mo	M	BM		"	AMKL_033 "	"	"	"	"	"	"
B8	"	"	"	GSM94229	20	20 mo	F	BM		"	AMKL_035 "	"	"	"	"	"	"
B9	"	"	"	GSM94230	30	30 mo	M	PB		"	AMKL_036 "	"	"	"	"	"	"
B10	"	"	"	GSM94231	36	36 mo	M	PB		"	AMKL_037 "	"	"	"	"	"	"
B11	"	"	"	GSM94232	24	24 mo	F	PB		"	AMKL_038 "	"	"	"	"	"	"
B12	"	"	"	GSM94234	20	20 mo	F	BM		"	AMKL_040 "	"	"	"	"	"	"
B13	"	"	"	GSM94235	7	7 mo	M	BM		"	AMKL_041 "	"	"	"	"	"	"
B14	"	"	"	GSM94237	8	8 mo	M	BM		"	AMKL_044 "	"	"	"	"	"	"
B15	"	"	"	GSM94238	3	3 mo	M	BM		"	AMKL_045 "	"	"	"	"	"	"
B16	"	"	"	GSM94240	38	38 mo	M	BM		"	AMKL_047 "	"	"	"	"	"	"
B17	"	"	"	GSM94242	11	11 mo	M	BM		"	AMKL_049 "	"	"	"	"	"	"
B18	"	"	"	GSM94243	18	18 mo	M	BM		"	AMKL_050 "	"	"	"	"	"	"
B19	"	"	"	GSM94248	14	14 mo	F	PB		"	AMKL_066 "	"	"	"	"	"	"
B20	"	"	"	GSM94256	22	22 mo	M	BM		"	AMKL_083 "	"	"	"	"	"	"
B21	"	"	"	GSM94259	72	6 yrs	M	BM		"	AMKL_086 "	"	"	"	"	"	"
B22	"	"	"	GSM94261	14	14 mo	M	PB		"	AMKL_096 "	"	"	"	"	"	"
B23	"	"	"	GSM94262	14	14 mo	M	BM		"	AMKL_097 "	"	"	"	"	"	"
B24	GSE2191	GPL8300	5	GSM39832	7	7 mo	M	PBMC or BMMC		Median leukemic blast cells 67% (32%-99%).	Pediatric AML PP5 - M7 - 45XY,-16 - Mononuclear cells isolated from PB or BM	[HG_U95Av2] Affymetrix Human Genome U95 Version 2 Array	MAS 4 - Normalized (Mean of Average Difference = 100 in sample)	12625	12625	Yagi 2003	12738660
B25	"	"	"	GSM39835	19	19 mo	M	"		"	Pediatric AML PP8 - M7 - 46XY,t(6;22;17)(p23;q11;q12),t(12;21)(p11.2;q22)	"	"	"	"	"	"
B26	"	"	"	GSM39842	11	11 mo	F	"		"	Pediatric AML S06 - M7 - 46XX	"	"	"	"	"	"
B27	"	"	"	GSM39844	6	6 mo	M	"		"	Pediatric AML S08 - M7 - 46XY,del(6)(q13)	"	"	"	"	"	"
B28	"	"	"	GSM39863	23	23 mo	F	"		"	Pediatric AML S27 - M7 -NA	"	"	"	"	"	"
B29	GSE14471	GPL96	7	GSM361502		[Ped.]	F	PB or BM		84% Blasts Cryo. PB or BM samples at diagn. or remis.	(M7-#1) 47,XX,der(6)t(6;19)(p23;?),-10, der(19)t(10;19)(q11.2;p13.1), +add(19)(p or q), +mar[6]/46,idem, -mar[4]/46,XX[10]	[HG-U133A] Affymetrix Human Genome U133A Array	MAS 5.0 signal intensity	22283	22283	Radtke 2009	19651601
B30	"	"	"	GSM361503		"	F	"		68% "	(M7-#2) 46,XX,add(18)(p11.2)[13]/ 46,XX[7]	"	"	"	"	"	"
B31	"	"	"	GSM361504		"	M	"		42% "	(M7-#3) 46,XY[24]	"	"	"	"	"	"
B32	"	"	"	GSM361506		"	M	"		N/A "	(M7-#5) 46,XY,-19,der(21)t(19;21)(21pter-->21q22.3::19q12q13.4::21q11.2-->21q22.3::19q12-->19qter),+der(21)t(19;21)(21pter-->21q22.3::21q11.2-->21q22.3::19q12-->19q13.4::19q12-->19qter)[18]/ 46,XY[2]	"	"	"	"	"	"
B33	"	"	"	GSM361507		"	F	"		82% "	(M7-#6) 46,XX,der(16)t(1;16)(q21;p13.3)[16]	"	"	"	"	"	"
B34	"	"	"	GSM361508		"	M	"		78% "	(M7-#7) 47,XY,t(3;22;5)(q21;q13;q31), +8, ins[der(22);11](q13;q13q23)[19]	"	"	"	"	"	"
B35	"	"	"	GSM361510		"	M	"		68% "	(M7-#9) 46,XY,dup(3)(q21q29)[24]	"	"	"	"	"	"
B36	GSE16677	GPL570	5	GSM417991		[Ped.]	/	BM or PB sorted leukemic blasts		Sorted based on CD41, CD7, CD117, CD33, CD34 Ab	Non-DS AMKL0 (Non-DS AMKL sample 1, sorted blasts)	[HG-U133_Plus_2] Affymetrix Human Genome U133 Plus 2.0 Array	dChip-normalized signal intensity	54675	54613	Klusmann 2010b	20679399
B37	"	"	"	GSM417992		"	/	"		"	Non-DS AMKL02	"	"	"	"	"	"
B38	"	"	"	GSM417993		"	/	"		"	Non-DS AMKL03	"	"	"	"	"	"
B39	"	"	"	GSM417994		"	/	"		"	Non-DS AMKL04	"	"	"	"	"	"
B40	"	"	"	GSM417995		"	/	"		"	Non-DS AMKL05	"	"	"	"	"	"
B41	Provided	GPL96	5	NDS003		/	/	/	/	Mononuclear cells - Leukemic blasts	NDS003	[HG-U133A] Affymetrix Human Genome U133A Array	MAS 5.0	22283	22283	Ge 2006	16249385
B42	"	"	"	NDS004		/	/	/	/	"	NDS004	"	"	"	"	"	"
B43	"	"	"	NDS008		/	/	/	/	"	NDS008	"	"	"	"	"	"
B44	"	"	"	NDS009		/	/	/	/	"	NDS009	"	"	"	"	"	"
B45	"	"	"	NDS010		/	/	/	/	"	NDS010	"	"	"	"	"	"
				Mean Age	19.4231	19 M
				n=	26	7 F
Pool [C] TMD - TL
ID	Series	Platform	Samples	Sample	Age (d)	Age	Sex	Cell type	GATA1s	Methods	Source	Array	Value Type	Platform Rows	Sample Rows	Reference	PMID
C1	GSE19681	GPL570	3	GSM491375		Child	/	BM Sorted leukemic blast cells	Yes	BM. See Langebrake 2005. CD41, 117, 33, 34.	Down syndrome transient leukemia blasts, sample1	[HG-U133_Plus_2] Affymetrix Human Genome U133 Plus 2.0 Array	Invariant-set normalized (dChip) signal intensity	54675		Klusmann 2010a	20194440
C2	"	"	"	GSM491376		"	/	"	Yes	"	" sample2	"	"	"		"	"
C3	"	"	"	GSM491377		"	/	"	Yes	"	" sample3	"	"	"		"	"
C4	GSE4119	GPL96	8	GSM94293		-	-	-	-	-	Down Syndrome_DSTMD012	[HG-U133A] Affymetrix Human Genome U133A Array	MAS5-calculated Signal intensity	22283		Bourquin 2006	16492768
C5	"	"	"	GSM94294		-	-	-	-	-	Down Syndrome_DSTMD013	"	"	"		"	"
C6	"	"	"	GSM94295		-	-	-	-	-	Down Syndrome_DSTMD014	"	"	"		"	"
C7	"	"	"	GSM94296		-	-	-	-	-	Down Syndrome_DSTMD017	"	"	"		"	"
C8	"	"	"	GSM94297		-	-	-	-	-	Down Syndrome_DSTMD052	"	"	"		"	"
C9	"	"	"	GSM94298		-	-	-	-	-	Down Syndrome_DSTMD053	"	"	"		"	"
C10	"	"	"	GSM94299		-	-	-	-	-	Down Syndrome_DSTMD058	"	"	"		"	"
C11	"	"	"	GSM94300		-	-	-	-	-	Down Syndrome_DSTMD148	"	"	"		"	"
C12	E-MEXP-72	A-AFFY-33.adf.txt	9	TMD1	5	5 d	M	BM or PB - 85% Blasts	Yes	Diagnostic	TMD1	[HG-U133A] Affymetrix Human Genome U133A Array	RMA (CEL files processed by AltAnalyze) - Log2 intensity values	22283		McElwaine 2004	15180862
C13	"	"	"	TMD2	2	2 d	F	BM or PB - 50% Blasts	Yes	Diagnostic	TMD2	"	"	"		"	"
C14	"	"	"	TMD3	5	5 d	M	BM or PB - 60% Blasts	Yes	Diagnostic	TMD3	"	"	"		"	"
C15	"	"	"	TMD5	0	0 d	M	ND	Yes	Diagnostic	TMD5	"	"	"		"	"
C16	"	"	"	TMD6	30	<1 mo	F	ND	Yes	Diagnostic	TMD6	"	"	"		"	"
C17	"	"	"	TMD8	4	4 d	M	BM or PB - 50% Blasts	Yes	Diagnostic	TMD8	"	"	"		"	"
C18	"	"	"	TMD9	15	15 d	M	BM or PB - 33% Blasts	Yes	Diagnostic	TMD9	"	"	"		"	"
C19	"	"	"	TMD10	3	3 d	M	BM or PB - 98% Blasts	Yes	Diagnostic	TMD10	"	"	"		"	"
C20	"	"	"	TMD11	5	5 d	M	BM or PB - 78% Blasts	Yes	Diagnostic	TMD11	"	"	"		"
				Mean Age	7.66667		7 M
				n=	9		2 F
TRAM [D] MK
ID	Series	Platform	Samples	Sample	Age (d)	Age	Sex	Cell type		Methods	Source	Array	Value Type	Platform Rows	Sample Rows	Reference	PMID
D1	GSE12803	GPL96	2	GSM321577			/	MK (BM) (n=pool) Donors		CD41a+ MK blasts/MK cytes d14-16 Liq.	Megakaryoblasts_1	Affymetrix Human Genome U133A Array	RMA	22283	22283	Ferrari 2007	17683550
D2	"	"	"	GSM321578			/	MK (BM) (n=pool)		"	Megakaryoblasts_2	"	"	"	"	"	"
D3	GSE4974	GPL887	4	GSM112277			/	MK (PB) (n=1, rep. 1) Donors		CD41+ d10 Liq. [Avoided d6, d8]	MK	Agilent-012097 Human 1A Microarray (V2) G4110B	CH1 median I - CH1 Median BKG	22575	22153	Giammona 2006	17054670
D4	"	"	"	GSM112278			/	MK (PB) (n=1, rep. 2)		"	MK	"		"	"	"	"
D5	"	"	"	GSM112291			/	MK (PB) (n=1, rep. 1)		"	MK	"		"	"		"
D6	"	"	"	GSM112292			/	MK (PB) (n=1, rep. 2)		"	MK	"		"	"		"
D7	GSE997	GPL96	2	GSM15648			/	MK (BM) (n=6) Donors		CD41a+ MK blasts/MK cytes d14-16 Liq.	MK	Affymetrix Human Genome U133A Array	MAS 5.0	22283	22283	Tenedini 2004	15271793
D8	GSE567	GPL96	"	GSM8649			/	MK (BM) (n=6)		"	MK	Affymetrix Human Genome U133A Array	"	"	"	"	"
D9	GSE3839	GPL887	3	GSM88022			/	MK (PB) (n=1) Donors		CD41a+ MK d12 Liq.	PriMk_Expt2_Day12_rep1	Agilent-012097 Human 1A Microarray (V2) G4110B	CH1_MEDIAN_INT - CH1_MEDIAN_BKG	22575	22153	Fuhrken 2007	17309828
D10	"	"	"	GSM88014			/	MK (PB) (n=1)		"	PriMk_Expt1_Day12_rep1	"	"	"	"	"	"
D11	"	"	"	GSM88034			/	MK (PB) (n=1)		"	PriMk_Expt3_Day12_rep1	"	"	"	"	"	"
D12	GSE24759	GPL4685	7	GSM609746			/	CB		Sorted using immunophenotype	Megakaryocyte, sample 1	[U133AAofAv2] Affymetrix GeneChip HT-HG_U133A Early Access Array	log2-transformed RMA data (normalized such that mean of each gene=0)	22944	22944	Novershtern 2011	21241896
D13	"	"	"	GSM609747			/	CB		"	Megakaryocyte, sample 2	"	"	"	"	"	"
D14	"	"	"	GSM609748			/	CB		"	Megakaryocyte, sample 3	"	"	"	"	"	"
D15	"	"	"	GSM609749			/	CB		"	Megakaryocyte, sample 4	"	"	"	"	"	"
D16	"	"	"	GSM609750			/	CB		"	Megakaryocyte, sample 5	"	"	"	"	"	"
D17	"	"	"	GSM609751			/	CB		"	Megakaryocyte, sample 6	"	"	"	"	"	"
D18	"	"	"	GSM609752			/	CB		"	Megakaryocyte, sample 7	"	"	"	"	"	"
D19	E-MEXP-2146	A-AFFY-44.adf.txt	1	MK_d14.CEL			/	CB		MK d14	MK_d14	Affymetrix GeneChip Human Genome U133 Plus 2.0 [HG-U133_Plus_2]	MAS 5.0	54675	54675	Felli 2010	20553595
TRAM [E] CB MK = MK D12-D19 [Cord Blood]
