# Supplementary material for: Integrated differential transcriptome maps of Acute Megakaryoblastic Leukemia (AMKL) in children with or without Down Syndrome (DS)
Source: BMC Med Genomics. 2014 Dec 5;7:63. doi: 10.1186/s12920-014-0063-z (PMC4304173; doi:10.1186/s12920-014-0063-z)
Supplement: Additional file 3 — Table listing the 25,954 mapped loci of Transcriptome Map Comparison of DS vs. non-DS AMKL Cells (Pool 'A' vs Pool 'B') sorted in descending order of 'A'/'B' expression value. N/A: not available. [file 12920_2014_63_MOESM3_ESM.xls]

## Sheet: Sheet1
Additional file 3. List of 25,954 mapped loci of Transcriptome Map Comparison of DS vs. non-DS AMKL Cells (Pool 'A' vs Pool 'B' ) sorted in descending order of 'A'/'B' expression value. N/A: not available.
Gene name	Chr	Value 'A'	Value 'B'	Ratio 'A'/'B'	Data points 'A'	Data points 'B'	SD as % of Expression 'A'	SD as % of Expression 'B'
SLITRK6	chr13	465.481	19.5089	23.8599	27	21	113.037	79.6477
HDC	chr15	1119.42	65.4736	17.0973	36	45	98.8185	249.373
ZNF587B	chr19	615.044	39.3175	15.643	43	40	427.603	32.207
SOSTDC1	chr7	111.734	8.62338	12.9571	43	45	176.481	108.439
LOC100287628	chr16	1381.34	107.747	12.8202	9	7	80.1682	56.7744
CGA	chr6	197.898	17.1636	11.5301	45	52	152.227	135.752
MS4A3	chr11	284.711	30.1635	9.43891	52	52	164.517	311.251
Hs.657330	chr8	105.438	11.1768	9.43357	9	7	56.0312	95.5249
NMU	chr4	91.5719	12.6223	7.25477	36	45	123.769	119.88
Hs.603756	chrX	170.976	24.8024	6.8935	9	7	41.9514	74.1863
Hs.503451	chr2	279.705	44.208	6.32703	9	7	68.3789	64.2693
FCER1A	chr1	1022.39	161.81	6.31843	52	52	82.1865	165.914
CPPED1	chr16	172.868	27.857	6.20554	54	54	170.046	135.706
ADAMTS1	chr21	61.5824	9.95423	6.18655	45	47	158.62	127.27
LIF	chr22	82.7259	14.0612	5.88328	36	45	185.952	96.0366
CENPK	chr5	67.365	11.5739	5.82041	9	7	54.7755	73.6082
LYAR	chr4	289.823	51.7177	5.60394	18	14	41.7644	78.3133
ROBO2	chr3	111.042	20.2732	5.47727	27	21	131.239	60.9371
GJA1	chr6	93.4045	18.0104	5.18614	36	50	149.048	145.233
Hs.670304	chr5	20.144	3.89146	5.17646	9	7	109.113	37.844
Hs.434392	chr12	7.20257	1.39244	5.17261	9	7	83.3301	58.6667
FAM84A	chr2	175.746	34.3785	5.1121	54	42	196.449	114.765
Hs.458395	chr6	73.5321	14.8326	4.95745	9	7	107.223	49.559
HSH2D	chr19	72.0546	14.6839	4.90705	9	7	57.0305	62.6923
CMC1	chr3	93.4884	19.4278	4.81209	9	7	47.91	65.69
SPATC1L	chr21	165.154	34.5085	4.78588	9	7	77.6792	114.207
FBLN2	chr3	51.3787	10.8311	4.74363	36	45	118.103	111.215
Hs.701344	chr6	69.2145	14.7335	4.69778	9	7	62.8807	98.8398
Hs.122514	chr8	147.409	31.585	4.66706	9	7	45.8054	78.9007
FAM188B	chr7	130.045	28.259	4.60191	18	14	136.383	47.2231
CNRIP1	chr2	1615.47	353.834	4.56563	9	7	34.3232	124.917
CA2	chr8	679.232	149.319	4.54886	43	45	75.2193	93.5365
CMSS1	chr3	179.129	39.6149	4.52175	9	7	32.0018	68.3783
Hs.632964	chr20	30.4301	6.92178	4.39629	9	7	72.4456	45.5872
APOC1	chr19	300.193	68.6693	4.37158	79	85	73.3388	132.846
APOC2	chr19	431.712	98.9477	4.36304	54	59	81.3787	129.74
C6orf57	chr6	18.4184	4.24142	4.3425	9	7	25.8058	44.7623
Hs.655064	chr15	8.91425	2.05419	4.33954	9	7	77.9051	62.6639
Hs.658327	chr6	48.2675	11.2398	4.29433	9	7	136.019	74.1728
Hs.655382	chr22	16.8957	3.93953	4.28875	9	7	168.73	60.7852
TRUB2	chr9	37.8492	8.89924	4.25308	9	7	78.082	127.444
CLCA1	chr1	146.148	34.448	4.24257	43	45	218.722	100.977
CYTL1	chr4	221.012	53.0565	4.1656	36	40	72.9906	149.299
SERPINF1	chr17	177.02	42.8395	4.13217	36	45	93.6917	131.743
PLIN2	chr9	352.201	85.4163	4.12335	86	85	142.478	117.593
Hs.703398	chr1	11.9759	2.91692	4.10566	9	7	65.6171	123.842
COTL1	chr16	57.3721	14.0076	4.09578	9	7	45.7488	138.606
UNC13D	chr17	33.6174	8.24657	4.07653	27	21	103.68	69.6853
GIMAP2	chr7	51.5825	12.6812	4.06762	9	7	34.9078	46.6844
Hs.38218	chrX	46.608	11.6026	4.01703	9	7	58.9799	38.7099
NUDT5	chr10	341.675	86.0221	3.97194	9	7	13.8805	81.136
Hs.128352	chr19	123.003	30.9754	3.97101	9	7	105.73	137.256
Hs.668561	chr8	109.924	27.8802	3.94274	9	7	90.9495	71.8575
STXBP5	chr6	276.315	70.0948	3.94201	27	21	92.6226	114.209
GABRA1	chr5	28.8191	7.32402	3.93487	45	52	80.1316	96.1689
CA1	chr8	640.74	164.762	3.88888	79	85	134.85	226.946
Hs.675438	chr2	8.32188	2.14275	3.88374	9	7	65.8607	44.5891
CSF2RB	chr22	762.432	196.749	3.87515	43	55	82.85	115.214
GBGT1	chr9	234.775	61.5623	3.81362	9	7	50.1105	96.867
FAM213A	chr10	276.822	72.9975	3.79222	27	21	68.3389	116.518
LOC401397	chr7	24.991	6.59785	3.78776	9	7	56.7755	52.1641
FAM178B	chr2	43.3633	11.5709	3.74761	9	7	47.8523	34.9322
TFR2	chr7	290.221	77.6853	3.73586	115	125	115.012	202.607
PHGR1	chr15	56.3739	15.1047	3.73221	9	7	133.864	59.756
NOXO1	chr16	8.08124	2.17067	3.72293	9	7	67.3235	33.4382
RELN	chr7	145.854	39.7665	3.66776	36	45	198.014	198.439
GCSAML	chr1	126.128	35.3309	3.56991	18	14	131.339	66.09
C9orf69	chr9	102.207	28.6638	3.56573	9	7	55.4596	50.812
ANKS4B	chr16	11.9536	3.36898	3.54813	9	7	154.229	75.827
ROBO1	chr3	118.645	33.5702	3.53424	43	45	133.076	142.285
RGS1	chr1	86.7659	24.662	3.51821	108	125	284.366	216.478
PPP1R14A	chr19	83.3235	23.8284	3.49682	9	7	81.5791	99.698
Hs.710697	chr6	76.8984	22.1661	3.46919	9	7	91.0477	40.3287
NIPSNAP3A	chr9	331.283	95.5355	3.46764	9	7	39.5291	82.4897
SLC5A11	chr16	11.9033	3.4351	3.46519	9	7	55.8724	70.9788
NPW	chr16	18.1008	5.24512	3.45097	9	7	90.2733	52.5513
Hs.571081	chr6	9.28673	2.7099	3.42696	9	7	54.435	61.3329
Hs.663140	chr3	12.6548	3.70304	3.41742	9	7	60.4545	51.8136
GYPA	chr4	162.357	47.7456	3.40046	174	172	126.572	199.802
GATA1	chrX	266.97	78.8044	3.38776	52	52	72.5063	91.7988
Hs.644972	chr5	266.411	78.9725	3.37346	9	7	38.1055	65.032
SELENBP1	chr1	218.049	64.8439	3.36267	52	52	79.6163	149.433
HPGDS	chr4	145.677	43.3553	3.36007	36	45	164.503	139.544
CNKSR3	chr6	84.087	25.2312	3.33266	18	14	139.38	89.8669
Hs.596770	chr8	15.0815	4.52743	3.33113	9	7	38.284	35.0596
Hs.12698	chr8	13.5662	4.07539	3.32881	9	7	55.0597	83.8681
C15orf37	chr15	23.0963	6.95508	3.32078	9	7	32.2982	47.788
Hs.660869	chr15	148.87	44.8795	3.3171	9	7	57.2542	59.8237
NID1	chr1	83.6808	25.421	3.2918	88	92	85.6889	101.017
XIRP1	chr3	40.6717	12.3632	3.28975	9	7	149.306	86.1274
HPGD	chr4	92.0586	28.0646	3.28024	165	175	224.713	119.448
Hs.634153	chr11	91.0013	27.9409	3.25692	9	7	108.149	52.5962
HCST	chr19	197.884	60.8854	3.25011	9	7	81.015	44.1179
NECAB1	chr8	68.057	21.0129	3.23881	9	7	109.537	97.7439
Hs.28425	chr4	8.99546	2.78017	3.23558	9	7	42.9301	83.5642
Hs.701122	chr11	22.5552	6.97403	3.23418	9	7	48.2722	60.3642
Hs.560373	chr15	10.0855	3.12008	3.23246	9	7	64.1928	78.4952
Hs.72981	chr2	228.987	71.6653	3.19523	9	7	56.9222	35.581
SVOPL	chr7	126.389	39.6958	3.18395	9	7	66.2153	33.1487
NKG7	chr19	156.938	49.301	3.18326	43	45	381.446	82.2007
IFI6	chr1	234.02	73.7437	3.17342	36	50	241.684	112.231
PKLR	chr1	49.6344	15.6997	3.1615	122	125	98.5743	148.464
CDC42EP5	chr19	16.0625	5.08149	3.16098	9	7	41.745	100.13
Hs.655733	chr21	22.9944	7.29149	3.15359	9	7	73.6921	54.4523
LYRM5	chr12	69.5685	22.0815	3.15053	18	14	81.0122	127.059
Hs.657955	chr4	14.5995	4.64264	3.14465	9	7	62.092	38.3512
LOC100506844	chr12	1280.24	407.269	3.14348	9	7	20.6947	80.9426
Hs.569569	chr16	4.49375	1.43092	3.14047	9	7	111.472	34.0585
LAMA5	chr20	128.584	41.1254	3.12663	45	52	133.095	107.637
TST	chr22	179.477	57.5791	3.11705	43	45	91.0228	161.16
PXN-AS1	chr12	14.3149	4.60405	3.10919	9	7	88.0206	116.109
MYADM	chr19	448.144	144.153	3.1088	18	14	55.7917	88.8731
GPC4	chrX	55.8771	17.9874	3.10646	79	85	58.1275	101.229
ANXA1	chr9	585.93	188.988	3.10035	45	52	113.073	116.08
COL18A1-AS1	chr21	4.82767	1.55953	3.09559	9	7	100.82	29.5948
SMIM1	chr1	114.568	37.1357	3.08512	9	7	11.8988	22.4113
MIR210HG	chr11	8.44423	2.73855	3.08347	9	7	59.8428	94.5152
PRG2	chr11	244.466	79.3486	3.08091	43	45	134.337	367.677
Hs.656448	chr15	97.7769	31.8717	3.06782	9	7	102.341	74.1472
Hs.79881	chr3	158.91	51.9593	3.05836	9	7	53.279	91.1002
Hs.607096	chr4	27.076	8.85397	3.05807	9	7	86.1421	48.4166
PVT1	chr8	109.318	35.806	3.05307	104	109	323.268	141.38
EPHA3	chr3	27.5785	9.04005	3.0507	122	125	155.571	147.638
HDHD2	chr18	138.34	45.4345	3.04483	9	7	42.3565	65.3514
Hs.694101	chr16	16.1163	5.29829	3.04178	9	7	94.3027	92.83
NAPRT1	chr8	167.714	55.6692	3.01269	18	14	103.175	152.216
TMEM120A	chr7	53.8096	17.9423	2.99903	9	7	34.5612	66.9607
CD36	chr7	260.339	87.7039	2.96838	133	139	94.8169	220.192
PRSS27	chr16	4.13767	1.39749	2.96078	9	7	51.5428	41.5525
Hs.732586	chr4	131.581	44.4845	2.9579	9	7	64.3746	70.906
ZNF486	chr19	30.877	10.4594	2.95209	9	7	59.7188	77.0404
Hs.657897	chr11	8.89794	3.02409	2.94235	43	45	108.478	104.482
STON2	chr14	98.0167	33.3964	2.93494	36	28	111.476	70.2033
S100P	chr4	62.5023	21.3681	2.92502	36	45	341.756	103.694
UBASH3A	chr21	21.0076	7.19177	2.92106	36	40	74.1661	108.812
HSPG2	chr1	73.5833	25.3145	2.90676	86	85	137.874	163.295
Hs.368071	chr7	11.4086	3.93462	2.89954	9	7	42.9395	70.8492
Hs.60288	chr8	5.47699	1.8911	2.89619	9	7	60.2989	112.948
MRPL14	chr6	78.7898	27.2127	2.89533	9	7	43.8034	143
TSSK1B	chr5	4.56591	1.57771	2.89402	43	40	111.649	97.0361
SMIM20	chr4	85.091	29.462	2.88816	9	7	22.3643	49.9625
EGR3	chr8	167.674	58.1064	2.88563	36	45	125.519	133.167
LTF	chr3	88.2144	30.6006	2.88276	36	45	313.241	319.868
Hs.662901	chr10	11.9102	4.13173	2.88262	9	7	27.0704	64.0889
C16orf54	chr16	243.382	84.9095	2.86637	9	7	39.1399	69.1633
SLC51A	chr3	21.1332	7.43454	2.84257	9	7	91.6016	69.8315
Hs.677851	chr5	100.097	35.4424	2.8242	9	7	26.8054	45.3705
AGAP11	chr10	16.6757	5.91832	2.81765	18	14	79.2277	54.309
Hs.743228	chr7	63.5189	22.546	2.81731	9	7	54.3274	60.8863
GYPB	chr4	326.543	116.036	2.81416	165	170	113.793	159.93
Hs.649121	chr19	17.5383	6.23466	2.81303	9	7	73.4874	57.8448
MFAP4	chr17	13.215	4.70061	2.81133	43	45	103.268	81.2617
RASGRP4	chr19	11.7613	4.1836	2.81128	9	7	61.6474	91.1152
SLC25A43	chrX	17.9734	6.41589	2.80139	9	7	49.4195	37.2189
TRIB2	chr2	143.143	51.105	2.80097	79	90	73.9164	75.8444
Hs.660204	chr2	10.3131	3.68449	2.79906	9	7	64.3555	44.7607
Hs.736011	chr2	26.0181	9.30989	2.79468	9	7	96.7328	138.822
MYO16	chr13	63.9578	22.9932	2.7816	52	52	67.1393	166.466
ARMC10	chr7	133.171	48.0511	2.77144	18	14	11.8257	39.9304
OMA1	chr1	82.1528	29.6739	2.76852	18	14	39.5941	47.572
DLL4	chr15	10.2227	3.69908	2.76358	9	7	181.203	58.9298
Hs.501239	chr10	84.7299	30.6943	2.76045	9	7	53.5285	65.539
TRAPPC5	chr19	213.607	77.5347	2.75499	9	7	31.3478	58.3273
DKK2	chr4	65.0631	23.6621	2.74967	45	47	211.001	232.499
CLC	chr19	238.905	87.0009	2.74601	36	45	245.117	510.225
Hs.606113	chr10	11.6254	4.25165	2.73433	43	40	110.602	50.7744
CD7	chr17	86.4566	31.6546	2.73125	86	85	120.164	127.678
DEFA1	chr8	427.42	156.567	2.72994	36	50	331.33	184.182
IDNK	chr9	47.0763	17.2461	2.72968	9	7	51.9344	42.7612
TMTC1	chr12	133.503	48.9489	2.7274	36	28	328.958	105.633
NUDT22	chr11	47.0231	17.2443	2.72689	9	7	36.092	54.2228
Hs.652958	chr2	246.074	90.25	2.72659	9	7	46.0124	77.5429
METTL2A	chr17	77.4849	28.4516	2.72339	9	7	29.329	54.4287
LINC00857	chr10	12.5928	4.63329	2.71789	9	7	76.3487	171.881
KAAG1	chr6	33.5818	12.3577	2.71748	9	7	83.8341	65.6754
COL18A1	chr21	179.051	65.9802	2.71371	86	85	200.487	168.09
LOC100652772	chr5	26.3603	9.73777	2.70702	9	7	53.9303	49.2543
TRIM56	chr7	42.5716	15.7786	2.69806	9	7	44.9676	59.815
CPQ	chr8	100.087	37.1282	2.69571	72	90	80.0773	106.182
PLEKHG4	chr16	235.485	87.3778	2.69502	9	7	21.739	58.7477
LINC00162	chr21	15.6716	5.8223	2.69165	9	7	37.4559	66.8474
Hs.434502	chr10	5.22361	1.94114	2.691	9	7	68.5102	67.8502
CLIC2	chrX	51.8675	19.2794	2.6903	43	45	59.4961	130.902
NMRAL1	chr16	103.486	38.7214	2.67259	18	14	31.1986	105.57
Hs.271498	chr12	102.426	38.3607	2.67008	9	7	32.4232	31.9634
PHF6	chrX	127.424	47.8561	2.66265	18	14	106.608	85.1827
OVOL3	chr19	11.6713	4.38396	2.66228	43	40	148.323	69.4368
SPTBN2	chr11	42.2648	15.8898	2.65986	36	45	63.5377	136.699
Hs.662627	chr4	175.641	66.0446	2.65942	9	7	74.0803	121.233
Hs.436880	chr5	6.35849	2.39861	2.6509	9	7	106.426	17.7608
PIGY	chr4	86.0411	32.4579	2.65085	9	7	47.0314	62.4748
MINOS1	chr1	168.505	63.9273	2.63589	18	14	107.081	160.375
CMPK2	chr2	188.992	71.7258	2.63493	9	7	65.6836	89.1999
C18orf32	chr18	112.174	42.625	2.63165	9	7	37.6837	45.4247
Hs.503854	chr11	22.2815	8.49349	2.62336	9	7	108.874	64.532
Hs.655114	chr1	19.4973	7.44157	2.62005	9	7	94.9903	87.9201
LOC284801	chr20	120.781	46.1009	2.61992	18	14	153.433	137.134
APCDD1L	chr20	5.08551	1.94331	2.61693	9	7	42.1879	43.2213
Hs.661278	chr2	61.8041	23.6219	2.61639	9	7	133.933	55.3493
Hs.49329	chr17	5.49794	2.10166	2.616	9	7	121.452	75.1703
ADAM33	chr20	48.81	18.6716	2.61413	18	14	127.956	105.964
MRPL36	chr5	204.313	78.1716	2.61365	9	7	23.081	58.7075
FAM85A	chr8	622.025	238.111	2.61233	9	7	63.2713	89.1728
Hs.606744	chr9	19.2888	7.39314	2.60901	9	7	41.048	74.6243
MTFR1L	chr1	81.9135	31.4637	2.60342	9	7	38.3978	40.756
Hs.126678	chr1	9.20239	3.53755	2.60135	9	7	64.6527	115.103
Hs.515570	chr19	49.3386	18.9757	2.60009	9	7	41.5706	59.4162
SGK1	chr6	283.037	108.978	2.5972	36	45	143.634	156.599
GNG2	chr14	152.287	58.6407	2.59695	36	28	118.345	114.344
CD40LG	chrX	68.4039	26.3499	2.59598	36	45	84.6357	165.032
ALKBH2	chr12	31.3801	12.09	2.59555	9	7	39.6723	38.9496
DTX3L	chr3	160.122	61.7886	2.59145	9	7	26.326	59.3329
TNKS1BP1	chr11	14.29	5.51529	2.59098	9	7	42.9706	74.0486
Hs.668428	chr7	17.0911	6.60123	2.58908	9	7	220.343	60.742
Hs.710358	chr17	166.531	64.3882	2.58635	9	7	72.5911	52.2359
LOC100129029	chr2	9.54849	3.71617	2.56945	9	7	39.867	84.7632
IFI27	chr14	467.805	182.142	2.56835	36	45	90.0083	181.769
SUSD3	chr9	37.0616	14.4443	2.56583	18	14	107.034	125.283
GRK7	chr3	5.68292	2.21655	2.56386	9	7	114.618	43.4896
RGS18	chr1	66.3169	25.8771	2.56276	9	7	162.94	75.8417
FCGR2C	chr1	79.3356	30.9659	2.56203	122	120	82.5298	95.075
Hs.665432	chr2	12.7356	4.97326	2.56082	9	7	37.1198	100.529
NSMCE1	chr16	242.893	94.985	2.55717	9	7	16.2022	79.339
R3HDML	chr20	3.25874	1.27948	2.54693	9	7	108.129	59.9414
EPB42	chr15	64.8482	25.4668	2.54638	43	45	167.445	123.747
PPIL1	chr6	68.7984	27.0651	2.54196	9	7	37.7013	75.1654
Hs.550863	chr11	4.66979	1.8391	2.53918	43	40	77.0236	51.3589
TRAPPC1	chr17	196.939	77.6611	2.53588	9	7	28.0464	108.635
ALS2	chr2	37.3912	14.7488	2.53521	27	21	115.202	110.154
Hs.713091	chr2	27.2764	10.7631	2.53424	9	7	46.4469	85.4218
Hs.661385	chr3	5.18763	2.04721	2.534	9	7	103.443	98.5876
C11orf74	chr11	131.456	52.0887	2.5237	9	7	31.832	53.4062
ZFYVE19	chr15	25.2006	10.0119	2.51706	9	7	28.3918	75.2943
Hs.224764	chr20	56.1051	22.3594	2.50924	9	7	48.1354	54.1453
ZNF559	chr19	29.0055	11.5623	2.50862	9	7	76.4962	71.317
Hs.712678	chr11	1037.29	414.674	2.50146	9	7	25.8671	110.567
Hs.191911	chr1	50.38	20.2167	2.492	9	7	23.9412	64.2863
Hs.663956	chr3	160.344	64.3451	2.49194	9	7	81.0208	96.6594
Hs.373631	chr19	11.3891	4.58053	2.48642	9	7	47.6194	49.5055
AGAP1	chr2	103.637	41.7847	2.48026	54	59	94.6001	98.9867
CDK6	chr7	318.506	128.445	2.47971	133	137	171.232	151.681
PYCR2	chr1	75.3575	30.4346	2.47605	18	14	80.7229	109.535
FOXD4	chr9	23.098	9.32859	2.47605	45	47	134.818	99.7573
SLC8A2	chr19	14.3909	5.81579	2.47445	43	45	124.477	66.6176
TMEM71	chr8	9.98048	4.04605	2.46672	9	7	86.7593	33.3123
HBG2	chr11	3232.12	1310.41	2.46648	79	80	87.9915	108.157
SLC25A33	chr1	239.94	97.3103	2.46572	9	7	35.5927	47.0882
PAGE5	chrX	4.37497	1.77438	2.46564	9	7	58.1688	49.6256
Hs.606256	chr10	5.01639	2.03797	2.46147	9	7	98.08	38.4123
CCDC102A	chr16	22.1112	8.99387	2.45847	9	7	18.2934	59.3893
SLC12A6	chr15	242.009	98.8855	2.44737	54	54	138.365	150.871
HDDC3	chr15	42.8541	17.6028	2.43451	9	7	28.5467	138.13
ARL5B	chr10	54.2804	22.3474	2.42894	9	7	32.0019	49.8074
SMIM19	chr8	315.016	130.21	2.41929	9	7	19.7261	27.7297
Hs.480068	chr4	136.456	56.4639	2.4167	9	7	120.554	80.3328
IFI44L	chr1	121.498	50.361	2.41255	36	45	150.579	131.126
AXL	chr19	49.1444	20.3885	2.4104	79	95	113.099	100.78
Hs.454036	chr8	11.8019	4.9004	2.40835	9	7	20.7328	71.1206
FAM161B	chr14	129.293	53.8033	2.40306	9	7	93.039	73.634
ALKBH7	chr19	78.6459	32.7545	2.40107	36	28	97.4576	84.909
Hs.595504	chr2	25.5242	10.6327	2.40054	9	7	45.9152	39.7657
Hs.654811	chr10	8.73354	3.64157	2.39829	9	7	59.5241	80.1318
SLC19A2	chr1	55.6347	23.2088	2.39714	43	45	84.2373	78.8674
LOC100506312	chr7	12.9484	5.40548	2.39542	9	7	61.4498	83.1383
HEPACAM2	chr7	63.4243	26.5494	2.38892	9	7	59.6227	50.1112
LOC400043	chr12	8.68605	3.63756	2.38788	9	7	44.5561	127.078
Hs.737245	chr7	12.1527	5.09483	2.3853	9	7	56.1616	54.0755
Hs.655080	chr3	60.5783	25.3974	2.38522	9	7	38.327	81.1777
NDUFV3	chr21	136.506	57.289	2.38276	18	14	84.1887	77.5634
LOC284889	chr22	77.497	32.5494	2.3809	9	7	35.2809	84.8081
ANKRD9	chr14	80.2925	33.7402	2.37973	18	14	118.987	142.881
Hs.669855	chr2	16.4582	6.92375	2.37707	9	7	41.6917	41.3349
LOC441242	chr7	29.0603	12.2616	2.37002	9	7	33.763	111.701
AKT1S1	chr19	34.1259	14.4048	2.36907	18	14	41.7273	61.1883
HBG1	chr11	2830.9	1197.41	2.36418	36	45	89.8395	120.271
ABHD16B	chr20	10.9946	4.65263	2.36309	9	7	103.77	93.944
NR4A1	chr12	98.4937	41.7515	2.35905	122	135	127.16	114.737
Hs.614586	chr6	58.1655	24.6582	2.35887	9	7	41.7043	50.9527
Hs.591209	chr13	14.2655	6.05035	2.35779	9	7	61.9016	55.2058
SMIM15	chr5	212.05	89.9378	2.35774	9	7	47.5893	78.4203
NUDT19	chr19	140.154	59.5462	2.35371	9	7	48.9129	158.512
GPATCH11	chr2	60.6693	25.8225	2.34947	18	14	177.073	86.5834
DHRS9	chr2	138.705	59.0848	2.34756	54	54	133.029	85.5173
TCTEX1D1	chr1	37.7641	16.092	2.34676	9	7	97.771	78.1995
Hs.540241	chr15	14.0151	5.97795	2.34446	9	7	42.9384	63.3768
OSTC	chr4	699.995	298.584	2.34438	9	7	30.5858	35.0808
MIR22HG	chr17	128.218	54.7446	2.34211	43	45	88.8	110.409
SLC25A21	chr14	32.0253	13.6853	2.34013	36	40	49.6851	122.915
TRAF7	chr16	174.162	74.4244	2.34011	27	21	113.885	124.445
Hs.673097	chr15	13.4428	5.74461	2.34008	9	7	46.7822	69.3463
VSTM1	chr19	19.5062	8.34422	2.3377	9	7	95.0582	66.3675
TMEM14C	chr6	1302.3	558.674	2.33106	18	14	43.8492	121.714
MMEL1	chr1	151.935	65.2248	2.32941	9	7	41.5686	35.5568
MEIS2	chr15	119.125	51.1796	2.32759	36	45	97.2655	102.401
FAM86A	chr16	11.0327	4.74125	2.32696	43	40	123.532	54.2952
C17orf99	chr17	19.6068	8.42694	2.32669	9	7	58.8196	80.5287
TMEM235	chr17	5.75207	2.47485	2.32421	9	7	56.7039	97.4306
SNX5	chr20	354.319	152.745	2.31968	81	75	160.429	129.177
NME4	chr16	288.044	124.212	2.31897	43	45	95.4486	50.2892
TSPY1	chrY	14.6889	6.3349	2.31873	122	130	152.431	111.04
COQ5	chr12	88.9404	38.3689	2.31803	9	7	29.0034	45.8264
LOC729866	chr1	8.23412	3.5535	2.31718	9	7	55.0174	109.462
C4orf48	chr4	285.08	123.542	2.30755	9	7	61.5083	81.491
Hs.707463	chr12	8.47497	3.67779	2.30437	9	7	66.7908	97.2811
CAMP	chr3	43.1922	18.7615	2.30217	43	45	318.569	181.632
Hs.715694	chr2	48.2465	20.9582	2.30204	36	28	60.1223	58.1198
LOC642361	chr10	232.528	101.051	2.3011	9	7	33.3556	67.0942
CRYZL1	chr21	81.3834	35.4005	2.29893	72	68	63.1815	50.1023
FAHD1	chr16	46.8736	20.3962	2.29815	18	14	48.6381	90.4941
KLF6	chr10	337.684	147.142	2.29495	147	139	180.332	110.359
RGS13	chr1	16.4801	7.20973	2.28581	61	59	201.16	95.4936
Hs.661237	chr15	15.2252	6.66193	2.28541	9	7	58.8666	50.5373
BNIP3	chr10	105.459	46.1499	2.28515	72	85	111.282	58.9522
GPR84	chr12	18.3727	8.04631	2.28337	9	7	65.333	52.2267
SPRY1	chr4	230.1	100.916	2.28012	52	52	76.6045	70.8661
MRPL51	chr12	393.204	172.771	2.27586	18	14	66.0949	112.283
Hs.657449	chr12	52.5457	23.1095	2.27377	9	7	95.7569	92.3732
POLR3GL	chr1	162.112	71.3906	2.27078	9	7	33.7305	28.8374
TMEM246	chr9	139.089	61.2543	2.27068	9	7	60.0363	112.884
MFSD9	chr2	5.81859	2.5625	2.27067	9	7	87.4135	42.7013
PDE6G	chr17	41.0823	18.1446	2.26416	43	45	151.306	118.048
SLC22A31	chr16	7.48636	3.30806	2.26307	9	7	78.3811	90.5202
BLVRB	chr19	230.643	102.011	2.26095	36	45	64.7611	91.2821
Hs.731819	chr19	17.8397	7.90251	2.25747	9	7	53.6306	34.4798
N6AMT2	chr13	27.6226	12.2534	2.25428	9	7	31.3575	33.2383
LINC00478	chr21	25.3378	11.2432	2.25362	18	14	43.6722	82.7293
LOC286178	chr8	8.94907	3.97372	2.25207	9	7	87.8143	64.9465
VIPR2	chr7	346.233	154.044	2.24762	115	125	334.782	466.696
CPA3	chr3	533.048	237.612	2.24336	36	45	142.13	177.789
Hs.707091	chr14	218.341	97.34	2.24308	108	120	137.985	164.038
C19orf59	chr19	24.3723	10.8736	2.24141	9	7	56.9471	52.6023
TSTD1	chr1	288.218	128.809	2.23755	9	7	24.849	58.3285
IL7	chr8	35.651	15.9337	2.23747	36	50	62.9779	74.7878
CCL4	chr17	188.055	84.0876	2.23642	36	45	276.007	122.751
DUSP23	chr1	279.008	124.801	2.23563	9	7	33.2606	79.3639
POLM	chr7	18.886	8.47267	2.22905	43	40	71.4404	68.1598
SLC44A2	chr19	49.1655	22.0571	2.22901	18	14	49.2131	78.4715
LCN2	chr9	104.465	46.895	2.22763	43	45	191.831	66.805
GSTZ1	chr14	27.4347	12.323	2.2263	43	45	83.8774	97.0945
Hs.592539	chr16	30.6037	13.7634	2.22355	9	7	101.344	31.694
Hs.635629	chr12	6.49043	2.91992	2.22281	9	7	103.011	86.2701
SLC9A3	chr5	8.53602	3.84055	2.2226	36	45	82.1017	93.8386
Hs.672032	chrX	8.34496	3.76442	2.2168	9	7	96.4299	60.2242
LOC100505659	chr8	9.26109	4.17895	2.21613	9	7	73.516	80.5954
Hs.713786	chr12	103.384	46.6759	2.21493	9	7	56.9872	65.6531
ATG4C	chr1	32.5882	14.7251	2.2131	9	7	40.3146	40.8958
NACA2	chr17	19.7763	8.94007	2.21209	36	40	118.855	75.0552
CYP7B1	chr8	49.9938	22.6088	2.21126	36	45	57.6726	81.6824
CST9	chr20	4.84642	2.19272	2.21023	9	7	93.1648	37.9421
CTSL2	chr9	52.8421	23.9269	2.20848	43	45	79.8549	131.498
BOLA3	chr2	145.238	65.8622	2.20518	9	7	26.5208	59.7345
Hs.636851	chr12	6.10732	2.77414	2.20152	9	7	84.0284	43.26
MPDU1	chr17	117.002	53.1746	2.20034	43	45	44.5184	76.9079
KIAA0895L	chr16	25.6212	11.6473	2.19976	9	7	63.9704	67.7533
RPL22L1	chr3	1726.81	786.698	2.19501	9	7	25.4075	93.2848
Hs.52931	chr8	7.83137	3.56789	2.19496	9	7	130.08	78.0139
TTC14	chr3	72.3955	33.0378	2.19129	18	14	63.7088	78.416
ACN9	chr7	30.2065	13.7858	2.19113	36	40	87.294	54.5413
RHD	chr1	36.8005	16.8027	2.19015	129	125	124.839	120.284
FAM65C	chr20	257.787	117.777	2.18876	18	14	94.2564	184.807
SLC25A29	chr14	119.594	54.66	2.18796	27	21	83.0675	107.557
CPSF3	chr2	169.673	77.7428	2.18249	9	7	25.9755	54.4814
AZU1	chr19	40.3552	18.4964	2.18179	43	45	114.066	72.5268
APOE	chr19	58.303	26.7234	2.18172	208	210	115.459	169.312
C12orf23	chr12	112.024	51.4655	2.17668	9	7	33.2667	61.9711
PNPLA4	chrX	20.606	9.47913	2.17383	86	85	132.909	84.4808
TESC	chr12	130.028	59.8302	2.17328	45	47	105.864	133.026
Hs.713084	chr11	91.2733	42.0174	2.17227	9	7	66.1666	114.761
Hs.729494	chrX	11.0495	5.0887	2.17137	9	7	14.7869	55.4242
Hs.655861	chr9	7.24023	3.33446	2.17133	9	7	47.3318	38.9252
FAM96A	chr15	283.979	130.786	2.17132	9	7	30.3607	56.6872
S100A4	chr1	1187.18	547.717	2.16751	36	50	41.3961	74.6904
Hs.633622	chr8	13.3529	6.17032	2.16406	9	7	66.5607	88.8953
Hs.471011	chr2	37.9548	17.551	2.16255	9	7	39.747	54.6799
LOC147646	chr19	5.79263	2.67889	2.16232	9	7	76.6331	118.628
CCDC113	chr16	23.4312	10.8403	2.16149	9	7	24.6373	73.9971
Hs.655526	chr1	170.076	78.8329	2.15743	9	7	17.1631	51.4045
Hs.675857	chr11	12.6406	5.86313	2.15595	9	7	119.648	76.8966
ARSG	chr17	13.0337	6.04588	2.1558	9	7	23.5686	69.2068
TIGD1	chr2	43.4025	20.134	2.15568	9	7	40.6114	44.1585
Hs.684728	chr13	7.30982	3.39399	2.15376	9	7	54.8804	56.3734
Hs.714850	chr4	64.7767	30.1051	2.15169	9	7	45.3979	69.5458
Hs.678603	chr1	44.8081	20.8283	2.15131	9	7	29.7176	46.7119
Hs.667700	chr7	36.6558	17.0417	2.15095	9	7	33.3147	47.7195
BTG3	chr21	326.233	151.863	2.14821	124	137	97.2748	139.038
LOC100216545	chr7	18.435	8.59502	2.14485	9	7	32.0515	69.8674
TDRD12	chr19	7.67205	3.57787	2.14431	43	40	97.8333	45.1948
Hs.613718	chr1	9.93151	4.63788	2.14139	9	7	38.9207	89.8696
CCDC181	chr1	36.7051	17.1548	2.13964	54	59	92.9193	128.596
Hs.744322	chr17	13.7537	6.43572	2.13709	43	45	161.915	158.962
Hs.609168	chr9	6.72112	3.1466	2.136	9	7	91.9072	115.911
TCEAL8	chrX	64.7864	30.3321	2.1359	9	7	47.4857	51.4682
C7orf55	chr7	98.296	46.0423	2.13491	18	14	39.952	88.4773
Hs.733358	chr8	3.01962	1.41586	2.13271	9	7	59.2502	62.815
PFKL	chr21	229.962	107.973	2.12981	79	85	85.5987	78.8552
TMEM173	chr5	370.564	174.071	2.12881	18	14	32.4243	55.0229
Hs.598881	chr8	88.8884	41.759	2.12861	9	7	25.7815	34.1976
MITD1	chr2	43.446	20.4251	2.12709	9	7	35.7826	105.415
LOC100505664	chr20	19.0469	8.95451	2.12707	9	7	87.5456	77.7363
Hs.666765	chr18	8.37034	3.93532	2.12698	9	7	22.4597	51.7851
NADK2	chr5	122.207	57.4667	2.12658	27	21	82.6891	109.931
PIGA	chrX	81.3638	38.2817	2.1254	36	45	87.6226	63.0256
TNFSF9	chr19	62.7139	29.5096	2.1252	36	45	52.9372	56.632
Hs.587148	chr22	8.27535	3.89921	2.12231	9	7	40.9045	86.42
C8orf82	chr8	114.642	54.0328	2.12171	9	7	30.7598	98.6475
Hs.595754	chr19	21.4854	10.1346	2.12001	43	40	146.852	80.5724
Hs.659467	chr3	4.48071	2.11413	2.11941	9	7	147.776	55.8692
PRR12	chr19	39.0767	18.4461	2.11842	9	7	58.7519	76.1752
SCAND3	chr6	36.3183	17.1463	2.11814	9	7	44.4733	102.445
Hs.598543	chr2	59.1878	27.9447	2.11803	9	7	32.6736	68.2523
NDUFA11	chr19	241.454	114.034	2.11738	27	21	88.8227	98.8754
NUMBL	chr19	185.707	87.8271	2.11446	18	14	119.016	120.095
CES1	chr16	33.8038	16.0289	2.10893	43	45	42.2786	102.282
CHST13	chr3	55.7133	26.465	2.10517	18	14	107.662	112.244
GYPC	chr2	381.438	181.623	2.10016	36	45	45.9658	84.2418
ZNF750	chr17	4.65145	2.21599	2.09904	36	40	71.8085	91.6146
MS4A15	chr11	63.6584	30.335	2.09851	9	7	56.7886	52.5818
RPTOR	chr17	24.2327	11.559	2.09643	9	7	25.7217	129.65
Hs.547593	chr22	5.73565	2.7369	2.09567	18	14	59.9082	81.8579
Hs.732872	chr17	13.4251	6.40807	2.09504	9	7	64.5123	48.1263
XRCC6BP1	chr12	45.2518	21.6109	2.09393	18	14	54.8786	61.4392
STRADB	chr2	465.169	222.609	2.08962	9	7	41.9917	77.7364
MRPL27	chr17	142.229	68.0782	2.0892	9	7	21.6668	86.2456
MRPL37	chr1	194.102	92.9506	2.08823	9	7	26.2294	50.1788
Hs.652454	chr1	9.09334	4.35478	2.08813	9	7	80.3893	120.371
RRAD	chr16	13.8763	6.64793	2.08731	81	97	90.8838	93.8276
CTNNBL1	chr20	372.237	178.341	2.08722	36	40	90.5591	58.2301
Hs.656630	chrX	447.438	214.415	2.08678	9	7	84.457	25.3746
CKM	chr19	20.1608	9.68298	2.08209	36	45	71.7	82.7715
MRPL10	chr17	124.279	59.6946	2.08192	9	7	23.406	65.8796
KYNU	chr2	159.892	76.812	2.0816	174	192	105.481	128.953
TATDN1	chr8	176.774	84.972	2.08038	9	7	11.2784	43.8355
GNAI1	chr7	114.779	55.2021	2.07925	52	52	105.355	142.385
PMAIP1	chr18	316.079	152.055	2.07871	79	85	104.305	119.047
COA6	chr1	65.8565	31.6928	2.07796	9	7	33.6675	67.1768
TMEM69	chr1	61.8751	29.7827	2.07755	9	7	41.3252	39.4736
ITGB7	chr12	81.4752	39.2188	2.07745	36	45	102.435	146.207
MRPL43	chr10	85.1896	41.0121	2.07718	27	21	59.6639	78.0945
Hs.615036	chr8	8.54296	4.11317	2.07698	18	14	70.5321	99.7678
Hs.599650	chrX	16.774	8.07839	2.0764	9	7	63.6467	120.912
C9orf173	chr9	10.5915	5.10201	2.07594	18	14	84.3582	80.8676
RGS6	chr14	13.2269	6.37734	2.07404	138	132	193.936	135.272
SOX10	chr22	19.0488	9.18556	2.07377	86	85	110.737	73.7304
GYPE	chr4	58.8215	28.373	2.07315	54	64	164.13	139.031
RNASEK	chr17	933.528	450.604	2.07172	9	7	42.1955	74.8872
Hs.656773	chr4	28.1298	13.5791	2.07155	9	7	78.0413	85.1411
BAG3	chr10	90.9236	43.9156	2.07042	36	40	51.1862	91.8607
FAM171A1	chr10	137.331	66.366	2.06931	43	45	66.2253	123.449
Hs.584800	chrX	21.4047	10.3459	2.0689	9	7	73.4272	67.4114
Hs.727124	chr1	54.5111	26.4018	2.06467	36	40	80.1767	101.874
Hs.593688	chr1	56.0368	27.1534	2.06371	9	7	23.6737	50.9512
XK	chrX	383.202	185.723	2.0633	36	45	65.5376	92.423
DLC1	chr8	342.126	165.87	2.06262	133	139	183.768	208.912
G0S2	chr1	152.879	74.1653	2.06133	43	45	132.951	189.295
DDIT4	chr10	146.161	70.9764	2.05929	36	50	93.6037	91.3451
SNAPC1	chr14	64.0938	31.1257	2.05919	36	45	50.7919	47.6955
MRPL38	chr17	51.1115	24.8289	2.05855	27	21	104.83	78.1353
SGPP1	chr14	93.4446	45.4204	2.05733	45	47	86.6555	72.7674
RTDR1	chr22	6.39583	3.11037	2.05629	45	47	112.905	125.61
CDC26	chr9	117.437	57.1224	2.05589	9	7	10.477	23.849
Hs.656825	chr21	28.2563	13.7482	2.05527	9	7	48.5232	92.5462
HCG11	chr6	19.0559	9.27225	2.05515	18	14	45.1842	60.2762
SRGN	chr10	1203.52	585.774	2.05458	88	92	81.3184	81.8074
MPLKIP	chr7	170.216	82.8647	2.05415	9	7	32.4273	49.4049
Hs.657481	chr8	42.654	20.7717	2.05347	9	7	43.72	53.8788
AAED1	chr9	43.3883	21.1387	2.05255	9	7	50.331	45.8884
USP16	chr21	338.581	165.188	2.04967	54	54	51.3113	74.3827
S1PR1	chr1	60.9345	29.7766	2.04639	36	45	79.512	113.144
HEATR5B	chr2	112.203	54.8643	2.04511	18	14	139.757	111.062
CREG1	chr1	439.56	215.056	2.04393	36	45	58.4414	92.0088
Hs.433029	chr3	23.0527	11.2795	2.04377	9	7	63.8083	84.765
AGPAT3	chr21	82.3911	40.3352	2.04266	81	75	78.6397	111.746
Hs.115519	chr8	21.0509	10.3075	2.0423	9	7	73.796	90.3461
TOMM40L	chr1	9.48544	4.64493	2.04211	9	7	49.3721	63.9316
SAMSN1	chr21	124.332	60.8882	2.04197	54	54	91.9821	100.312
UAP1	chr1	120.504	59.0244	2.0416	43	45	107.761	69.7726
PRSS21	chr16	171.845	84.1807	2.04138	36	40	92.7696	65.8266
Hs.246593	chr17	19.9066	9.75316	2.04104	9	7	69.5325	43.9548
TNFRSF10B	chr8	45.474	22.2821	2.04083	129	125	80.3103	121.427
DTD2	chr14	59.5493	29.1792	2.04081	18	14	71.9803	88.5672
IL3	chr5	14.8566	7.29377	2.03689	36	45	240.625	232.246
C17orf49	chr17	252.472	124.166	2.03335	9	7	23.949	81.6928
Hs.670158	chr12	9.51818	4.68239	2.03276	9	7	87.0957	80.7606
Hs.729104	chr9	21.9734	10.815	2.03175	9	7	66.2594	51.7973
MAP3K13	chr3	48.169	23.737	2.02928	124	125	251.903	255.699
TEPP	chr16	35.8572	17.6699	2.02928	9	7	76.2309	71.3693
DCAF6	chr1	1958.73	966.053	2.02756	72	68	173.773	234.528
LOC653602	chr2	38.6264	19.0594	2.02664	9	7	55.8083	54.7252
Hs.22973	chr2	5.48621	2.70714	2.02657	9	7	57.0505	42.1623
KCTD19	chr16	7.91525	3.9066	2.02612	9	7	106.1	66.5115
Hs.664899	chr12	26.1492	12.909	2.02566	9	7	52.1812	26.855
MIR155HG	chr21	51.6228	25.4937	2.02492	9	7	37.8567	37.4745
Hs.464217	chr17	12.8614	6.3518	2.02485	18	14	67.9933	57.1832
Hs.726857	chr14	62.1322	30.695	2.02418	9	7	113.568	83.7328
SDCBP	chr8	727.164	359.365	2.02347	36	45	58.841	55.2182
ACOT4	chr14	47.5694	23.5135	2.02306	9	7	31.7903	56.3345
EID3	chr12	17.2655	8.54477	2.02059	9	7	45.9771	53.6765
Hs.644952	chr6	91.1275	45.1128	2.01999	36	40	138.892	137.312
LOC100996592	chr1	5.52988	2.74068	2.0177	9	7	183.621	91.9639
Hs.744204	chr2	7.45521	3.69961	2.01513	9	7	81.4582	71.0098
NTRK3-AS1	chr15	41.3316	20.5175	2.01445	9	7	60.7271	36.4919
Hs.687145	chr6	41.8775	20.7925	2.01407	43	40	131.947	96.1877
NFKBIZ	chr3	861.126	427.637	2.01368	18	14	49.9165	62.0429
Hs.657231	chr6	7.19603	3.57592	2.01236	9	7	66.985	61.3108
Hs.659083	chr18	27.7745	13.8163	2.01027	9	7	29.2311	59.811
LAMTOR1	chr11	1468.49	730.813	2.00939	9	7	23.9128	81.5631
NUP62CL	chrX	32.9233	16.4018	2.0073	45	47	78.0437	64.8073
CHCHD1	chr10	100.004	49.8444	2.00633	9	7	24.7723	59.4879
Hs.556072	chr14	7.58913	3.78388	2.00565	9	7	57.2885	96.0076
Hs.313142	chr8	3.56103	1.77704	2.00391	9	7	75.9046	36.9922
UGT2B28	chr4	23.9057	11.9404	2.00209	43	40	104.287	153.918
MRPS21	chr1	442.164	220.928	2.00139	9	7	21.1378	78.1818
JUN	chr1	222.682	111.388	1.99916	158	170	190.617	181.233
Hs.647561	chr14	7.96483	3.98667	1.99787	9	7	36.2927	57.3071
Hs.732277	chr19	78.1341	39.1203	1.99728	18	14	58.768	55.5499
HBQ1	chr16	8.05236	4.03209	1.99707	36	40	95.4264	80.4549
Hs.22930	chr1	19.2757	9.65593	1.99626	9	7	43.7781	79.7789
PNMT	chr17	157.39	78.9649	1.99317	36	45	67.5718	144.802
BEX1	chrX	289.696	145.428	1.99203	36	40	58.9007	127.433
OST4	chr2	485.745	243.934	1.9913	9	7	22.7287	67.8749
Hs.737877	chr20	7.49733	3.76532	1.99115	9	7	73.6074	40.5138
Hs.709778	chr22	54.562	27.4039	1.99103	9	7	25.1362	18.9563
TOMM6	chr6	408.887	205.38	1.99087	9	7	17.6921	74.1395
CST7	chr20	136.376	68.5128	1.99052	43	45	127.898	72.7366
ACSM3	chr16	54.671	27.4718	1.99008	79	95	83.2622	60.7449
Hs.656518	chr17	16.3437	8.21346	1.98987	43	40	90.9315	62.2452
Hs.652501	chr1	38.9754	19.6091	1.98762	9	7	53.4615	75.0758
Hs.549727	chr1	10.6639	5.37312	1.98468	9	7	50.2442	65.7387
MAGED1	chrX	431.861	217.618	1.98449	43	45	47.8364	57.9941
Hs.661853	chrX	9.88021	4.97945	1.9842	9	7	48.1017	90.8359
AKR1C3	chr10	114.521	57.7376	1.98347	43	45	66.3963	111.349
Hs.648492	chr11	13.9969	7.05685	1.98344	43	40	101.661	61.9884
SAT1	chrX	394.095	198.697	1.9834	165	175	136.076	122.81
ALDH1A1	chr9	282.346	142.53	1.98095	43	45	97.2277	168.714
C11orf73	chr11	63.9319	32.2803	1.98052	45	47	117.132	70.1989
PLAC4	chr21	25.9752	13.1164	1.98037	61	54	150.061	85.0573
Hs.632854	chr12	2.68081	1.35394	1.98	9	7	50.5829	39.0027
Hs.676885	chr14	52.1907	26.3709	1.9791	9	7	64.1065	102.241
Hs.496366	chrX	4.36362	2.2059	1.97816	9	7	74.1912	115.952
CDCA5	chr11	103.161	52.1508	1.97813	9	7	22.2279	48.4452
MDP1	chr14	24.0526	12.1627	1.97757	18	14	80.3106	64.7715
PREX1	chr20	96.342	48.7306	1.97704	18	14	35.1716	51.0965
DANCR	chr4	263.388	133.243	1.97674	9	7	30.2483	46.0773
Hs.731746	chr2	11.6422	5.88991	1.97664	9	7	77.4607	66.6961
KRTCAP2	chr1	391.715	198.193	1.97644	18	14	93.0878	116.408
ARPP21	chr3	20.8874	10.5701	1.97608	81	75	83.6108	103.96
Hs.677053	chr20	48.6403	24.6198	1.97566	9	7	62.9826	63.0811
UBLCP1	chr5	87.3977	44.2438	1.97536	18	14	70.4853	83.1756
NAF1	chr4	36.6745	18.5677	1.97518	9	7	49.2024	79.2128
MRPS24	chr7	387.918	196.483	1.97431	9	7	11.6351	101.805
ATP5J	chr21	542.615	274.897	1.97388	36	45	61.6237	54.3551
NR4A2	chr2	326.908	165.7	1.97289	122	130	91.2712	104.399
Hs.661481	chr7	8.8277	4.48016	1.9704	9	7	67.3852	86.0615
C12orf66	chr12	10.7629	5.46411	1.96975	18	14	61.5264	62.4855
POLE4	chr2	54.3231	27.5824	1.96948	27	21	86.2999	86.4181
ALAS2	chrX	105.289	53.4641	1.96934	45	52	250.548	129.815
FAM57B	chr16	6.48942	3.29759	1.96793	9	7	107.969	59.5654
KCNJ1	chr11	10.5872	5.38137	1.96738	86	85	117.834	94.8348
Hs.557382	chr3	39.8897	20.2767	1.96727	9	7	29.7754	41.122
Hs.598335	chr8	8.47068	4.31087	1.96496	9	7	105.606	81.0561
Hs.673825	chr16	12.2799	6.25159	1.96429	9	7	73.1851	107.92
CHML	chr1	41.2282	20.9949	1.96373	81	80	139.888	141.437
TUSC1	chr9	155.075	78.9899	1.96323	9	7	34.2851	79.52
DEFA4	chr8	73.4474	37.4183	1.96288	36	45	310.103	61.13
BAIAP3	chr16	10.8982	5.55264	1.9627	79	85	146.707	144.253
Hs.634675	chr15	15.461	7.87751	1.96268	9	7	44.2923	59.5545
ITGB1BP2	chrX	28.9008	14.7257	1.96261	36	40	73.4885	113.066
MARVELD1	chr10	140.685	71.7219	1.96154	18	14	108.971	139.779
HIST3H2A	chr1	151.765	77.3723	1.96148	45	47	129.04	73.2013
Hs.656532	chr11	11.9474	6.09364	1.96064	9	7	82.0579	90.7444
PCDH9	chr13	107.495	54.8383	1.96022	79	95	157.859	216.232
INPP5J	chr22	21.8251	11.1466	1.95801	43	45	94.3631	108.507
PRELID1	chr5	263.942	134.889	1.95674	18	14	76.0917	66.7471
Hs.608194	chr11	121.153	61.9254	1.95643	9	7	64.3081	99.9133
THEM4	chr1	41.7831	21.3677	1.95543	27	21	59.5949	67.4538
TMEM119	chr12	11.5675	5.92013	1.95393	9	7	67.3915	105.313
IL8	chr4	740.556	379.336	1.95224	72	90	122.551	181.052
CD38	chr4	130.085	66.6642	1.95134	36	45	61.8991	71.8359
LOC645355	chr18	21.8208	11.1898	1.95006	9	7	72.0074	98.1244
ZNF879	chr5	110.021	56.4194	1.95005	9	7	17.8767	38.4189
UBAC2	chr13	82.6659	42.4082	1.94929	9	7	30.6465	62.2626
ISG15	chr1	330.052	169.319	1.94928	36	50	138.641	137.072
GEM	chr8	40.4175	20.7379	1.94896	36	45	92.4615	64.7976
Hs.710399	chr17	149.859	76.8933	1.94892	9	7	36.4046	42.9349
Hs.523897	chr1	18.783	9.64584	1.94727	9	7	57.614	33.8451
BOLA3-AS1	chr2	11.6063	5.96037	1.94725	18	14	67.8767	78.7865
Hs.328801	chr8	34.954	17.9619	1.946	18	14	100.12	76.7033
FBN3	chr19	89.5915	46.0413	1.94589	9	7	109.026	25.8407
RTN4IP1	chr6	21.7334	11.169	1.94587	18	14	60.2667	51.9521
Hs.668437	chr1	23.9383	12.3089	1.9448	9	7	30.2761	54.7902
Hs.674409	chr9	4.76374	2.45025	1.94418	9	7	176.991	50.0822
Hs.672896	chr6	35.3689	18.1979	1.94357	9	7	66.3795	28.0431
Hs.239108	chr19	4.53741	2.33496	1.94325	9	7	124.849	77.1567
GALC	chr14	169.594	87.2904	1.94287	79	85	86.8368	73.2197
BLVRA	chr7	135.267	69.6369	1.94246	174	172	121.832	133.881
COX20	chr1	214.712	110.583	1.94164	18	19	28.3004	63.952
VPS29	chr12	153.079	78.8865	1.9405	18	14	100.584	115.024
LRRC33	chr3	145.802	75.1367	1.94049	9	7	19.289	31.041
KCNG1	chr20	7.83304	4.0419	1.93796	86	85	122.261	140.98
Hs.514527	chr17	67.9934	35.0888	1.93776	9	12	142.327	92.7487
Hs.438979	chr6	13.7732	7.10945	1.93731	43	40	124.251	97.3918
CLVS2	chr6	36.9392	19.0764	1.93638	9	7	38.7933	25.5335
Hs.666593	chr18	32.1023	16.589	1.93516	9	7	50.9301	88.2629
ALAD	chr9	77.1212	39.8905	1.93332	79	85	95.6968	64.6333
Hs.707082	chr1	93.062	48.1358	1.93332	9	7	55.3995	31.6649
CHCHD6	chr3	47.0167	24.332	1.9323	9	7	36.8477	42.6373
NRL	chr14	11.8606	6.14217	1.93101	79	90	139.335	157.208
EIF5A	chr17	332.03	171.948	1.93099	115	130	147.17	149.325
RFK	chr9	86.0007	44.5558	1.93018	79	85	46.4979	57.5114
Hs.594896	chr6	10.8704	5.63334	1.92966	9	7	31.6688	44.7793
COMMD6	chr13	560.245	290.387	1.92931	18	14	108.297	138.805
ZNF711	chrX	115.868	60.1079	1.92766	45	52	113.039	135.529
HSPA13	chr21	83.6995	43.423	1.92754	79	90	72.3029	62.6142
LINC00515	chr21	19.2506	9.99975	1.9251	9	7	36.9817	66.4481
Hs.544161	chr5	16.489	8.5655	1.92505	9	7	48.0138	99.873
Hs.443967	chr12	6.82375	3.54565	1.92454	9	7	55.4836	84.9073
CYB5D2	chr17	58.6474	30.4823	1.92398	9	7	16.9324	65.1227
TM7SF3	chr12	113.427	58.9886	1.92287	54	54	162.83	211.409
SPZ1	chr5	13.055	6.7912	1.92234	9	7	44.5849	88.941
ADAMTS14	chr10	22.2379	11.5717	1.92175	9	7	62.4284	55.089
Hs.737327	chr17	141.795	73.8014	1.9213	9	7	31.8498	59.3518
Hs.123493	chr2	2.51722	1.31155	1.91928	9	7	74.2327	33.6876
MED30	chr8	72.8109	37.9434	1.91894	27	21	77.1824	52.6695
LOC731424	chr4	3.39478	1.76931	1.91871	9	7	86.2998	19.6981
NDUFB10	chr16	389.705	203.12	1.91859	18	14	35.6511	114.045
EHD2	chr19	35.2267	18.3749	1.91711	122	120	183.062	138.345
HIST1H2AB	chr6	45.0324	23.5344	1.91347	36	40	171.694	234.392
TMED7	chr5	90.0825	47.0894	1.91301	36	45	86.0185	68.6053
EBPL	chr13	754.679	394.703	1.91202	9	7	20.2782	59.1292
ATG16L2	chr11	97.8499	51.2261	1.91016	18	14	29.3595	80.7544
LOC100130744	chr5	4.54419	2.37928	1.9099	9	7	54.055	96.8332
ABCB1	chr7	67.0615	35.1201	1.90949	95	102	104.26	257.352
SPATS1	chr6	18.214	9.54876	1.90747	9	7	37.6918	42.5938
Hs.658060	chr12	45.4537	23.8432	1.90636	9	7	30.7151	66.5564
DPH3	chr3	61.2469	32.129	1.90628	18	14	48.1715	50.0212
ALYREF	chr17	132.548	69.5371	1.90614	18	14	36.0317	66.9674
EFCAB7	chr1	13.2933	6.97487	1.90589	9	7	37.6421	66.9847
SYCP3	chr12	72.929	38.2933	1.90449	18	14	104.177	111.723
MYOC	chr1	53.17	27.9276	1.90385	43	45	85.9841	99.9904
Hs.645315	chr6	75.6952	39.7675	1.90344	9	7	22.3432	36.3784
C1orf228	chr1	65.1572	34.2606	1.90181	45	35	132.349	83.5251
NUCB2	chr11	324.461	170.662	1.90119	45	52	93.4661	65.0884
ARV1	chr1	59.851	31.4839	1.901	18	14	70.1147	58.7324
Hs.657739	chr11	15.8404	8.33658	1.90011	9	7	72.1115	78.2024
Hs.673577	chr1	9.47628	4.98765	1.89995	18	14	41.2786	74.34
Hs.736922	chr12	19.0035	10.0057	1.89927	9	7	59.1122	60.9897
NOP58	chr2	719.718	379.649	1.89574	9	7	35.6361	67.3968
Hs.659000	chr1	62.9205	33.2034	1.895	9	7	25.4453	65.4712
HMBS	chr11	215.035	113.506	1.89448	36	45	49.9947	91.5711
Hs.667494	chr17	20.4967	10.8258	1.89332	9	7	39.6537	72.7645
MRPL52	chr14	71.8967	37.9819	1.89292	52	47	102.406	73.5746
CHURC1	chr14	145.516	76.965	1.89068	27	21	35.5141	64.1687
ACAD11	chr3	67.5794	35.748	1.89044	9	7	41.2222	20.5218
Hs.23681	chr9	10.7546	5.68985	1.89014	9	7	29.5718	78.5402
TIMMDC1	chr3	203.475	107.677	1.88968	9	7	24.5767	114.775
TOMM5	chr9	412.33	218.299	1.88883	18	14	39.2827	79.1035
NDFIP1	chr5	264.503	140.099	1.88797	54	54	50.4941	75.1328
C7orf73	chr7	203.723	107.932	1.88751	45	35	102.096	88.1814
CFHR4	chr1	17.4638	9.25602	1.88675	36	45	75.5957	169.512
CNN1	chr19	12.9344	6.85687	1.88634	36	45	85.6319	82.7041
DNAJC2	chr7	220.717	117.024	1.88608	52	52	131.315	86.0547
CREB3L4	chr1	96.5481	51.1915	1.88602	9	7	5.28135	13.1568
STARD3NL	chr7	235.207	124.842	1.88404	9	7	32.3787	68.5281
UGGT1	chr2	73.5646	39.0558	1.88358	72	68	112.566	72.0153
MISP	chr19	37.6159	19.9746	1.88319	43	45	102.791	66.2601
HDHD3	chr9	40.3101	21.4222	1.8817	36	40	50.3544	47.2465
SOD1	chr21	1374.67	730.575	1.88162	36	45	36.5876	52.3755
ITGA7	chr12	11.2573	5.98316	1.8815	86	85	125.673	139.358
MPP6	chr7	22.9499	12.1979	1.88146	36	45	64.3954	92.237
PPFIA4	chr1	5.85302	3.11182	1.8809	43	45	90.6538	86.356
GSTA3	chr6	10.0756	5.35708	1.88081	43	40	86.7005	51.7447
RPF2	chr6	82.3173	43.7697	1.88069	9	7	42.1915	41.6359
ANKLE1	chr19	28.9069	15.3745	1.88019	9	7	36.2168	106.445
TEK	chr9	37.8876	20.1538	1.87993	79	90	102.777	130.169
TIGIT	chr3	13.6509	7.26158	1.87987	9	7	64.7493	106.564
PTGS2	chr1	2205.01	1173.38	1.8792	63	66	156.396	221.741
ZNF546	chr19	9.04965	4.8164	1.87893	18	14	45.9874	69.1487
C12orf45	chr12	118.866	63.2793	1.87843	9	7	37.85	44.136
STMN1	chr1	318.737	169.693	1.87831	88	92	170.258	149.483
RNF20	chr9	136.259	72.5594	1.8779	9	7	23.8807	16.2328
RNH1	chr11	323.637	172.377	1.8775	45	52	108.933	63.4956
Hs.12316	chr3	25.8067	13.7465	1.87732	9	7	30.4384	97.2563
MRPS36	chr5	177.617	94.655	1.87647	9	7	19.4305	51.8905
CFHR5	chr1	2.10675	1.12289	1.87619	36	40	38.9759	51.0944
PRM2	chr16	5.69479	3.03587	1.87583	43	45	98.8454	160.225
BAAT	chr9	11.3587	6.0714	1.87085	36	45	128.67	116.559
CYP21A2	chr6	12.1672	6.50406	1.87071	43	45	71.7698	91.5589
Hs.600979	chr6	146.115	78.1281	1.8702	9	7	77.8195	39.6228
SLC39A3	chr19	273.044	146.052	1.8695	27	21	121.94	104.038
PDK3	chrX	70.7027	37.8248	1.86922	133	149	106.929	106.531
TSPYL2	chrX	197.395	105.619	1.86894	36	45	56.2239	80.3006
CCL2	chr17	34.0361	18.2149	1.86859	43	55	365.281	125.169
LOC100129620	chr1	16.7866	8.98664	1.86795	9	7	27.5484	79.1302
KLHL10	chr17	27.7002	14.8309	1.86774	18	14	101.271	105.422
PRB1	chr12	47.6211	25.5102	1.86674	122	130	219.625	100.291
LOC100128108	chr15	31.2488	16.7431	1.86637	9	7	23.0178	67.4712
Hs.577737	chr12	98.089	52.577	1.86563	9	7	38.4148	19.1408
MLLT6	chr17	60.8244	32.6047	1.86551	18	14	121.132	104.906
GRTP1	chr13	32.8488	17.6128	1.86505	45	47	122.058	159.438
Hs.732133	chr20	8.69079	4.66032	1.86485	9	7	44.8122	88.2752
ERI1	chr8	34.5842	18.5574	1.86364	18	14	49.5879	72.342
BACH1	chr21	121.965	65.4658	1.86303	97	99	130.387	124.588
LOC100129858	chr4	12.1446	6.52143	1.86227	18	14	104.873	64.5074
Hs.658839	chr14	75.6459	40.6358	1.86156	9	7	16.1775	53.0102
RDH5	chr12	14.9975	8.05928	1.8609	52	52	163.059	95.824
TMEM126A	chr11	248.886	133.79	1.86028	9	7	16.4488	21.4539
RAB37	chr17	306.096	164.574	1.85993	9	7	47.8675	117.668
MRPL1	chr4	183.779	98.8215	1.85971	9	7	26.2991	86.887
STAC3	chr12	43.9492	23.6566	1.8578	9	7	32.1328	64.4954
Hs.129417	chr3	10.1253	5.45648	1.85564	9	7	23.8953	48.6279
SEMA5B	chr3	154.222	83.145	1.85486	9	7	44.638	27.3424
RUSC2	chr9	29.4762	15.9121	1.85244	43	45	93.5834	136.393
MEST	chr7	563.942	304.554	1.8517	36	45	49.2165	96.0062
Hs.665064	chr2	14.1821	7.66296	1.85074	9	7	36.6602	70.3713
Hs.658477	chr19	25.6309	13.8521	1.85032	9	7	30.186	41.5429
FFAR2	chr19	11.3836	6.15291	1.85012	36	40	80.0797	66.1219
SMIM10	chrX	27.4743	14.8528	1.84977	9	7	57.102	55.7493
Hs.268668	chr11	287.456	155.448	1.84921	9	7	46.5363	56.8008
MRPS18C	chr4	54.2832	29.3621	1.84875	54	54	156.48	137.517
LMAN1	chr18	78.5007	42.4897	1.84752	88	92	172.802	190.426
ARL4A	chr7	241.46	130.779	1.84632	36	45	62.822	52.3846
SOX21-AS1	chr13	22.855	12.3796	1.84618	9	7	61.1021	61.0775
CBY3	chr5	13.7848	7.48131	1.84256	9	7	46.172	75.7266
OSM	chr22	23.0064	12.4862	1.84254	52	52	120.91	153.627
Hs.732620	chr10	11.0504	5.99875	1.84211	9	7	49.4715	65.0192
CALR	chr19	584.234	317.359	1.84092	108	130	126.447	138.728
ARSD	chrX	30.249	16.4424	1.83969	108	113	103.122	131.584
FST	chr5	63.428	34.4783	1.83965	72	85	107.648	86.0012
Hs.660986	chr12	33.7903	18.3744	1.83899	9	7	17.9918	67.8819
ERMAP	chr1	62.6044	34.0443	1.83891	36	40	86.6879	97.0981
UBXN2A	chr2	390.819	212.645	1.83789	9	7	65.9488	73.2008
MRFAP1	chr4	1157.62	630.505	1.83601	9	7	39.8574	84.1421
RCSD1	chr1	65.0492	35.4519	1.83486	9	7	35.2639	55.4623
BSG	chr19	269.801	147.061	1.83462	43	45	91.3361	50.2403
PDIK1L	chr1	45.76	24.9565	1.83359	9	7	48.4263	40.5915
RMI2	chr16	72.0529	39.3055	1.83315	9	7	27.3615	29.1434
STOML2	chr9	361.185	197.035	1.8331	36	45	66.6033	78.9231
Hs.610775	chr1	142.659	77.8541	1.83238	9	7	29.7583	62.5071
LOC100506083	chr16	26.1676	14.2845	1.83189	9	7	26.7279	92.0742
ICAM4	chr19	141.37	77.1838	1.8316	36	45	76.3877	113.554
RNF151	chr16	35.9378	19.6388	1.82994	9	7	76.9466	47.6268
SHKBP1	chr19	61.4672	33.6024	1.82925	9	7	48.7151	88.6303
LOC100506473	chr2	68.5705	37.4924	1.82892	9	7	30.6577	47.3378
RHNO1	chr12	37.0295	20.2788	1.82602	18	14	46.597	65.2068
EIF2A	chr3	536.325	293.838	1.82524	9	12	23.2176	89.2652
NDUFAF6	chr8	72.2167	39.6057	1.82339	18	14	80.3705	82.0533
Hs.663159	chr9	138.196	75.7922	1.82335	9	7	25.6221	68.5863
Hs.744461	chr6	194.488	106.679	1.82311	9	7	52.888	103.648
MED25	chr19	33.773	18.5301	1.8226	81	87	137.691	136.763
MEIOB	chr16	27.5668	15.1267	1.8224	9	7	30.7124	81.6477
Hs.444235	chr6	11.9706	6.56978	1.82207	9	7	46.8001	88.1513
ACTL8	chr1	19.9752	10.963	1.82206	43	45	102.8	86.2952
Hs.561034	chr21	377.069	206.96	1.82194	9	7	53.0652	49.6084
TRPT1	chr11	24.0915	13.2328	1.82058	9	7	63.167	52.9013
DPP10	chr2	30.1357	16.5592	1.81988	9	7	41.7881	90.3106
SPATA16	chr3	113.614	62.4443	1.81945	9	7	105.422	46.6396
FUCA2	chr6	109.56	60.2248	1.81918	9	7	44.2157	78.4333
Hs.639477	chr2	48.0984	26.4527	1.81828	9	7	40.9287	70.3257
TXNDC17	chr17	213.341	117.343	1.81811	18	14	86.1492	80.2852
NINJ1	chr9	66.4291	36.5658	1.8167	36	45	86.8871	111.956
Hs.27017	chr1	6.88894	3.79389	1.8158	9	7	55.0805	62.3698
MAF1	chr8	220.629	121.521	1.81557	9	7	32.8919	58.6928
WAC-AS1	chr10	78.7137	43.4029	1.81356	9	7	52.5283	31.301
EXOSC8	chr13	168.864	93.1674	1.81247	43	45	111.963	54.5347
PCYOX1	chr2	17.8545	9.85564	1.8116	52	47	119.125	85.0486
RNF135	chr17	118.667	65.5047	1.81158	18	14	62.8576	74.4706
Hs.595320	chr19	33.8727	18.7129	1.81013	9	7	46.5074	79.0637
Hs.194761	chr16	8.79055	4.8579	1.80954	43	45	117.493	140.511
LOC100996255	chr15	982.292	542.862	1.80947	9	7	80.3436	110.355
LRRC45	chr17	22.9085	12.6629	1.80911	9	7	71.4055	96.3365
CSTB	chr21	293.553	162.298	1.80874	36	45	45.7059	79.7838
BACE2	chr21	264.321	146.205	1.80788	45	47	115.324	113.731
CFI	chr4	33.6369	18.6066	1.8078	45	52	98.6412	73.2101
AKR1C2	chr10	142.646	78.9861	1.80597	129	120	107.578	168.253
DUSP18	chr22	15.7909	8.74756	1.80517	18	14	97.2922	128.304
EPB41	chr1	47.7825	26.4787	1.80456	106	111	245.068	242.058
Hs.521131	chr7	14.1022	7.82456	1.8023	9	7	43.728	49.7431
NUS1	chr6	75.3768	41.8306	1.80195	54	54	88.0624	103.966
ELANE	chr19	44.0219	24.4328	1.80175	36	45	286.322	117.346
Hs.636112	chr17	157.397	87.4062	1.80075	9	7	72.3246	87.2612
NDUFB9	chr8	796.447	442.308	1.80066	9	7	28.6948	68.2194
GIMAP7	chr7	5.45586	3.03031	1.80043	9	7	67.6045	78.3073
Hs.709505	chr7	17.0039	9.44592	1.80013	9	7	79.2079	49.5952
HBS1L	chr6	103.2	57.3294	1.80013	138	132	98.0925	102.79
CAMK2A	chr5	15.9174	8.84294	1.80002	79	85	117.35	133.06
GADD45G	chr9	33.2973	18.5036	1.7995	36	45	76.0572	93.785
PHF14	chr7	24.5699	13.656	1.7992	45	52	115.893	116.963
LOC100506571	chr1	9.42328	5.23983	1.79839	36	40	86.9501	62.2118
PARP10	chr8	69.2495	38.5123	1.79811	36	28	110.064	67.9786
Hs.596026	chr5	70.0034	38.9401	1.79772	9	7	55.1557	105.822
Hs.174021	chr9	141.59	78.7892	1.79708	9	7	29.581	77.7627
Hs.662247	chr10	1.99965	1.11329	1.79617	9	7	56.1437	27.5118
LINC00836	chr10	25.0202	13.9349	1.7955	9	7	12.6684	41.283
ZMAT5	chr22	19.9416	11.1072	1.79537	36	40	53.9563	85.1671
LOC389332	chr5	11.7612	6.55325	1.79472	9	7	32.7958	48.1798
LSMD1	chr17	1074.31	598.995	1.79352	18	14	31.7404	76.6344
DUSP21	chrX	10.659	5.94498	1.79295	36	40	56.3807	108.582
MXI1	chr10	162.986	90.9042	1.79294	36	55	64.787	73.9611
TBC1D10C	chr11	45.2392	25.2345	1.79275	9	7	70.1125	57.2175
Hs.601883	chr6	15.683	8.748	1.79275	9	7	30.673	81.1993
PABPC1L2B	chrX	213.467	119.077	1.79268	9	7	31.0222	67.5878
NECAB2	chr16	24.9154	13.8991	1.79259	36	45	120.354	148.922
Hs.535075	chr9	91.4146	51.0092	1.79212	9	7	44.1138	23.6382
C14orf178	chr14	37.1348	20.7468	1.78991	9	7	39.2765	43.6561
Hs.561790	chr8	12.7821	7.14138	1.78986	9	7	50.8595	58.6205
MDGA2	chr14	12.4852	6.97944	1.78885	18	14	101.459	72.4483
KLF1	chr19	168.528	94.2845	1.78744	43	50	98.8549	100.14
Hs.586830	chr14	11.2959	6.32112	1.787	9	7	47.9222	97.9811
Hs.734457	chr11	8.69064	4.86825	1.78517	9	7	40.0693	53.9279
Hs.655960	chr6	4.76692	2.67043	1.78508	9	7	49.2652	108.701
RPL7L1	chr6	144.965	81.292	1.78326	18	14	27.0269	53.8971
Hs.555199	chr3	22.0387	12.3638	1.78251	9	7	51.8124	52.1703
SOCS2	chr12	202.938	113.857	1.7824	79	85	142.602	73.8326
Hs.592551	chr1	70.1027	39.3573	1.78119	9	7	32.5923	30.6736
NUDT15	chr13	67.7068	38.0615	1.77888	36	40	80.937	66.7387
Hs.600673	chr18	13.3861	7.52558	1.77875	9	7	53.6004	53.9242
CLIP3	chr19	34.0198	19.134	1.77798	52	52	130.875	101.591
Hs.653123	chr15	28.0137	15.7635	1.77712	9	7	32.5181	76.4866
Hs.708260	chr17	70.081	39.4361	1.77708	9	7	29.8425	80.2645
TTL	chr2	40.5114	22.7977	1.77699	27	21	64.3637	82.0774
ACHE	chr7	14.4814	8.15719	1.77529	122	135	95.3283	105.148
PHYHD1	chr9	115.13	64.8993	1.77398	9	7	40.8664	59.715
EBNA1BP2	chr1	148.674	83.8239	1.77364	36	45	114.175	101.845
CFH	chr1	133.047	75.0325	1.77319	79	85	72.6172	98.4727
Hs.733745	chr19	29.8023	16.8101	1.77288	43	40	60.5844	81.136
CXADR	chr21	107.314	60.5467	1.77242	63	66	65.9008	107.54
ABRACL	chr6	268.697	151.608	1.77232	9	7	16.3264	67.0026
SGCA	chr17	4.1751	2.3567	1.77159	43	45	77.3199	128.668
SAG	chr2	33.2684	18.7821	1.77128	36	70	65.9338	107.174
REG1A	chr2	13.0145	7.34928	1.77086	43	45	99.939	100.007
Hs.673026	chr14	10.0732	5.68857	1.77078	9	7	40.7927	66.7106
EGR1	chr5	296.745	167.587	1.77069	88	92	158.905	157.675
GHDC	chr17	91.6656	51.7933	1.76983	9	7	34.4503	51.9859
MORN4	chr10	9.52051	5.38528	1.76788	18	14	71.1602	81.9213
MALAT1	chr11	1808.52	1023.4	1.76716	90	70	90.344	100.063
LINC00597	chr15	26.0224	14.73	1.76662	36	45	117.566	76.0576
CLEC4F	chr2	119.88	67.8673	1.76638	9	7	34.2549	89.9058
Hs.231852	chr3	12.4282	7.03712	1.7661	9	7	61.9082	77.7124
TMEM243	chr7	87.7854	49.7114	1.7659	36	45	66.8598	66.8111
NFIL3	chr9	439.57	249.067	1.76487	36	45	48.3573	74.1953
KRTAP9-2	chr17	2.0358	1.15362	1.76471	9	7	78.3697	37.7928
Hs.735802	chr1	55.3127	31.3512	1.7643	9	7	17.4056	54.2514
Hs.732715	chr6	9.66167	5.4773	1.76395	9	7	47.4377	33.6297
ANKRD24	chr19	11.7726	6.67514	1.76365	27	21	77.8324	75.1833
ANK1	chr8	287.491	163.03	1.76342	239	252	75.7821	140.033
Hs.292580	chr14	23.5658	13.3673	1.76295	9	7	65.9501	37.1457
Hs.246477	chrX	3.54727	2.01215	1.76293	9	7	38.0378	54.0324
PDCD4	chr10	218.541	123.974	1.7628	158	165	142.983	136.558
Hs.569426	chr15	18.6974	10.6067	1.76279	9	7	30.8363	86.7381
LAPTM4A	chr2	920.167	522.316	1.76171	36	45	93.3999	79.8687
CHRM3-AS2	chr1	21.2853	12.085	1.76129	9	7	12.6897	44.3901
POU3F1	chr1	16.1172	9.15253	1.76096	79	85	90.1175	71.8755
BHMT2	chr5	12.6134	7.16372	1.76074	45	47	107.547	78.0806
LOC100134040	chr7	62.5433	35.5276	1.76042	9	7	62.753	65.7079
Hs.112889	chr1	13.3605	7.59055	1.76016	9	7	135.641	46.1603
Hs.661374	chr5	16.9408	9.62725	1.75967	9	7	88.2405	52.917
Hs.598183	chr22	17.5372	9.9664	1.75964	43	45	116.471	162.879
EIF2S3	chrX	205.333	116.731	1.75903	54	64	106.193	111.51
Hs.720460	chr3	18.0388	10.2579	1.75853	18	14	65.1351	77.6932
ZFP14	chr19	42.776	24.3411	1.75736	9	7	49.6927	69.5055
TM4SF4	chr3	16.1133	9.17037	1.75711	43	45	121.587	67.9609
GZMH	chr14	33.461	19.0575	1.75579	43	45	261.303	91.1571
UBQLNL	chr11	14.8464	8.46091	1.7547	9	7	62.1612	69.1024
MAFF	chr22	273.796	156.056	1.75447	72	85	126.649	164.432
Hs.130612	chr7	3.024	1.72369	1.75437	9	7	68.2711	63.8679
ECH1	chr19	225.994	128.818	1.75437	36	45	80.6234	75.4632
LMNA	chr1	128.998	73.5489	1.75391	183	184	70.0674	86.1767
SSBP4	chr19	154.283	87.9797	1.75362	36	28	62.8884	115.761
LCTL	chr15	13.6257	7.77047	1.75353	9	7	51.6839	54.0824
Hs.734519	chr5	17.323	9.88162	1.75306	9	7	46.1433	40.4333
PABPC4	chr1	567.499	323.757	1.75285	36	45	58.3089	83.9726
WDR88	chr19	8.89962	5.07764	1.75271	18	14	98.0599	132.97
KCNH2	chr7	190.918	108.929	1.75268	72	90	84.1589	145.874
CCT8	chr21	493.528	281.634	1.75238	79	85	139.553	120.931
TSPAN1	chr1	22.0679	12.5934	1.75233	43	45	89.7891	91.5886
DGKQ	chr4	16.3778	9.35065	1.75151	45	52	123.044	149.959
H1F0	chr22	223.462	127.742	1.74932	43	55	77.2072	117.826
Hs.491872	chr8	11.1175	6.35887	1.74834	9	7	59.1074	82.9474
HYPK	chr15	127.091	72.7211	1.74765	54	54	72.6243	55.4086
SUMO3	chr21	478.693	273.931	1.74749	79	85	81.7385	86.6796
VPS36	chr13	57.1554	32.7125	1.74721	18	14	95.3558	92.3094
TUBB6	chr18	200.958	115.035	1.74692	43	40	63.9075	95.44
ELMOD1	chr11	27.3072	15.6387	1.74614	9	7	9.42741	53.722
Hs.593536	chr6	12.6304	7.2347	1.74581	9	7	50.3671	33.6781
DMAP1	chr1	30.8655	17.6839	1.7454	9	7	88.3434	94.2314
HYAL1	chr3	16.2604	9.31884	1.74489	43	50	83.3144	78.6493
Hs.731689	chr12	5.86638	3.36319	1.74429	43	45	104.004	120.239
TTYH1	chr19	4.73845	2.71702	1.74398	36	40	94.0854	126.329
FECH	chr18	168.697	96.7388	1.74384	88	92	74.9281	84.2477
LOC100507303	chr16	246.961	141.636	1.74363	9	7	40.923	64.7565
RTN4RL1	chr17	31.3163	17.9701	1.74269	9	7	52.9477	45.3493
AKR1C1	chr10	299.802	172.063	1.74239	79	85	84.3443	123.574
XRN2	chr20	133.81	76.7981	1.74236	18	14	21.5248	57.8794
TLDC2	chr20	29.0197	16.6588	1.742	9	7	113.167	70.1028
HIF1A	chr14	757.249	434.738	1.74185	36	45	65.6396	71.4899
HMGN1	chr21	1711.39	982.524	1.74183	72	85	64.9776	66.5543
Hs.701152	chr21	12.2635	7.04308	1.74121	9	7	67.1687	58.7029
Hs.512386	chr2	45.4895	26.1266	1.74112	9	7	28.0281	43.1582
DYM	chr18	50.213	28.8429	1.74091	45	47	152.012	116.637
Hs.676482	chr10	40.1079	23.0414	1.74069	9	7	60.6812	40.8422
Hs.633490	chr8	19.3987	11.1492	1.73991	9	7	50.7133	61.8748
Hs.713089	chr22	86.3854	49.6752	1.739	9	12	50.733	105.15
ZNF706	chr8	464.324	267.038	1.73879	36	40	53.7031	49.6797
GALR1	chr18	4.13747	2.37954	1.73877	36	40	86.12	104.308
TCF24	chr8	6.88847	3.96332	1.73806	9	7	47.6094	78.527
CCDC138	chr2	6.75242	3.88558	1.73781	9	7	47.632	45.83
HDGFRP2	chr19	123.389	71.0035	1.73778	9	7	52.2057	33.8491
LOC100128822	chr7	72.3079	41.6097	1.73777	9	7	43.4332	30.8193
FUT8-AS1	chr14	30.0216	17.2838	1.73698	18	14	74.7112	72.3464
PARP9	chr3	42.7311	24.601	1.73697	18	14	52.8202	54.2532
Hs.562886	chr2	10.3472	5.95765	1.73679	18	14	47.6867	96.0216
INO80E	chr16	95.835	55.181	1.73674	9	7	32.3204	119.002
CASKIN1	chr16	23.6191	13.6031	1.7363	27	21	121.949	90.0779
ODC1	chr2	580.516	334.436	1.73581	36	50	47.5757	68.3033
Hs.595054	chr12	28.0989	16.1922	1.73534	9	7	29.3497	31.3144
ARL13B	chr3	11.6804	6.73191	1.73508	9	7	35.9191	53.0654
Hs.660065	chr4	30.7427	17.7202	1.73489	9	7	22.5743	53.1247
ZBTB7C	chr18	7.477	4.31022	1.73472	43	40	128.926	185.142
PAMR1	chr11	19.2441	11.0937	1.73469	43	45	107.084	122.282
TOP1MT	chr8	25.1554	14.503	1.7345	9	7	87.5801	83.3698
USMG5	chr10	990.865	571.315	1.73436	9	7	16.7839	77.8984
Hs.551296	chr9	10.366	5.98402	1.73228	9	7	100.672	92.6573
ATCAY	chr19	8.41531	4.85872	1.732	9	7	78.9941	82.2408
SND1	chr7	308.058	177.874	1.73189	36	45	92.8167	95.768
RPL39L	chr3	28.2906	16.3385	1.73153	43	45	94.8088	171.807
SPTY2D1	chr11	110.358	63.746	1.73121	9	7	40.8164	11.0576
Hs.58612	chr10	43.0287	24.8661	1.73042	9	7	72.2836	47.5616
IGF2BP1	chr17	25.9947	15.0278	1.72978	27	21	144.083	99.9774
DDX21	chr10	836.454	483.737	1.72915	36	45	48.2297	52.6209
RAB40A	chrX	8.88753	5.14076	1.72884	43	50	200.271	93.1236
PER1	chr17	184.601	106.842	1.7278	88	92	71.7722	100.112
Hs.633695	chr17	19.9575	11.556	1.72702	9	7	51.0826	30.8591
DNPH1	chr6	87.9127	50.9244	1.72634	122	130	125.051	109.324
ZNF316	chr7	23.7692	13.7753	1.72549	18	14	117.64	82.2148
KIAA1211	chr4	146.205	84.7377	1.72539	27	21	68.7327	110.919
GABRD	chr1	12.439	7.21113	1.72498	45	52	114.555	131.428
LOC100506457	chr2	45.8378	26.5873	1.72405	9	7	66.0254	46.1828
CST5	chr20	16.3887	9.5133	1.72272	36	45	41.3825	86.5113
PTRHD1	chr2	362.144	210.314	1.72192	9	7	17.9945	65.106
CDNF	chr10	13.4462	7.81423	1.72073	9	7	50.6333	66.352
Hs.655826	chr9	55.9963	32.5634	1.71961	9	7	88.9405	65.672
OAT	chr10	214.929	125.055	1.71868	36	45	78.6768	112.84
HAPLN4	chr19	12.5674	7.31382	1.71831	9	7	52.5101	64.836
Hs.38132	chrX	1.99618	1.16253	1.71711	9	7	42.4852	36.4859
Hs.660555	chr6	12.2632	7.14356	1.71668	9	7	18.0286	78.6484
LINC00657	chr20	860.736	501.429	1.71657	9	12	29.9605	120.668
DOCK11	chrX	138.796	80.8605	1.71649	18	14	65.5857	58.2308
Hs.547576	chr20	192.181	111.967	1.71642	9	7	64.6429	41.5997
ITGA9	chr3	40.1769	23.433	1.71454	63	71	82.2448	110.353
NCF4	chr22	245.06	142.972	1.71404	72	95	63.7111	100.369
LOC100288846	chr14	2.08178	1.21486	1.7136	9	7	44.8539	32.3121
PIH1D3	chrX	2.26933	1.32438	1.71351	9	7	65.5837	33.6059
TUBB2A	chr6	119.531	69.7666	1.71329	79	95	117.641	115.384
LY6E	chr8	323.513	188.829	1.71326	36	45	135.329	82.7388
Hs.691592	chr3	10.72	6.2574	1.71318	9	7	39.6316	98.2244
FAM195A	chr16	77.9479	45.5076	1.71285	18	14	44.8098	58.8039
MRPL54	chr19	184.947	107.984	1.71273	9	7	27.0867	81.737
Hs.149769	chr16	8.13446	4.75122	1.71208	9	7	49.7636	86.4233
LOC100130458	chr9	13.3915	7.82224	1.71197	9	7	65.0988	38.803
Hs.81529	chr3	2.46302	1.43881	1.71185	9	7	30.4539	60.7413
Hs.660745	chr16	24.1802	14.1266	1.71168	9	7	54.2062	56.1683
SOGA2	chr18	48.4182	28.2904	1.71147	43	45	53.8261	41.8636
LOC100131662	chr2	15.7614	9.21138	1.71108	9	7	71.9607	46.3472
ASAH1	chr8	286.926	167.709	1.71086	131	137	140.364	140.429
MESDC2	chr15	69.2191	40.4632	1.71067	36	28	105.663	102.905
Hs.740541	chr5	24.9008	14.5593	1.7103	43	40	93.5489	157.005
SDSL	chr12	21.6631	12.6744	1.7092	9	7	66.544	114.478
TSPAN4	chr11	120.165	70.3281	1.70864	86	85	126.152	149.459
C1orf94	chr1	5.25595	3.07718	1.70804	9	7	84.3618	90.4957
ABCB10	chr1	110.079	64.4504	1.70796	9	12	20.5182	54.485
LOC339807	chr2	12.7517	7.46846	1.7074	9	7	54.3297	120.5
CNOT10	chr3	74.8476	43.839	1.70733	9	7	30.5538	19.5536
RAB11FIP1	chr8	82.7731	48.4819	1.7073	54	54	54.7466	77.1576
ITGB2	chr21	240.993	141.171	1.7071	54	59	112.732	88.9976
Hs.356368	chr1	84.0133	49.2175	1.70698	9	7	112.862	52.1822
PDLIM5	chr4	80.2191	47.0005	1.70677	375	387	117.59	162.903
BBIP1	chr10	99.878	58.5513	1.70582	131	120	203.979	117.416
FOXL1	chr16	7.90741	4.63614	1.7056	45	47	131.748	167.35
ANKRD28	chr3	239.475	140.667	1.70243	70	66	146.762	102.721
LOC100996385	chr5	26.718	15.6979	1.70201	9	7	58.225	63.0356
UBL7	chr15	63.6908	37.4751	1.69955	9	7	23.0168	24.9381
CR1L	chr1	31.4185	18.4901	1.69921	18	14	93.9573	95.0761
Hs.622883	chr2	11.0626	6.51272	1.69861	9	7	75.2673	98.0117
PCDH20	chr13	31.3408	18.4527	1.69844	9	7	36.0152	46.2052
SLC25A37	chr8	61.8915	36.4475	1.6981	169	162	79.3342	98.2238
Hs.612942	chr8	34.2652	20.1831	1.69772	9	7	21.5652	46.0038
RGS17	chr6	37.4201	22.0617	1.69616	36	40	59.5462	108.68
NFKBIA	chr14	1407.55	830.022	1.6958	52	52	68.7324	93.6416
PRNP	chr20	170.188	100.362	1.69575	79	85	97.9484	113.016
LOC100288152	chr5	31.4462	18.5507	1.69515	9	7	64.7812	118.948
HENMT1	chr1	192.62	113.678	1.69443	9	7	26.3416	69.654
EIF2AK4	chr15	109.154	64.4307	1.69414	9	7	47.2357	63.337
PPIB	chr15	463.85	273.834	1.69391	72	85	69.6748	58.7196
ADH1C	chr4	8.87228	5.2378	1.69389	36	45	72.861	73.8044
Hs.276976	chrX	19.5338	11.5345	1.69352	9	7	46.9757	59.9482
APBB1IP	chr10	39.1301	23.1097	1.69323	54	54	95.5827	97.7685
LINC00507	chr12	11.227	6.63087	1.69314	9	7	57.0807	79.4006
STYX	chr14	39.3909	23.2677	1.69294	36	28	83.5795	75.2798
NAT14	chr19	38.7174	22.8724	1.69276	9	7	43.8392	99.7989
PSMG1	chr21	217.951	128.769	1.69258	36	45	68.8813	55.4647
TMEM156	chr4	18.6432	11.0182	1.69204	45	47	115.378	84.3223
Hs.512079	chr1	34.689	20.5334	1.68939	9	7	60.5167	46.3985
SMCR5	chr17	21.9144	12.9723	1.68933	9	7	26.8323	58.6766
Hs.444975	chr6	155.921	92.302	1.68925	43	40	90.3458	77.8983
Hs.633993	chr8	940.732	556.97	1.68902	43	40	59.7953	78.1362
Hs.734313	chr17	14.2518	8.43893	1.68881	9	7	60.986	110.976
HK1	chr10	268.995	159.461	1.6869	36	40	54.6242	83.1163
Hs.664926	chr2	10.1597	6.02334	1.68671	9	7	83.3889	49.8181
FLG2	chr1	6.32382	3.74965	1.68651	9	7	66.7383	100.828
PDK1	chr2	37.3746	22.1627	1.68637	45	52	77.5393	127.889
SLC40A1	chr2	525.014	311.427	1.68583	18	14	129.727	203.863
Hs.603980	chr14	9.30817	5.52258	1.68548	9	7	81.5499	89.4734
PDZD8	chr10	157.763	93.6585	1.68444	18	14	38.47	85.5019
CSTF3-AS1	chr11	5.22405	3.10413	1.68293	9	7	134.556	50.2499
Hs.722308	chr8	513.438	305.25	1.68202	9	7	22.9504	41.9139
KCNN4	chr19	100.921	60.0001	1.68202	36	45	55.5244	78.9131
PLAGL1	chr6	99.452	59.1271	1.682	72	90	93.7453	79.3393
Hs.660960	chr12	15.5426	9.24124	1.68188	9	7	34.2912	71.8436
Hs.720769	chr10	55.0307	32.7361	1.68104	9	7	55.1146	47.1078
GZMB	chr14	63.5373	37.8076	1.68054	43	45	247.841	97.2324
B3GALT6	chr1	64.1455	38.1706	1.6805	27	21	96.3877	86.0138
C16orf92	chr16	15.337	9.13632	1.67869	9	7	41.9091	79.0906
PIGH	chr14	66.5875	39.6735	1.67839	43	45	55.2246	46.6116
Hs.708477	chrX	43.9254	26.1792	1.67788	9	7	68.7196	97.7877
DUSP2	chr2	51.1924	30.5156	1.67758	36	45	116.458	121.784
TFRC	chr3	843.16	502.818	1.67687	106	121	79.069	106.229
Hs.657158	chr12	17.3653	10.357	1.67666	9	7	97.9078	96.8764
RPL26	chr17	1943.45	1159.57	1.676	36	40	94.7084	102.02
TRMT10A	chr4	23.8305	14.2227	1.67552	27	21	103.913	91.908
NCR1	chr19	18.6683	11.1452	1.67501	122	130	125.253	72.3755
CCDC59	chr12	164.022	97.9391	1.67473	45	47	71.3846	89.6617
Hs.594230	chr9	14.0819	8.41084	1.67425	9	7	57.1571	82.2724
Hs.374460	chrX	29.4258	17.5763	1.67418	9	7	38.945	75.2383
SSR3	chr3	48.5923	29.0287	1.67394	63	61	152.496	133.081
ADCY4	chr14	13.8414	8.2693	1.67383	9	7	41.5782	109.626
SYCP2L	chr6	32.5977	19.4779	1.67357	9	7	32.9388	37.3612
H1FOO	chr3	6.0986	3.6479	1.67181	9	7	70.5403	77.8794
Hs.618649	chr6	18.27	10.9322	1.67121	9	7	45.7645	40.0766
CHRNA2	chr8	41.7722	25.012	1.67009	36	45	93.3439	62.208
TPSD1	chr16	22.7842	13.6495	1.66923	43	40	90.7404	99.3299
TALDO1	chr11	705.559	422.747	1.66899	36	45	64.5383	75.5234
Hs.559317	chr2	5.76212	3.45313	1.66867	9	7	46.4308	102.393
BRIX1	chr5	39.2395	23.5235	1.66809	36	40	100.145	88.3775
BLMH	chr17	85.9267	51.5279	1.66757	36	50	43.9265	61.1735
LYPD5	chr19	6.3681	3.81906	1.66745	9	7	171.193	66.298
GPER	chr7	12.4595	7.47234	1.66742	86	85	99.7158	126.001
YIF1B	chr19	79.4988	47.6998	1.66665	63	61	132.176	77.8752
Hs.668087	chr1	15.4393	9.26621	1.66619	9	7	35.3236	75.3553
LPPR3	chr19	32.9358	19.7695	1.666	36	40	212.599	136.76
C19orf24	chr19	118.005	70.8407	1.66578	43	40	143.083	101.442
DIS3L	chr15	119.7	71.9291	1.66414	9	7	45.041	51.1422
CHPT1	chr12	138.073	82.9717	1.6641	54	54	85.4888	85.6411
TMOD3	chr15	30.4512	18.3063	1.66343	54	54	132.783	96.4819
OR1D4	chr17	18.3315	11.0225	1.66311	36	40	102.741	136.636
Hs.476706	chr1	149.619	89.9907	1.66261	9	7	24.3465	69.9453
Hs.585479	chr10	41.0575	24.6972	1.66243	9	7	65.5026	42.5217
ASPG	chr14	28.3281	17.0424	1.66221	18	14	86.3104	58.6818
Hs.635700	chr18	42.1962	25.3895	1.66196	9	7	42.1131	50.965
Hs.91145	chr2	32.6518	19.6496	1.6617	9	7	101.655	104.495
Hs.603403	chr8	30.7724	18.5216	1.66143	9	7	23.1033	51.7066
EXOC3	chr5	37.7432	22.721	1.66116	43	45	82.957	73.0921
Hs.714503	chr6	278.605	167.753	1.6608	9	7	72.475	90.6383
GUSB	chr7	432.995	260.758	1.66053	45	52	58.767	63.8362
PSMG3	chr7	148.47	89.4786	1.65928	9	7	33.8792	100.566
TMEM91	chr19	49.8696	30.0558	1.65924	9	7	59.9358	64.5862
KIT	chr4	382.845	230.883	1.65818	36	45	86.4686	130.511
Hs.661928	chr19	9.65738	5.82638	1.65753	9	7	31.9315	97.7294
SLC22A3	chr6	23.1555	13.9713	1.65737	45	52	191.941	158.5
C11orf1	chr11	65.893	39.777	1.65656	63	61	105.806	115.465
MRPL30	chr2	123.388	74.4883	1.65648	45	35	108.903	94.6799
CCNDBP1	chr15	287.615	173.694	1.65587	9	7	20.2223	46.275
NOG	chr17	31.2585	18.8832	1.65536	9	7	26.858	72.5504
VKORC1	chr16	212.669	128.486	1.65519	36	40	63.92	41.3405
ZNF511	chr10	108.855	65.7905	1.65457	9	7	29.9803	78.0494
IFT74	chr9	17.9802	10.8699	1.65412	79	80	97.4172	97.1095
RFXAP	chr13	23.7275	14.3473	1.65379	45	52	115.88	83.5515
NPBWR2	chr20	5.78643	3.4998	1.65336	36	40	76.3994	85.0846
Hs.714413	chr1	503.66	304.772	1.65258	9	7	40.4221	60.4604
NXF3	chrX	79.2585	47.9732	1.65214	45	47	81.033	105.288
OIP5-AS1	chr15	82.2346	49.7784	1.65201	18	14	45.9883	78.1227
MIB1	chr18	69.9859	42.3692	1.65181	54	42	73.8673	76.1912
Hs.656171	chr13	8.26034	5.00129	1.65164	43	40	74.2133	78.8155
ZNF138	chr7	30.0837	18.2185	1.65127	18	14	80.074	76.8585
Hs.606318	chr17	17.1215	10.3699	1.65108	9	7	53.6929	49.0409
Hs.720426	chr4	38.848	23.5413	1.65021	9	7	41.2885	33.3765
Hs.634619	chr22	20.222	12.2542	1.6502	9	7	61.6041	53.8781
COL9A1	chr6	9.81884	5.95036	1.65012	52	52	100.169	166.882
Hs.196042	chr3	9.70791	5.8833	1.65008	9	7	50.2777	87.3076
PPDPF	chr20	190.369	115.392	1.64976	54	54	65.9377	112.645
TXNDC5	chr6	733.876	444.958	1.64931	36	40	54.4549	87.2352
GLRX5	chr14	271.005	164.362	1.64882	43	40	42.8972	54.8285
KIFAP3	chr1	208.192	126.312	1.64824	36	45	64.2349	87.921
ENPP3	chr6	45.7201	27.7422	1.64804	54	54	173.267	184.645
MORC3	chr21	135.801	82.4318	1.64743	36	45	96.8897	117.39
PELI1	chr2	178.775	108.534	1.64717	54	54	106.123	150.79
ALDH3B1	chr11	53.3985	32.4236	1.6469	88	92	63.3749	87.184
SUMF2	chr7	291.712	177.219	1.64605	9	7	17.5775	40.0807
LBR	chr1	223.999	136.11	1.64572	36	45	80.9712	104.818
Hs.657489	chr12	12.0575	7.32824	1.64535	9	7	73.524	52.1553
Hs.658924	chr12	111.05	67.5132	1.64486	9	7	94.4073	23.3821
AADAC	chr3	12.2236	7.43422	1.64424	36	45	73.863	63.1567
DHRS11	chr17	51.9867	31.623	1.64395	36	40	51.9354	58.2992
IBTK	chr6	41.147	25.037	1.64345	86	85	128.247	87.0708
FLJ90680	chr22	14.6289	8.90227	1.64327	9	7	37.8614	50.8168
Hs.623892	chr10	12.2035	7.42826	1.64285	9	7	43.9711	70.9182
CLCN1	chr7	16.2047	9.86389	1.64283	36	45	85.8767	102.091
Hs.652334	chr1	28.1205	17.1186	1.64268	9	7	35.8212	65.0684
RYR3	chr15	228.083	138.855	1.6426	36	45	79.8157	119.891
FLJ16779	chr20	23.4845	14.3065	1.64152	9	7	38.6599	74.5157
SFTPC	chr8	20.9436	12.765	1.64071	201	205	154.96	155.452
Hs.385528	chr21	7.87941	4.80283	1.64058	9	7	89.6682	55.5254
MTIF3	chr13	131.721	80.3071	1.64022	18	14	89.6963	101.179
KLF3	chr4	84.4931	51.5206	1.63999	63	61	60.8141	56.5615
YPEL3	chr16	94.2612	57.4776	1.63996	9	7	28.1331	43.616
RAD54L2	chr3	27.0707	16.513	1.63935	43	45	85.4051	116.878
Hs.577053	chr11	21.7239	13.2547	1.63896	9	7	42.4793	59.8322
HSD17B8	chr6	93.7752	57.2207	1.63883	36	45	31.7812	40.486
NAB2	chr12	43.3375	26.4512	1.6384	79	85	103.267	150.711
NPAS1	chr19	12.6113	7.69923	1.63799	79	85	126.416	148.403
Hs.180284	chr1	33.539	20.4834	1.63738	9	7	30.8897	70.3225
Hs.732685	chr11	7556.14	4615.88	1.63699	9	7	21.2147	75.5825
CTCFL	chr20	263.521	160.986	1.63692	45	47	102.371	59.2083
FAM129B	chr9	44.0338	26.903	1.63676	18	14	63.952	70.158
SYCP1	chr1	49.8414	30.4523	1.6367	79	85	92.4601	184.715
GNB3	chr12	52.3236	31.97	1.63664	36	60	46.8348	74.9314
ZSWIM7	chr17	65.6677	40.1376	1.63606	18	14	60.9845	54.7099
ITGAM	chr16	84.5226	51.6641	1.636	79	90	89.1332	97.3545
FRMD6	chr14	23.1663	14.1664	1.6353	18	14	46.963	84.137
NDUFB6	chr9	231.443	141.532	1.63527	45	52	107.539	86.0427
RHCE	chr1	69.571	42.5564	1.6348	86	100	103.294	93.2523
MATK	chr19	55.3589	33.8708	1.63442	36	45	75.172	92.8141
COMMD1	chr2	124.203	75.997	1.63432	9	7	28.0874	47.5938
Hs.709930	chr14	9.04591	5.53516	1.63426	9	7	75.602	99.8661
C19orf70	chr19	153.884	94.173	1.63405	9	7	27.5444	53.968
RELB	chr19	81.7523	50.0602	1.63308	36	45	54.272	60.6028
LOC100289045	chr5	5.69665	3.48886	1.63281	9	7	47.0703	68.7958
GLIS1	chr1	16.3397	10.009	1.6325	9	7	66.7873	52.4318
IL4I1	chr19	13.8326	8.47714	1.63175	45	47	89.4848	126.373
MRPL45	chr17	211.695	129.752	1.63154	9	7	19.5387	50.2372
Hs.501684	chr11	64.1744	39.3345	1.63151	9	7	28.9674	43.2172
Hs.625698	chrX	44.0766	27.025	1.63096	9	7	59.9309	68.1485
CHCHD3	chr7	198.241	121.557	1.63085	36	40	72.2208	43.9003
GFRA4	chr20	6.64264	4.07569	1.62982	45	47	84.2637	65.5443
UROD	chr1	276.617	169.747	1.62959	129	125	122.357	126.954
EGR2	chr10	40.0102	24.5627	1.6289	36	45	224.99	84.7675
SELK	chr3	299.981	184.199	1.62857	9	7	32.4198	70.1463
ZNF521	chr18	143.022	87.8767	1.62753	18	14	113.452	228.969
ATP5O	chr21	476.308	292.683	1.62739	88	92	102.593	86.4286
Hs.663953	chr16	23.6086	14.5091	1.62715	9	7	44.8767	43.8519
PIGW	chr17	48.0216	29.5135	1.62711	9	7	55.0206	86.2611
WRN	chr8	91.3745	56.1629	1.62695	36	45	76.6972	62.462
Hs.608428	chr14	11.315	6.9553	1.62682	43	40	104.173	160.095
LRP12	chr8	27.2787	16.7801	1.62566	108	120	145.684	125.742
C1orf43	chr1	173.612	106.797	1.62563	27	21	77.0195	110.916
PRTN3	chr19	29.9238	18.4154	1.62493	36	45	219.181	83.0915
NEFH	chr22	32.6088	20.0745	1.62439	72	85	66.7847	108.013
SERPINC1	chr1	7.40024	4.55631	1.62417	52	52	105.668	177.202
Hs.718822	chr17	62.3549	38.3937	1.62409	9	7	30.9385	48.0093
HSPA5	chr9	970.706	597.855	1.62365	52	52	97.0955	86.7631
CAPZA3	chr12	9.36271	5.76964	1.62275	9	7	56.2133	87.5165
EDDM3B	chr14	6.90337	4.25506	1.62239	36	40	148.014	167.806
LXN	chr3	170.23	104.941	1.62215	36	40	69.743	81.6327
PLRG1	chr4	58.2753	35.9271	1.62204	18	19	75.2552	92.7324
RPS17	chr15	509.416	314.093	1.62186	36	40	124.676	140.026
Hs.716107	chr15	3.71788	2.29262	1.62167	9	7	58.2561	64.4395
Hs.620346	chr17	20.1225	12.4101	1.62146	9	7	49.3086	74.8932
PIGU	chr20	111.255	68.6172	1.62138	9	7	31.4413	21.6279
BPI	chr20	27.4472	16.9303	1.62119	36	45	250.589	103.147
TIMP1	chrX	954.013	588.52	1.62104	36	45	39.2976	57.6964
Hs.660179	chr7	18.1725	11.212	1.6208	9	7	65.2182	54.7297
PODXL2	chr3	14.0959	8.69695	1.62079	36	40	126.355	127.183
CDK17	chr12	135.186	83.4089	1.62076	79	90	155.446	127.995
ATP7B	chr13	158.413	97.7955	1.61984	36	45	54.4986	136.946
KCND2	chr7	11.5549	7.13456	1.61957	36	45	46.6008	103.66
C16orf71	chr16	8.76792	5.41401	1.61949	43	40	92.2319	91.7052
TFDP3	chrX	4.85403	2.99762	1.61929	36	40	85.8434	82.8881
Hs.599249	chr2	5.06001	3.12569	1.61885	9	7	91.7998	56.8179
ZDHHC8	chr22	40.3362	24.9169	1.61883	18	14	78.5953	55.3403
IRF2BP2	chr1	799.365	493.802	1.6188	45	35	145.545	186.367
C2orf53	chr2	2.28295	1.41038	1.61868	9	7	64.7917	32.8844
CST3	chr20	410.363	253.671	1.6177	45	52	101.796	100.979
PRR11	chr17	369.561	228.57	1.61684	54	54	202.709	165.723
SCT	chr11	5.17479	3.2015	1.61637	36	40	95.1202	109.83
TPM3	chr1	238.484	147.552	1.61627	79	73	251.731	286.099
C19orf48	chr19	89.2764	55.2642	1.61545	9	7	40.3393	60.9821
PHTF1	chr1	88.618	54.8706	1.61504	122	125	96.9409	59.0323
PECR	chr2	21.689	13.4444	1.61323	45	47	152.895	107.773
DYRK1A	chr21	210.002	130.202	1.61289	138	147	199.261	156.321
FAM149B1	chr10	28.4248	17.6276	1.61252	143	125	242.694	132.543
BCAP29	chr7	64.2779	39.8646	1.6124	63	76	63.9268	88.0938
TBPL1	chr6	133.578	82.8673	1.61196	36	45	63.6701	53.6333
ANAPC11	chr17	218.794	135.734	1.61193	18	14	97.121	111.934
RHOH	chr4	149.138	92.5325	1.61174	36	45	42.6802	62.5257
TREH	chr11	6.34189	3.93738	1.61069	36	45	129.48	213.796
Hs.633779	chr17	60.6318	37.6471	1.61053	43	40	72.8297	111.64
Hs.666431	chr19	12.1114	7.52362	1.60979	9	7	70.5923	71.1583
C9orf123	chr9	208.15	129.347	1.60924	18	14	85.7437	103.265
EFNA4	chr1	13.0849	8.13367	1.60873	36	45	79.8944	83.6814
ZNF844	chr19	7.1465	4.44329	1.60838	9	7	44.685	85.0457
AGA	chr4	72.1922	44.8992	1.60787	122	125	69.5224	64.8058
U2AF1	chr21	533.159	331.61	1.60779	63	66	126.653	126.813
Hs.101120	chr18	9.66638	6.01467	1.60713	9	7	75.5106	77.1408
Hs.602654	chr1	56.5422	35.2561	1.60376	9	7	19.7812	50.1285
Hs.659023	chr2	5.26366	3.28235	1.60362	9	7	34.1625	58.0407
SOX14	chr3	6.8912	4.30034	1.60248	36	40	60.8372	97.4536
COA5	chr2	69.6629	43.4766	1.60231	18	14	42.7315	70.7344
SWT1	chr1	54.2588	33.8688	1.60203	9	7	57.255	67.7228
DNTTIP2	chr1	252.599	157.679	1.60198	36	45	55.1096	52.1664
P4HB	chr17	506.376	316.127	1.60181	88	102	63.788	79.6981
Hs.663897	chr5	96.9186	60.5258	1.60128	9	7	43.0099	60.5151
Hs.732292	chr12	99.5911	62.2115	1.60085	9	7	23.6112	18.7758
SLC22A11	chr11	4.72115	2.95144	1.59961	36	40	44.8156	51.7546
PRAME	chr22	121.541	75.9914	1.59941	36	45	90.9726	75.8875
BLOC1S6	chr15	190.406	119.083	1.59894	27	21	61.1067	108.13
OGDHL	chr10	8.29935	5.19489	1.5976	36	40	81.8027	134.388
NT5DC2	chr3	75.4426	47.2228	1.59759	36	40	57.5971	93.9433
GEN1	chr2	18.7057	11.7101	1.5974	9	7	42.3213	36.1028
VPS25	chr17	141.424	88.5687	1.59678	9	7	12.0462	17.0208
PIP4K2A	chr10	252.075	157.895	1.59648	88	97	127.531	102.574
C20orf144	chr20	14.5944	9.14254	1.59632	9	7	60.0866	101.65
NLRP7	chr19	36.6794	22.9787	1.59623	9	7	36.4485	44.2631
FKBP8	chr19	62.2895	39.0236	1.5962	115	125	163.428	118.346
ZNF593	chr1	83.639	52.4106	1.59584	36	45	42.107	42.1335
Hs.737968	chr2	77.4461	48.5303	1.59583	9	7	76.151	74.8952
PCDHB11	chr5	6.53147	4.09486	1.59504	36	45	90.6344	81.8885
HYMAI	chr6	39.1431	24.5406	1.59503	43	40	58.1464	63.3479
Hs.732080	chr8	5.3426	3.34981	1.5949	9	7	59.1218	60.7673
PNMAL1	chr19	31.7129	19.8884	1.59454	36	40	94.732	74.2352
Hs.654969	chr2	43.8329	27.4905	1.59447	9	7	31.0222	21.6843
FCGRT	chr19	53.8965	33.8067	1.59426	36	50	80.0049	122.279
UBE2G2	chr21	151.317	94.9341	1.59391	104	99	104.447	82.4247
DNAJB5	chr9	18.4451	11.5728	1.59383	79	85	104.595	101.779
Hs.207174	chr10	3.59982	2.25888	1.59363	9	7	44.2826	88.258
Hs.708149	chr1	512.302	321.596	1.593	9	7	12.3768	54.7745
GTF2H3	chr12	118.203	74.2273	1.59245	52	52	170.457	109.799
Hs.731837	chr20	320.334	201.17	1.59236	9	7	23.9618	50.7871
PDE6C	chr10	3.55366	2.23185	1.59225	43	45	86.8424	112.942
LOC286437	chrX	2.97045	1.86622	1.59169	9	7	44.7389	38.9761
GRAMD3	chr5	25.0587	15.7462	1.59142	43	40	80.2784	99.7336
RIPK2	chr8	138.785	87.2228	1.59116	86	85	113.452	137.201
Hs.599720	chr21	6.74289	4.23844	1.59089	9	7	47.6081	42.9374
TMEM203	chr9	48.5673	30.5401	1.59028	9	7	52.4747	53.1446
LOC100507530	chr8	74.424	46.7995	1.59027	9	7	45.4809	27.0739
Hs.734927	chr21	78.5078	49.3729	1.5901	43	40	63.6939	61.5829
GSC	chr14	2.10029	1.32093	1.59002	9	7	75.5483	32.6858
CCM2	chr7	167.98	105.673	1.58963	9	7	43.3282	75.769
KLF11	chr2	104.683	65.8568	1.58955	52	57	76.8401	73.2217
C11orf65	chr11	10.7473	6.76159	1.58946	9	7	40.3125	81.8309
Hs.180115	chr10	13.9807	8.79827	1.58903	9	7	51.7359	40.3207
Hs.572317	chr15	42.8756	26.9887	1.58865	9	7	85.782	75.7565
LINC00305	chr18	17.4729	11.006	1.58758	9	7	29.0812	64.1202
Hs.550850	chr11	10.7702	6.78468	1.58744	9	7	40.374	67.8142
C2orf69	chr2	158.228	99.7216	1.5867	18	14	51.1248	36.4304
MPPE1	chr18	60.6554	38.258	1.58543	122	125	79.4532	68.8721
VMA21	chrX	178.866	112.823	1.58536	27	21	129.579	154.036
Hs.607854	chr10	19.7996	12.4894	1.58532	9	7	79.6416	47.121
SHARPIN	chr8	22.6287	14.2804	1.5846	36	40	88.4182	75.1083
BCAT1	chr12	91.6879	57.9195	1.58302	104	99	135.612	84.8342
ASPN	chr9	12.4196	7.85079	1.58195	45	47	78.298	83.3336
LANCL2	chr7	104.283	65.927	1.5818	54	54	58.8997	59.2011
RRP1	chr21	50.2284	31.7558	1.58171	45	47	68.3705	57.9826
CAT	chr11	473.356	299.28	1.58165	122	125	108.908	135.997
Hs.670651	chr19	43.2463	27.3428	1.58164	9	7	73.6643	54.4485
NMI	chr2	363.424	229.786	1.58158	36	45	49.3504	60.7368
Hs.600025	chr14	21.6483	13.6897	1.58136	9	7	35.1716	99.1691
Hs.595400	chr8	29.9802	18.9587	1.58134	18	14	57.3383	57.6309
EVC	chr4	9.62046	6.08453	1.58113	88	87	119.194	116.064
RFX1	chr19	25.0779	15.8648	1.58073	45	52	174.238	207.88
DHX58	chr17	11.8361	7.48788	1.5807	36	40	93.1379	132.255
Hs.635363	chr5	4.14301	2.62112	1.58062	9	7	58.4712	79.3537
PQLC3	chr2	31.788	20.1112	1.58061	45	47	127.686	110.459
RRP1B	chr21	129.926	82.2123	1.58037	86	85	81.9537	104.947
IRF1	chr5	208.508	131.949	1.58021	45	52	107.238	88.6792
MPST	chr22	198.267	125.471	1.58019	36	45	45.8693	42.6017
Hs.703146	chr6	30.0015	18.9913	1.57975	43	40	71.7579	46.6782
PIK3CA	chr3	102.449	64.8978	1.57862	36	45	51.7455	63.6951
ZNF720	chr16	54.505	34.5346	1.57827	9	7	34.3469	37.0158
Hs.660221	chr20	32.0625	20.3193	1.57794	18	14	40.2295	60.4784
Hs.672351	chr20	8.73935	5.54266	1.57674	9	7	34.0409	34.4247
PPP1R3C	chr10	48.8813	31.0031	1.57666	9	22	15.9177	78.8511
NUCKS1	chr1	324.29	205.722	1.57635	133	122	136.909	142.377
Hs.664716	chr3	18.5949	11.7978	1.57614	9	7	92.743	106.309
FAM109A	chr12	19.0677	12.1014	1.57566	9	7	55.6639	89.2023
Hs.677240	chr9	8.16507	5.18516	1.5747	86	80	92.6715	147.231
Hs.660496	chrX	9.41981	5.98207	1.57467	9	7	50.5046	102.176
ING3	chr7	159.888	101.562	1.57429	54	59	53.3244	52.5693
TMEM225	chr11	1.97955	1.25746	1.57424	9	7	48.5519	55.2208
DHRS3	chr1	116.212	73.8384	1.57387	36	45	51.5229	56.5591
PDCD1LG2	chr9	8.0414	5.11203	1.57304	45	47	122.935	174.786
CYP11B2	chr8	22.8572	14.5328	1.5728	43	45	88.2722	80.515
RCN3	chr19	20.35	12.9396	1.5727	79	80	96.9033	133.262
CCRL1	chr3	12.032	7.65117	1.57257	36	40	79.3666	133.955
LOC100505658	chr5	6.0941	3.87685	1.57192	9	7	71.7641	64.3621
OLFML3	chr1	33.5481	21.3452	1.5717	36	40	104.525	114.506
ITGAX	chr16	27.0917	17.2467	1.57083	52	52	149.685	118.495
NEU2	chr2	12.2253	7.78668	1.57002	36	40	96.2134	136.852
TRAPPC6B	chr14	87.2135	55.5516	1.56995	9	7	41.5435	39.2194
METTL21A	chr2	41.7375	26.5944	1.56941	27	21	54.3107	60.2764
SUMF1	chr3	71.8412	45.7871	1.56903	9	7	30.7859	75.4817
CTSB	chr8	147.486	94.0182	1.56869	153	172	76.9513	71.9307
CLDND2	chr19	57.6689	36.7772	1.56806	9	7	77.6906	33.5635
HAUS1	chr18	209.621	133.692	1.56793	9	7	14.3485	45.7458
AHCY	chr20	236.409	150.811	1.56758	36	45	49.2805	47.2969
GAS5	chr1	1089.17	695.158	1.56679	45	35	113.21	138.343
STX1B	chr16	33.491	21.3757	1.56678	9	7	81.4158	77.5442
HSPA8	chr11	1548.56	988.436	1.56667	138	152	67.4242	69.8707
TMEM14B	chr6	257.976	164.671	1.56662	45	47	47.1585	69.4131
Hs.712916	chr11	131.702	84.0685	1.56661	9	7	23.1596	51.9546
ABHD14A	chr3	83.197	53.1072	1.56658	43	45	38.0056	36.4681
MRPS6	chr21	84.2202	53.7633	1.5665	97	94	95.0322	71.933
KIF27	chr9	19.1439	12.221	1.56648	9	7	46.2509	83.2698
CD4	chr12	68.6663	43.842	1.56622	72	95	143.724	138.694
C10orf71	chr10	89.3309	57.0781	1.56506	9	7	64.3111	52.8966
PLAC8	chr4	715.973	457.539	1.56484	36	40	58.5175	80.9511
METTL23	chr17	125.01	79.8929	1.56471	9	7	35.8623	59.0583
GAN	chr16	11.9543	7.64042	1.56461	36	40	98.2305	66.0274
CSRNP1	chr3	640.556	409.487	1.56429	9	7	41.2926	80.6512
GLP2R	chr17	7.69482	4.91943	1.56417	36	40	82.7395	100.058
GRIPAP1	chrX	61.7492	39.4807	1.56403	9	7	20.8384	122.021
RPL10L	chr14	28.0771	17.9576	1.56352	43	40	79.8172	57.4946
Hs.658088	chr16	71.3755	45.6572	1.56329	9	7	45.8075	59.2759
AP1M1	chr19	135.812	86.9002	1.56285	18	14	58.8701	87.2041
SSX5	chrX	7.71602	4.93719	1.56284	36	45	50.6698	61.3174
NICN1	chr3	42.1082	26.944	1.5628	9	7	19.0024	25.6626
TMEM209	chr7	30.8638	19.7557	1.56228	45	47	127.398	131.441
NEU1	chr6	73.0913	46.8026	1.56169	43	45	58.865	44.736
RNF181	chr2	344.219	220.421	1.56164	9	7	12.5563	62.0252
IQCH-AS1	chr15	15.2655	9.77633	1.56148	9	7	52.5734	74.9793
IMPA1	chr8	184.929	118.446	1.5613	36	45	52.5265	37.7028
CDC42	chr1	238.383	152.786	1.56024	174	187	135.179	156.455
TMEM114	chr16	2.78454	1.78474	1.56019	9	7	38.3078	45.9848
FOXP1	chr3	192.607	123.455	1.56013	54	42	92.7684	78.7577
CDK11B	chr1	230.74	147.904	1.56006	43	40	55.9262	71.1078
Hs.657232	chrX	16.324	10.4653	1.55982	9	7	42.0379	57.1619
EFTUD2	chr17	193.837	124.297	1.55947	18	14	98.8915	119.602
Hs.546324	chr3	29.9369	19.1977	1.5594	9	7	35.7857	40.5565
Hs.632997	chr12	11.2732	7.23004	1.55922	43	45	124.18	89.0693
ECI2	chr6	106.724	68.4486	1.55919	36	40	61.1541	53.1579
GPR144	chr9	9.87738	6.33607	1.55891	36	40	89.1717	90.854
LOC100132078	chr11	106.678	68.4372	1.55878	9	7	24.524	26.141
TARP	chr7	98.6234	63.2699	1.55877	294	285	132.11	103.422
LOC100129516	chr3	13.6869	8.7814	1.55862	9	7	26.8557	66.842
Hs.733199	chr19	24.7476	15.8831	1.55812	9	7	45.3056	112.097
RWDD2B	chr21	80.0306	51.3774	1.5577	45	47	70.2479	54.1714
KLF10	chr8	341.567	219.321	1.55738	36	50	86.9733	95.8508
TMBIM4	chr12	338.237	217.19	1.55733	54	54	119.46	113.012
MAD2L2	chr1	129.624	83.256	1.55693	9	7	23.0599	58.3332
CHTF8	chr16	63.131	40.5496	1.55688	27	21	133.651	130.716
STAG3L2	chr7	117.277	75.3303	1.55684	9	7	56.194	38.7569
Hs.734931	chr5	49.5945	31.8561	1.55683	9	7	34.3491	52.1105
Hs.719973	chr14	269.984	173.535	1.55579	43	40	121.503	193.042
LMAN1L	chr15	12.2534	7.87723	1.55554	36	40	68.5649	85.2457
Hs.213722	chr4	20.3793	13.1011	1.55554	9	7	50.586	38.3651
MAPK7	chr17	26.2883	16.9004	1.55548	79	85	69.9999	78.5163
SLC30A6	chr2	20.5069	13.1881	1.55496	54	54	106.042	134.97
Hs.715912	chr10	674.859	434.063	1.55475	9	7	53.8305	65.9066
NAMPT	chr7	120.225	77.3345	1.55461	97	99	77.1049	108.427
KRT15	chr17	4.18726	2.69522	1.55359	36	45	86.14	128.18
CTNNAL1	chr9	101.152	65.1215	1.55329	36	45	76.2739	47.7704
THRB	chr3	41.8956	26.9744	1.55316	54	64	93.5746	71.3412
FAM175A	chr4	60.5458	39.0035	1.55232	18	14	54.9693	81.522
SLC39A8	chr4	101.724	65.5436	1.55201	183	179	120.812	113.177
CACNA1G	chr17	10.1062	6.51213	1.5519	208	205	244.102	245.41
MAP2K3	chr17	174.085	112.181	1.55182	122	130	81.5833	61.4807
KLHL15	chrX	184.155	118.739	1.55092	9	7	47.6516	52.1929
GPBAR1	chr2	14.1117	9.10033	1.55068	9	7	79.2803	90.403
RGCC	chr13	125.327	80.8208	1.55067	54	54	129.279	134.79
MAPK6	chr15	240.487	155.144	1.55009	36	45	56.1803	54.9064
STRA13	chr17	82.8133	53.4356	1.54978	43	45	97.0418	69.2228
SMIM12	chr1	111.235	71.7793	1.54968	18	14	55.2011	60.8166
SFTPA2	chr10	14.7752	9.5357	1.54946	36	40	89.8872	83.8273
Hs.534680	chr2	32.3021	20.8539	1.54897	9	7	41.9502	87.9576
SEPT3	chr22	46.9447	30.3168	1.54847	9	7	25.6488	45.5966
CLPTM1L	chr5	173.039	111.756	1.54836	27	21	62.8714	74.8362
MICAL2	chr11	109.92	70.9972	1.54823	131	137	90.9168	140.553
Hs.659224	chr15	19.5516	12.6316	1.54783	9	7	69.5035	42.612
DLX5	chr7	15.6173	10.0923	1.54744	43	45	54.7048	70.272
NOTCH3	chr19	23.3294	15.0795	1.54709	79	85	110.934	112.354
FAM83D	chr20	168.3	108.808	1.54676	9	7	29.5225	15.5045
LINC00202-2	chr10	29.6148	19.1491	1.54654	18	14	43.4755	55.1565
Hs.662835	chr1	10.5682	6.83576	1.54602	43	40	82.1073	68.2348
CCDC88C	chr14	29.9525	19.3753	1.54592	61	59	81.322	79.4396
HIST1H1C	chr6	123.162	79.701	1.5453	36	45	114.484	107.385
LOC100506661	chrX	35.2503	22.8218	1.54459	9	7	31.8066	33.9195
PF4V1	chr4	11.7397	7.60172	1.54434	36	45	148.105	87.3816
ARRDC3	chr5	252.066	163.23	1.54424	9	7	68.9122	102.659
LOC100127983	chr8	101.294	65.5976	1.54417	18	14	36.5272	145.848
HDAC7	chr12	75.0777	48.6218	1.54412	36	40	57.2317	44.2405
C9orf66	chr9	14.1291	9.15344	1.54358	18	14	58.1158	89.2586
IFI27L2	chr14	253.272	164.087	1.54353	9	7	39.0236	121.87
MLKL	chr16	25.7535	16.6921	1.54286	9	7	26.1869	74.196
CCBL2	chr1	112.403	72.8546	1.54284	52	52	42.1763	38.454
IGLV4-3	chr22	11.977	7.76426	1.54258	9	7	36.3029	109.669
CCNK	chr14	41.5225	26.9266	1.54206	45	47	147.547	191.352
DYNLT1	chr6	270.133	175.227	1.54162	36	45	39.5433	44.8616
Hs.675567	chr14	37.1858	24.1265	1.54128	9	7	45.1283	70.3653
DCAF12L1	chrX	7.71688	5.0087	1.5407	9	7	85.2008	98.3689
TP53	chr17	114.037	74.038	1.54025	72	95	135.246	89.8647
CPNE2	chr16	27.6446	17.949	1.54018	9	7	37.0018	66.6714
SLC2A1	chr1	88.303	57.34	1.53999	79	85	105.712	77.3074
Hs.733614	chr6	137.671	89.4208	1.53959	36	40	67.0644	113.926
NEIL2	chr8	5.46479	3.54966	1.53953	9	7	71.053	112.371
PRKCG	chr19	19.1532	12.447	1.53879	45	52	157.705	151.63
MINPP1	chr10	198.224	128.836	1.53858	43	45	107.767	98.5714
WDR34	chr9	110.629	71.9128	1.53837	9	7	15.8197	24.0452
MRPL21	chr11	378.099	245.799	1.53824	9	7	30.2186	74.2775
C22orf39	chr22	56.0511	36.4384	1.53824	18	14	60.8546	65.2481
KEL	chr7	146.466	95.2267	1.53808	36	45	46.6748	97.2139
Hs.734052	chr12	52.5266	34.165	1.53744	9	7	24.6144	25.9944
ZNF852	chr3	9.05763	5.89264	1.53711	9	7	47.4675	86.2593
EMX1	chr2	15.5411	10.1115	1.53698	86	95	89.7403	150.536
TNMD	chrX	4.71134	3.06545	1.53691	36	40	74.675	49.3578
C1orf186	chr1	62.2009	40.4728	1.53686	9	7	76.1941	30.7731
TMEM9	chr1	199.218	129.63	1.53682	18	14	31.9304	51.9098
GNPTG	chr16	144.869	94.4205	1.53429	9	7	20.2533	83.3154
HACL1	chr3	93.7287	61.0942	1.53417	9	7	15.5671	29.3202
SRL	chr16	4.54015	2.95937	1.53416	9	7	49.5597	79.907
CACNA1B	chr9	16.6058	10.83	1.53331	45	52	107.836	157.756
CIRH1A	chr16	145.493	94.8988	1.53313	18	14	34.025	62.937
Hs.472723	chr20	26.3712	17.2019	1.53304	9	7	24.0688	130.938
DKFZP434A062	chr9	33.523	21.8691	1.53289	86	85	140.166	170.851
Hs.732112	chr8	14.8786	9.70624	1.53289	9	7	65.8907	69.0119
Hs.471637	chr2	38.0824	24.8583	1.53198	9	7	37.7802	75.1932
SFT2D1	chr6	100.803	65.804	1.53187	45	35	103.793	91.7019
UNC5B-AS1	chr10	5.70904	3.72698	1.53181	9	7	144.862	157.323
Hs.703788	chr18	9.14764	5.97481	1.53104	9	7	32.6831	44.994
ASPA	chr17	11.3	7.3818	1.53079	36	45	54.6049	89.1909
KIAA1614	chr1	14.6259	9.55485	1.53073	43	40	82.4857	83.8401
TTC32	chr2	150.993	98.683	1.53008	9	7	53.3065	84.4942
PTP4A1	chr6	166.094	108.555	1.53005	172	170	90.6999	105.122
PITPNA-AS1	chr17	42.6478	27.9054	1.5283	9	7	36.8356	54.7125
ARL5B-AS1	chr10	71.4698	46.7659	1.52825	9	7	28.1807	34.0054
LOC100507073	chr2	12.4283	8.13442	1.52787	9	7	30.3209	53.7633
MRPS12	chr19	97.3286	63.7099	1.52769	165	175	151.741	170.692
GCGR	chr17	8.43655	5.52288	1.52756	43	45	105.103	173.939
POLL	chr10	14.7518	9.66005	1.52709	36	40	91.8623	108.321
PNPLA2	chr11	156.064	102.204	1.52699	129	130	209.35	129.971
TMEM216	chr11	87.7068	57.4395	1.52694	9	7	20.4048	41.3276
STAP1	chr4	74.9146	49.0784	1.52643	45	47	49.7606	58.4129
GBAS	chr7	146.68	96.0962	1.52639	36	45	36.4794	37.4103
NKX6-1	chr4	4.30015	2.81748	1.52624	36	40	68.4323	63.2493
Hs.616778	chr3	14.8878	9.7566	1.52592	9	7	50.4263	85.9301
BET1L	chr11	32.6441	21.3983	1.52554	45	47	115.303	102.621
FXN	chr9	118.49	77.6781	1.52539	45	57	78.4787	114.867
GDPD2	chrX	17.099	11.2151	1.52464	36	40	71.4634	60.1358
MORN2	chr2	51.4368	33.7563	1.52377	9	7	49.6669	60.4076
Hs.658890	chr8	35.641	23.393	1.52357	9	7	63.6105	60.7865
Hs.387982	chr1	15.6901	10.2997	1.52335	9	7	105.219	45.9087
EXOSC9	chr4	120.799	79.3026	1.52326	36	45	40.8805	62.597
Hs.530398	chr10	2.05692	1.35035	1.52325	9	7	40.6465	30.5973
RLN3	chr19	17.606	11.5607	1.52292	52	47	147.333	153.144
TKT	chr3	218.159	143.279	1.52262	95	92	97.39	90.7576
PDIA6	chr2	445.507	292.603	1.52256	115	130	44.4058	46.7854
CD3G	chr11	22.4661	14.7597	1.52213	36	45	96.9663	100.125
CAMK1D	chr10	37.0733	24.3566	1.52211	45	47	137.079	90.1438
DNAJC27	chr2	20.3929	13.3982	1.52206	36	28	79.1399	66.3375
ATPIF1	chr1	229.16	150.578	1.52187	54	54	97.9606	79.6285
UPK2	chr11	13.8535	9.10335	1.52181	36	45	70.069	87.4711
PLCXD1	chrX	222.02	145.976	1.52094	45	47	92.5406	51.9517
Hs.399823	chr16	16.4131	10.7966	1.52021	9	7	69.2155	100.919
Hs.180171	chr7	42.7197	28.1132	1.51956	9	7	33.4401	37.9315
EIF3M	chr11	344.155	226.496	1.51947	124	132	158.097	128.502
C19orf10	chr19	147.799	97.2737	1.51941	79	85	77.7338	61.9888
Hs.723368	chr12	712.429	468.999	1.51904	9	7	40.4409	71.4833
PRDX5	chr11	250.596	165.015	1.51863	18	14	20.5406	53.2098
GPR137	chr11	39.0855	25.7432	1.51829	122	120	83.237	78.2088
KLK14	chr19	10.3065	6.7904	1.51781	36	40	107.069	139.13
Hs.597327	chr17	27.795	18.3164	1.51749	9	7	15.2244	30.6997
MIEN1	chr17	140.136	92.3486	1.51747	9	7	10.5256	40.4078
Hs.663002	chr3	12.988	8.559	1.51747	9	7	77.8952	123.237
PYURF	chr4	620.2	408.717	1.51743	9	7	23.3864	68.3044
Hs.715132	chrX	53.6421	35.3626	1.51691	18	14	28.9964	90.806
FLJ33630	chr5	59.2185	39.0399	1.51687	18	14	141.443	98.5235
Hs.665318	chr7	8.78619	5.79351	1.51656	9	7	44.1	75.2786
RARRES1	chr3	13.8432	9.12812	1.51655	115	130	87.986	122.613
LSM5	chr7	94.6953	62.442	1.51653	115	125	144.225	127.486
KCNA7	chr19	4.28247	2.82396	1.51648	9	7	89.5383	41.7105
Hs.658309	chr16	14.5921	9.62283	1.51641	9	7	49.967	70.4651
C8orf58	chr8	52.8319	34.8451	1.51619	9	7	56.4386	71.7689
C19orf18	chr19	17.031	11.2353	1.51585	9	7	69.6619	41.284
LOC100506374	chr19	24.4304	16.1191	1.51562	9	7	24.007	64.2341
GSTA2	chr6	16.5465	10.9176	1.51558	36	55	58.6802	88.2297
LOC729852	chr7	46.3774	30.6012	1.51554	9	7	33.2581	51.8668
Hs.737822	chr2	8.32921	5.4961	1.51548	18	14	90.6215	81.5802
NTMT1	chr9	49.4656	32.6433	1.51534	18	14	34.8724	67.0784
LOC202781	chr7	72.6459	47.9453	1.51518	9	7	46.6256	32.4918
MX1	chr21	195.507	129.038	1.51511	36	45	203.241	119.228
HIST1H2BF	chr6	125.584	82.9047	1.5148	36	45	104.033	102.044
POF1B	chrX	18.1635	11.9941	1.51438	54	54	73.0414	113.107
Hs.689950	chr13	5.09258	3.36315	1.51423	9	7	55.8193	109.288
CMPK1	chr1	312.221	206.223	1.514	54	54	62.1327	43.719
Hs.732998	chr9	12.3811	8.17866	1.51383	9	7	55.9036	65.1932
Hs.659971	chr12	77.4693	51.1886	1.51341	9	7	40.7788	10.112
Hs.675828	chr2	10.2643	6.78252	1.51334	9	7	35.6033	46.7268
RNASEH2C	chr11	174.516	115.352	1.5129	18	14	82.1109	90.5607
GART	chr21	60.6175	40.071	1.51275	233	219	114.803	88.9038
ETAA1	chr2	33.6307	22.2405	1.51214	36	40	94.4609	90.3856
PACSIN3	chr11	4.93698	3.26619	1.51154	36	40	92.8742	84.4144
Hs.733661	chr1	12.493	8.26687	1.51121	9	7	39.0402	103.363
FITM1	chr14	7.54943	4.99599	1.5111	9	7	19.6217	85.9371
Hs.597817	chr11	34.3642	22.742	1.51104	9	7	41.6944	71.2579
ZEB1	chr10	78.0102	51.6332	1.51085	124	132	156.342	138.594
Hs.614171	chr16	15.1685	10.0414	1.51059	9	7	32.8325	65.6566
GCNT2	chr6	16.6751	11.0402	1.5104	52	52	71.5673	109.258
SPATA31C2	chr9	5.03128	3.33122	1.51034	43	45	129.007	140.072
Hs.659798	chr19	36.617	24.2477	1.51012	9	7	46.2366	57.2854
IKZF2	chr2	26.0543	17.2538	1.51006	54	54	91.6641	80.2569
CDHR5	chr11	6.09954	4.04067	1.50954	108	120	139.81	207.619
MGME1	chr20	72.8927	48.3031	1.50907	9	7	53.995	43.3889
Hs.262826	chr18	4.97049	3.29399	1.50896	9	7	69.7004	107.881
ATP2B1	chr12	68.1659	45.1866	1.50854	122	130	121.2	131.307
FAM212A	chr3	40.2311	26.6788	1.50798	9	7	72.1728	91.207
Hs.658502	chr9	13.4715	8.93525	1.50768	9	7	55.44	27.1857
NDNL2	chr15	124.936	82.8749	1.50753	9	7	35.5862	39.1995
ZFAS1	chr20	1328.65	881.445	1.50735	36	28	66.5554	88.6923
FAR1	chr11	61.3132	40.6766	1.50733	36	28	87.1967	122.052
TRAF5	chr1	93.4516	62.0114	1.50701	45	57	57.164	75.5567
Hs.250821	chr19	10.2592	6.8078	1.50698	9	7	48.0073	38.8885
IGSF10	chr3	6.56457	4.35714	1.50662	9	7	50.0263	96.3884
DNAAF1	chr16	14.6815	9.74609	1.5064	86	80	116.649	181.097
ZBTB10	chr8	73.9345	49.0809	1.50638	81	75	111.604	136.183
TTC7B	chr14	94.3617	62.6416	1.50637	9	7	37.4829	35.5928
INO80B	chr2	25.1266	16.6805	1.50634	131	127	105.177	86.7202
TRAK2	chr2	102.823	68.2643	1.50625	72	85	59.4263	52.2596
VGF	chr7	48.6856	32.3245	1.50615	36	45	88.666	104.151
LCAT	chr16	8.99382	5.97225	1.50593	79	85	83.2854	131.834
Hs.666740	chr20	7.85548	5.21662	1.50586	9	7	55.5913	79.1868
ORC4	chr2	109.868	72.9755	1.50555	79	85	95.4924	112.928
Hs.602489	chr4	30.4189	20.2053	1.50549	9	7	43.9156	70.2887
HSD17B2	chr16	7.50837	4.98739	1.50547	36	45	63.5142	88.3721
Hs.675819	chr8	33.5075	22.2595	1.50531	43	40	58.6553	41.5223
EOGT	chr3	29.5107	19.6054	1.50523	36	40	101.754	45.0692
RYR2	chr1	28.5851	18.9967	1.50474	79	85	82.9399	110.233
IL1RL1	chr2	49.1158	32.6473	1.50444	88	97	99.9852	151.475
RAMP2	chr17	8.33255	5.53876	1.50441	36	45	95.0392	120.488
Hs.547831	chrX	12.3676	8.22294	1.50404	9	7	50.6721	47.6534
TEX14	chr17	16.1085	10.7133	1.50359	36	40	102.392	147.279
RNF112	chr17	1.6441	1.09356	1.50344	9	7	16.0219	44.0396
HCN1	chr5	36.6898	24.4117	1.50296	18	14	101.242	56.2784
Hs.660035	chr10	28.054	18.6716	1.50249	9	7	37.9308	53.8515
Hs.633361	chr6	49.9844	33.2678	1.50249	9	7	47.6236	75.8482
ITGAE	chr17	339.471	225.949	1.50242	36	45	40.3589	53.7785
MCFD2	chr2	72.7903	48.456	1.5022	131	132	197.622	130.655
FDX1	chr11	101.125	67.3214	1.50213	88	92	70.0073	86.9957
SPRYD3	chr12	7.46033	4.96791	1.5017	9	7	87.303	101.691
PFAS	chr17	76.5005	50.9491	1.50151	43	45	56.403	48.6842
Hs.674967	chr4	18.6217	12.4056	1.50107	9	7	34.2364	54.6513
TOMM40	chr19	133.352	88.8555	1.50077	36	45	91.6259	33.7873
ZNF649	chr19	4.32718	2.88391	1.50045	9	7	42.8295	89.0316
Hs.584811	chr8	57.0469	38.0284	1.50011	9	7	35.7017	62.1091
MAGOHB	chr12	26.5922	17.73	1.49984	45	47	106.3	117.694
RAB10	chr2	203.398	135.624	1.49973	18	14	61.1981	73.5337
HIST1H3B	chr6	11.9517	7.97064	1.49947	36	40	75.3035	97.7504
AEBP1	chr7	38.3996	25.6143	1.49915	36	45	84.3362	96.9812
Hs.683604	chr3	9.54776	6.37191	1.49841	9	7	40.5499	54.73
FBL	chr19	836.236	558.207	1.49807	36	50	59.3745	46.2331
RBM12B-AS1	chr8	2.35372	1.57204	1.49724	36	40	46.4262	131.59
Hs.588388	chr8	14.8472	9.91692	1.49716	9	7	40.9089	44.9042
IL11	chr19	19.65	13.1269	1.49693	79	85	108.488	79.7984
Hs.634385	chr17	13.1103	8.75921	1.49674	9	7	54.3496	96.8371
NTRK1	chr1	43.5544	29.1002	1.49671	36	50	75.332	158.941
PCCB	chr3	237.987	159.009	1.49669	43	45	40.6864	39.3374
ZNF335	chr20	28.2447	18.8743	1.49646	129	120	91.437	99.4436
TRH	chr3	17.3278	11.5797	1.49639	36	45	114.081	81.7061
Hs.480452	chr4	88.5287	59.1672	1.49625	9	7	42.2071	74.9673
CCNG1	chr5	553.698	370.077	1.49617	43	45	48.0081	68.4751
TRIM58	chr1	82.3997	55.0783	1.49605	36	45	91.7691	77.5222
Hs.410860	chr9	9.69524	6.48088	1.49598	9	7	18.4091	50.2391
DDIT3	chr12	113.264	75.7236	1.49575	43	50	70.4614	72.4863
MAMDC4	chr9	33.1427	22.158	1.49574	9	7	26.4504	64.6479
Hs.668301	chr21	15.697	10.4946	1.49572	9	7	92.8329	92.7599
Hs.21435	chr2	16.9873	11.3594	1.49543	9	7	25.4775	118.576
GPI	chr19	341.473	228.372	1.49525	36	45	53.0289	53.8884
C21orf33	chr21	211.546	141.531	1.4947	79	90	98.6146	81.9578
LINC00645	chr14	20.7943	13.9129	1.4946	9	7	33.2778	86.8103
Hs.661429	chr11	12.5765	8.41647	1.49427	86	85	131.552	77.5459
CNTFR	chr9	37.4061	25.0347	1.49417	36	45	47.5315	62.4362
RANBP3L	chr5	18.8622	12.6247	1.49407	9	7	40.8541	108.797
Hs.736409	chr3	44.8205	30.0007	1.49398	9	7	95.4013	48.2187
Hs.662660	chr2	34.8426	23.329	1.49353	9	7	40.0533	31.5658
Hs.595738	chr9	18.9501	12.6903	1.49327	9	7	49.0386	55.092
CRIPT	chr2	41.0818	27.5241	1.49257	54	54	88.653	50.7804
SLURP1	chr8	13.6929	9.17499	1.49242	43	45	82.878	106.586
CCIN	chr9	12.6857	8.5009	1.49228	43	45	94.9374	90.107
CNPY4	chr7	31.2924	20.97	1.49225	52	47	90.7029	94.8215
Hs.487883	chr12	25.9399	17.3881	1.49182	9	7	42.257	67.9411
LINC00535	chr8	154.874	103.817	1.4918	9	7	100.228	84.6419
HSPB6	chr19	54.6415	36.6289	1.49176	52	52	89.3538	79.2758
Hs.662047	chrX	44.3719	29.7476	1.49161	9	7	27.3791	38.8699
STAT5A	chr17	236.924	158.842	1.49157	36	50	64.496	71.7352
Hs.60556	chr3	10.0946	6.76981	1.49112	9	7	74.2682	90.6833
SMPX	chrX	4.41626	2.96235	1.4908	36	40	69.5594	70.227
ADCK5	chr8	29.5119	19.7977	1.49067	9	7	30.9118	49.3315
CCL13	chr17	16.8033	11.2729	1.49058	79	85	125.933	100.105
Hs.713163	chr2	24.7442	16.6005	1.49057	9	7	35.3846	13.7245
C22orf34	chr22	37.9418	25.4552	1.49053	9	7	94.2335	44.8798
GABRA3	chrX	5.53356	3.71274	1.49042	36	45	82.0301	102.571
EYA2	chr20	8.29231	5.56415	1.49031	43	45	54.8597	89.099
SOX12	chr20	73.7925	49.5283	1.4899	36	45	127.679	152.462
Hs.660218	chr20	8.83397	5.93223	1.48915	9	7	89.7829	58.274
TFAM	chr10	69.9577	46.9803	1.48909	124	132	63.2439	56.3029
HSP90AB1	chr6	1542.57	1035.99	1.48898	95	107	60.1832	70.7278
DUSP28	chr2	62.1209	41.7314	1.48859	9	7	31.3753	34.3426
B4GALT5	chr20	78.5516	52.7929	1.48792	50	50	71.6823	76.026
CNGB1	chr16	11.7092	7.86986	1.48786	122	130	115.27	111.459
INTS2	chr17	16.951	11.3975	1.48726	9	7	78.4879	73.7678
ATP8B1	chr18	102.917	69.2215	1.48678	45	52	142.762	105.544
Hs.633101	chr17	5.56527	3.74347	1.48666	9	7	69.8794	65.0387
AP3S1	chr5	384.419	258.591	1.48659	36	45	68.35	37.9022
SEBOX	chr17	3.5722	2.40314	1.48647	9	7	94.3354	71.4927
LNPEP	chr5	39.5379	26.6033	1.4862	54	59	99.5337	93.6584
NPM1	chr5	1512.33	1017.67	1.48607	129	125	77.4901	73.8449
MFSD12	chr19	59.9574	40.3717	1.48513	45	47	116.834	114.564
LRRC58	chr3	91.82	61.8379	1.48485	18	14	51.8561	56.4642
Hs.133257	chr3	28.7854	19.3898	1.48456	9	7	28.6699	54.1494
Hs.706025	chr13	178.496	120.237	1.48454	43	45	43.6294	67.3357
Hs.635173	chr2	46.172	31.1101	1.48415	9	7	48.7728	67.0674
DBNL	chr7	143.361	96.636	1.48351	9	7	27.9167	39.779
Hs.601825	chr4	23.0891	15.5657	1.48333	9	7	43.4516	79.578
Hs.653522	chr15	7.76608	5.23572	1.48329	9	7	34.7295	77.0201
JOSD1	chr22	178.594	120.407	1.48326	36	45	38.4427	61.7465
Hs.714223	chr16	14.1057	9.51138	1.48303	50	40	73.7207	99.5064
INHBA	chr7	13.4238	9.05199	1.48297	79	90	161.863	121.536
Hs.732452	chr1	15.3852	10.3769	1.48264	18	14	68.9288	92.0417
MRPL39	chr21	111.575	75.2666	1.4824	45	47	55.0163	49.3688
FAM170B	chr10	21.6156	14.5829	1.48226	9	7	59.5116	62.2348
HINT1	chr5	1254.97	846.79	1.48203	140	139	62.5723	66.4196
Hs.159454	chr19	6.90554	4.65958	1.48201	43	40	64.266	100.204
ITGAV	chr2	77.1846	52.085	1.4819	43	55	142.889	66.7567
HYAL4	chr7	6.49736	4.38471	1.48182	36	40	83.0482	86.2654
HEIH	chr5	104.34	70.4238	1.48161	9	7	28.4103	34.8089
ACSL4	chrX	39.2609	26.5022	1.48142	54	59	103.01	100.352
HECW1-IT1	chr7	4.59853	3.10464	1.48118	9	7	36.6514	50.7146
HS3ST4	chr16	27.2037	18.3699	1.48088	9	7	30.3256	54.854
MYC	chr8	263.115	177.751	1.48025	45	67	92.9212	92.3796
SERPINA10	chr14	11.2472	7.59943	1.48001	36	40	85.8208	104.73
LOC284294	chr18	13.2263	8.94004	1.47944	9	7	54.5523	83.9996
DHX33	chr17	102.951	69.5926	1.47935	18	14	44.5238	24.03
Hs.98588	chr12	2.64856	1.79039	1.47932	9	7	80.9053	41.2197
SNHG16	chr17	459.87	310.907	1.47912	18	14	34.3918	84.0743
DFNB31	chr9	9.75509	6.59532	1.47909	86	80	108.583	107.077
Hs.201220	chr11	2.26024	1.52814	1.47908	9	7	90.5853	62.5009
MRPS33	chr7	129.716	87.703	1.47904	36	40	43.8943	46.1738
SUV39H2	chr10	19.1139	12.9235	1.479	54	54	110.294	125.511
TMEM66	chr8	500.547	338.474	1.47883	45	52	98.0184	94.4652
Hs.658480	chr11	15.2468	10.3109	1.47872	9	7	57.4884	76.4441
Hs.656624	chrX	26.0719	17.6375	1.47821	9	7	50.3854	58.284
TMEM18	chr2	43.8355	29.6555	1.47816	18	14	63.6229	66.9914
Hs.743773	chr17	339.419	229.69	1.47773	43	40	152.805	161.118
FTH1	chr11	722.871	489.181	1.47772	79	85	92.0169	90.1288
Hs.660779	chr15	37.2093	25.1829	1.47756	9	7	65.5715	52.1363
MTNR1B	chr11	10.6657	7.22047	1.47715	36	45	89.9149	117.437
AGTPBP1	chr9	42.2482	28.6024	1.47708	79	85	106.457	84.9663
HP1BP3	chr1	175.765	119.057	1.47631	72	68	156.179	185.699
ANKRD34A	chr1	7.41947	5.02646	1.47608	9	7	43.9393	143.488
RAPGEF3	chr12	19.3925	13.1408	1.47575	86	90	111.064	167.904
FBRS	chr16	88.098	59.7023	1.47562	45	47	65.7694	65.6757
HCLS1	chr3	385.241	261.171	1.47505	36	45	56.5019	70.7218
THAP4	chr2	105.775	71.7189	1.47485	45	47	41.4094	38.9963
ANO1	chr11	18.3091	12.4164	1.47459	45	47	143.332	180.558
C1QBP	chr17	231.246	156.881	1.47402	86	85	76.8315	57.9299
KRT10	chr17	209.416	142.08	1.47394	115	125	78.1711	70.944
RXFP3	chr5	3.39655	2.30467	1.47377	36	40	46.1909	54.1023
CLUH	chr17	100.65	68.2988	1.47367	52	52	48.7994	56.148
TXN	chr9	264.054	179.244	1.47315	86	85	140.936	102.94
GTPBP4	chr10	165.343	112.264	1.4728	72	80	84.7777	91.7953
LIMK1	chr7	14.3294	9.73018	1.47268	115	125	92.7321	102.331
Hs.134683	chr3	13.8165	9.38261	1.47257	9	7	33.4831	78.1673
TMUB1	chr7	64.0196	43.4843	1.47225	9	7	27.6275	42.2132
YTHDF3	chr8	162.093	110.122	1.47194	52	52	88.0257	100.55
LRRC70	chr5	32.9289	22.3736	1.47177	9	7	74.5533	51.9287
KRT80	chr12	5.41885	3.68197	1.47172	9	7	48.9463	67.6712
HEATR4	chr14	23.9782	16.2953	1.47147	9	7	36.4222	45.1032
Hs.556850	chrX	6.36539	4.3261	1.47139	9	7	42.9177	55.0167
C5orf34	chr5	26.8752	18.2669	1.47125	9	7	45.2507	52.8616
MFNG	chr22	111.495	75.7913	1.47108	122	130	95.8904	132.435
THOC7	chr3	148.388	100.876	1.471	45	47	78.5002	52.9576
ACSL5	chr10	117.153	79.647	1.4709	45	47	74.6192	44.6899
LSM10	chr1	86.9378	59.1058	1.47089	9	7	22.8564	33.6147
S100A6	chr1	560.795	381.283	1.47081	45	47	65.2249	114.884
SUGP1	chr19	39.1299	26.605	1.47077	79	85	164.898	82.9095
C19orf43	chr19	278.194	189.196	1.4704	18	14	90.8486	100.885
Hs.131463	chr6	4.15894	2.82856	1.47034	9	7	24.0919	56.7946
C14orf119	chr14	71.5379	48.6573	1.47024	9	7	44.4542	22.469
TSPAN7	chrX	56.8124	38.643	1.47019	36	45	107.179	81.0593
Hs.655687	chr5	7.05842	4.80218	1.46984	43	45	91.8953	86.1744
SUGT1	chr13	164.337	111.825	1.46959	36	28	95.8446	97.071
DONSON	chr21	76.0753	51.7695	1.4695	36	40	43.8807	34.8106
SERPINA5	chr14	15.8799	10.8112	1.46884	43	45	79.0999	114.105
ENDOG	chr9	24.6931	16.8155	1.46847	36	45	70.21	72.0768
HIST1H2BD	chr6	126.494	86.1405	1.46846	79	85	110.785	83.5876
FAM153A	chr5	38.3736	26.1338	1.46835	43	45	86.0525	52.9818
ZDHHC11	chr5	23.1048	15.7356	1.46831	54	54	160.411	78.2737
STAM	chr10	277.591	189.067	1.46821	36	45	74.2147	82.9386
TOM1L2	chr17	31.3657	21.3731	1.46753	61	59	125.954	115.454
CTAG2	chrX	6.63754	4.52305	1.46749	79	85	71.2064	142.838
DGAT2	chr11	22.2506	15.1636	1.46737	18	14	109.996	92.3105
ZNF560	chr19	4.59248	3.13058	1.46697	9	7	65.4366	70.6812
Hs.657099	chr5	7.52781	5.13155	1.46697	9	7	56.9757	72.335
Hs.597702	chr2	42.6679	29.0896	1.46678	9	7	48.4865	71.8945
MRPS2	chr9	77.2694	52.7109	1.46591	36	40	43.5472	47.6024
PLAC1L	chr11	7.02396	4.79172	1.46585	9	7	33.6873	91.1851
YBEY	chr21	131.342	89.6138	1.46565	18	14	60.104	54.2785
CENPL	chr1	44.7599	30.5531	1.46498	18	14	69.3778	80.5169
ETV6	chr12	94.9882	64.8496	1.46475	72	78	71.2702	114.264
HAND2	chr4	5.739	3.91816	1.46472	36	40	62.5075	87.506
C9orf116	chr9	11.2622	7.68902	1.46472	86	80	82.7843	89.6872
VASP	chr19	151.852	103.694	1.46443	36	45	56.0016	129.59
ZC3H12A	chr1	56.4616	38.556	1.4644	36	40	58.515	79.1633
CACNG1	chr17	14.9617	10.2183	1.46421	36	45	103.212	162.007
RNF10	chr12	198.512	135.585	1.46411	79	85	66.286	52.8848
PDDC1	chr11	145.83	99.6063	1.46406	9	7	35.9642	102.833
CIB2	chr15	27.8416	19.02	1.4638	122	130	59.56	79.5387
FGF9	chr13	26.5892	18.166	1.46368	45	57	138.11	65.9381
ISCA2	chr14	106.837	72.9962	1.46359	9	7	17.1261	34.4493
THPO	chr3	16.3992	11.2073	1.46326	115	130	280.95	152.575
Hs.639369	chr1	18.4694	12.629	1.46246	9	7	30.7703	74.3525
EEF1B2	chr2	2327.92	1592.13	1.46214	36	45	43.5354	41.7182
Hs.657987	chr5	9.6961	6.63143	1.46214	9	7	126.066	60.9413
Hs.649066	chr8	141.036	96.466	1.46203	43	40	64.7074	91.4154
Hs.436728	chr13	8.95929	6.12844	1.46192	18	14	88.3543	71.6025
BCAM	chr19	26.7097	18.2785	1.46127	79	90	127.336	71.6907
Hs.661793	chr13	25.8647	17.704	1.46096	43	40	149.091	80.3115
PRKACB	chr1	289.404	198.114	1.4608	88	92	94.6439	95.4565
RAB35	chr12	75.4083	51.6343	1.46043	88	92	80.9024	85.1688
LOC100505817	chr18	17.3641	11.8898	1.46041	9	7	55.6776	65.0177
UBE2V2	chr8	92.8904	63.6266	1.45993	43	45	63.0905	43.515
FAM83E	chr19	4.01709	2.75199	1.4597	36	40	62.2334	113.642
PLGRKT	chr9	65.037	44.5645	1.45939	36	40	55.6762	53.1424
LOC152578	chr4	2.84083	1.94678	1.45924	9	7	37.841	31.8395
PGP	chr16	22.7798	15.6133	1.459	45	47	90.2345	103.937
NFKB1	chr4	226.307	155.161	1.45853	43	55	60.9916	59.2623
DRAM2	chr1	75.8153	51.9942	1.45815	18	14	59.2369	82.7566
BCAS1	chr20	26.0175	17.8448	1.45799	36	45	73.8747	96.3826
SRCRB4D	chr7	41.8575	28.7177	1.45755	9	7	77.725	35.8575
OPN1SW	chr7	15.4365	10.5945	1.45702	36	45	56.8805	106.949
COPS3	chr17	256.649	176.183	1.45672	36	45	27.2602	48.4855
ANGPTL7	chr1	6.92336	4.7531	1.4566	36	45	75.0418	109.767
TXNIP	chr1	999.027	685.936	1.45644	86	85	65.2571	79.5484
KLHL26	chr19	25.4287	17.462	1.45623	36	40	50.0128	60.2832
CASKIN2	chr17	41.1143	28.2366	1.45606	129	120	293.387	320.14
EPHX1	chr1	41.318	28.379	1.45593	36	45	55.893	66.4701
SPATA1	chr1	10.2553	7.0446	1.45576	36	40	68.6258	127.353
Hs.596700	chr1	32.5341	22.3524	1.45551	9	7	40.4038	68.5442
NTN3	chr16	4.7783	3.28304	1.45545	36	45	103.712	106.62
CCDC58	chr3	47.2395	32.4595	1.45534	9	7	33.5169	39.2099
Hs.594321	chr4	120.534	82.8248	1.45528	36	40	129.06	79.0423
IFT80	chr3	45.469	31.2454	1.45522	36	28	59.7019	57.256
RPL3L	chr16	14.7003	10.1021	1.45518	36	45	44.2516	61.7445
CEACAM8	chr19	23.9175	16.4364	1.45515	43	45	202.639	136.342
LRRC55	chr11	10.0855	6.93191	1.45494	9	7	70.6952	76.503
Hs.605206	chr4	117.089	80.482	1.45485	9	7	27.3066	59.8424
S100A1	chr1	27.4507	18.8743	1.45439	36	45	75.1599	142.339
TSPAN11	chr12	24.5594	16.887	1.45434	9	7	32.6911	75.2536
Hs.668213	chr11	26.7058	18.3635	1.45428	9	7	84.0416	73.1131
SRP19	chr5	151.683	104.315	1.45409	72	90	117.47	104.915
Hs.436018	chr5	42.2393	29.0617	1.45344	9	7	66.4477	59.3328
Hs.632960	chr8	100.685	69.2766	1.45338	43	40	53.0585	54.0425
Hs.675123	chr2	27.6311	19.0134	1.45324	9	7	79.9195	93.7532
CACNA2D3	chr3	19.3103	13.2894	1.45306	36	40	250.632	96.3037
DGCR6L	chr22	14.7358	10.1413	1.45305	43	45	50.8837	85.1176
BCAS2	chr1	129.263	88.9652	1.45296	36	45	51.1012	48.1576
VARS2	chr6	234.073	161.106	1.45291	9	7	12.4801	66.5968
H1FX	chr3	519.459	357.667	1.45235	45	57	104.981	102.426
TUBA4A	chr2	134.513	92.6185	1.45233	43	50	61.3256	83.648
Hs.592057	chr16	26.059	17.9433	1.45229	9	7	91.1575	68.5891
MT1M	chr16	5.11906	3.52503	1.4522	43	40	85.2252	122.048
CCDC104	chr2	26.7241	18.4087	1.45171	9	7	49.6533	83.5375
YWHAG	chr7	752.3	518.378	1.45126	9	7	37.2312	73.962
FNDC4	chr2	11.9058	8.20422	1.45118	36	40	54.7783	41.0815
Hs.663665	chr17	12.7197	8.76533	1.45114	9	7	80.1797	87.8341
TTC21B	chr2	7.51276	5.1772	1.45112	36	40	100.415	89.213
SRFBP1	chr5	18.3968	12.6815	1.45068	9	7	77.7548	62.5798
LOC440028	chr11	8.3791	5.77704	1.45041	9	7	130.108	75.0743
Hs.666931	chr1	139.455	96.1774	1.44998	9	7	34.7082	51.8204
SEPW1	chr19	174.634	120.446	1.44989	45	52	77.6547	79.8604
LSM7	chr19	311.95	215.158	1.44987	36	55	70.0959	55.0319
Hs.664301	chr3	20.663	14.2539	1.44964	9	7	39.4896	88.2216
RGS2	chr1	359.832	248.266	1.44938	36	45	65.4955	96.8504
LOC100507217	chr15	40.1793	27.7233	1.4493	18	14	81.0315	95.2802
SNHG6	chr8	2475.92	1708.84	1.44889	9	7	19.5214	69.039
AEN	chr15	74.6098	51.5085	1.44849	36	40	60.5736	87.3959
DAZAP1	chr19	241.524	166.81	1.4479	54	54	73.1916	94.9431
MACROD1	chr11	37.497	25.9	1.44776	45	47	87.5651	96.9188
IRF7	chr11	128.313	88.6365	1.44763	36	45	100.514	68.6251
THOC6	chr16	56.8461	39.269	1.44761	36	40	56.665	38.0313
Hs.498015	chr1	41.3628	28.5745	1.44754	43	45	53.1073	51.4408
SHANK1	chr19	20.6626	14.2762	1.44735	36	40	126.091	95.5292
CDCA7	chr2	148.276	102.452	1.44727	18	14	90.7683	103.847
PPBP	chr4	294.75	203.688	1.44707	43	50	168.818	291.812
Hs.595385	chr5	33.26	22.9929	1.44653	9	7	62.2234	37.0397
TOMM20	chr1	475.646	328.865	1.44633	79	85	58.8412	69.9059
CBLL1	chr7	34.0104	23.5202	1.44601	45	47	57.7066	63.0597
Hs.666737	chr11	13.7632	9.52019	1.44569	9	7	80.0473	64.5534
SNRPD1	chr18	221.086	152.935	1.44562	79	85	114.236	105.873
CCNE1	chr19	63.341	43.8171	1.44558	52	57	49.4133	62.5733
B2M	chr15	3827.27	2647.77	1.44547	88	102	54.3158	53.314
FAM163A	chr1	13.0576	9.03476	1.44526	43	40	81.9958	98.4597
GUF1	chr4	38.0864	26.3563	1.44505	45	47	65.2631	44.757
DMKN	chr19	8.95107	6.19475	1.44495	9	7	54.5033	68.7
BTNL2	chr6	13.1099	9.07414	1.44475	36	40	86.5828	104.868
Hs.661865	chr3	14.3158	9.90893	1.44474	43	40	73.7305	74.0528
THOC3	chr5	198.503	137.422	1.44448	9	7	27.8515	32.7252
TUBB3	chr16	250.174	173.258	1.44394	79	95	74.6544	53.0533
Hs.656966	chr3	32.5429	22.5391	1.44384	9	7	39.5895	50.0118
MGC27382	chr1	8.36908	5.79644	1.44383	9	7	47.1541	80.2739
SUB1	chr5	399.162	276.463	1.44382	104	99	124.867	114.378
Hs.744397	chr12	51.3168	35.5497	1.44352	9	7	18.4014	43.7778
Hs.129462	chr1	10.4591	7.24731	1.44317	9	7	93.1283	107.221
MMP9	chr20	71.3416	49.4373	1.44307	36	45	91.8117	67.0286
EAPP	chr14	141.575	98.1185	1.4429	36	55	43.2856	56.0862
PTBP3	chr9	109.185	75.6736	1.44284	140	139	178.782	191.029
DERA	chr12	82.4524	57.1505	1.44273	36	40	65.155	43.7907
JUNB	chr19	192.397	133.369	1.44259	36	50	76.5642	78.7338
LOC100506054	chr2	20.0524	13.9024	1.44237	9	7	38.2393	79.9168
UCN2	chr3	29.1673	20.223	1.44228	9	7	62.9555	38.2787
GRPEL1	chr4	72.2797	50.1164	1.44224	86	85	32.0997	56.4192
RPL10A	chr6	2695.95	1869.32	1.44221	54	59	86.4966	95.1076
GCK	chr7	11.8659	8.22791	1.44215	43	45	87.5687	94.7129
C5orf17	chr5	29.2172	20.2597	1.44213	9	7	58.4535	53.9297
POC1B	chr12	28.8572	20.011	1.44207	54	54	82.7425	72.2333
CHCHD10	chr22	40.9263	28.3852	1.44182	9	7	47.2851	55.4005
SLC13A3	chr20	26.1256	18.1204	1.44178	97	99	160.302	112.419
HOXA1	chr7	18.4176	12.7749	1.4417	43	45	63.6474	288.214
FGF23	chr12	5.77697	4.00728	1.44162	36	40	69.8223	78.4435
CFP	chrX	65.847	45.6788	1.44152	36	45	92.3698	88.3674
IL1RN	chr2	33.9381	23.546	1.44136	215	210	301.903	151.134
LZIC	chr1	35.7383	24.7998	1.44107	18	14	63.4179	64.8542
Hs.656087	chr8	7.38415	5.12424	1.44102	9	7	44.0362	54.2163
SAMD13	chr1	116.697	80.9955	1.44079	9	7	24.5399	48.8846
SLIRP	chr14	341.544	237.063	1.44073	36	40	78.831	43.3204
PNPLA1	chr6	25.6253	17.7887	1.44054	9	7	41.8959	77.2771
Hs.657948	chr9	19.4224	13.4829	1.44052	9	7	24.4363	78.6174
Hs.659711	chr19	40.4492	28.0818	1.44041	18	14	59.1164	74.6812
LOC100506302	chr7	13.7671	9.5583	1.44033	9	7	36.3401	71.5576
RANBP6	chr9	80.6955	56.0274	1.44029	43	45	73.9092	48.6094
PRR24	chr19	183.962	127.747	1.44005	9	7	21.977	53.9542
Hs.649980	chr2	18.6698	12.966	1.43991	43	40	98.1313	121.871
Hs.147562	chr16	2.06372	1.43338	1.43975	9	7	78.3431	29.544
CYP4A22	chr1	15.653	10.8731	1.43961	36	40	52.7041	69.8058
SMYD5	chr2	40.4496	28.1041	1.43928	43	45	73.1023	94.5878
SEMA4C	chr2	53.2653	37.0276	1.43853	79	80	84.8007	193.303
FABP6	chr5	7.24646	5.03877	1.43814	43	45	100.331	178.466
Hs.660957	chr19	6.42374	4.46698	1.43805	9	7	72.6481	73.3578
FAM73B	chr9	116.791	81.2184	1.43799	9	7	36.3692	72.1387
STXBP6	chr14	65.661	45.666	1.43785	90	94	110.658	110.674
WFDC3	chr20	45.7171	31.806	1.43737	9	7	40.345	45.8504
OR1F2P	chr16	12.7427	8.86554	1.43733	43	40	93.9088	171.186
ASTN1	chr1	12.1229	8.4351	1.4372	43	45	105.963	61.395
Hs.221337	chr1	3.84278	2.67436	1.4369	9	7	34.7999	46.0453
Hs.687687	chr8	41.2211	28.6885	1.43685	9	7	35.0068	72.721
SCAF4	chr21	117.514	81.7871	1.43683	113	101	82.8598	88.4909
Hs.655820	chr15	38.2009	26.5883	1.43676	9	7	59.0045	24.8668
EXOSC1	chr10	24.8029	17.2656	1.43655	54	54	169.446	148.705
PDCD5	chr19	52.2502	36.3726	1.43653	45	47	72.6567	49.6771
MOAP1	chr14	193.338	134.593	1.43646	43	45	56.9394	73.5572
WBSCR22	chr7	159.153	110.808	1.4363	36	50	39.5459	55.3552
Hs.676556	chr4	22.6991	15.8041	1.43628	18	14	61.0504	92.6009
DDX3X	chrX	248.646	173.122	1.43625	210	217	151.736	137.558
NAA50	chr3	140.009	97.4847	1.43622	54	54	86.5545	85.5289
CCNL1	chr3	589.28	410.357	1.43602	63	61	84.33	76.3825
Hs.677245	chr15	30.1416	20.99	1.436	9	7	68.591	48.4847
PLA2G6	chr22	202.045	140.73	1.4357	122	125	85.5086	96.3244
Hs.660976	chr10	21.5805	15.0351	1.43534	9	7	60.1529	50.0477
Hs.680100	chr10	12.5383	8.73758	1.43499	9	7	42.9868	54.0755
CTSL1	chr9	76.6899	53.4454	1.43492	36	45	77.7638	152.996
PMFBP1	chr16	33.1129	23.0782	1.43481	36	40	133.311	182.469
CHL1-AS2	chr3	7.09781	4.9472	1.43471	9	7	57.1099	44.1059
CHAC1	chr15	18.5792	12.9505	1.43464	36	40	90.6856	83.3743
Hs.680066	chr15	14.423	10.0539	1.43457	9	7	39.6916	71.5495
Hs.657968	chr5	32.616	22.7381	1.43442	9	7	57.4155	50.5236
THG1L	chr5	50.7104	35.3576	1.43421	36	40	49.2544	31.8352
Hs.659038	chr20	104.424	72.8751	1.43291	18	14	45.9865	124.195
GOLGA6L2	chr15	5.27292	3.67996	1.43288	9	7	39.2388	60.2244
LINC00950	chr9	18.9207	13.2096	1.43234	43	45	48.9849	74.594
IFT172	chr2	44.8747	31.3301	1.43232	9	7	31.3974	55.4363
Hs.587465	chr8	22.9508	16.0257	1.43213	18	14	48.3764	88.2111
C3	chr19	8.3702	5.84529	1.43196	36	40	86.726	81.9467
Hs.734029	chr5	12.6656	8.8459	1.43181	9	12	54.6388	120.041
FAM210B	chr20	191.649	133.857	1.43174	18	14	40.2834	82.1858
IFRD1	chr7	69.9077	48.8396	1.43137	88	97	70.72	57.1684
HES6	chr2	27.2174	19.0156	1.43132	18	14	121.584	67.9313
BZW2	chr7	524.915	366.75	1.43126	36	40	42.7956	34.3447
Hs.201300	chrX	27.0557	18.9057	1.43108	9	7	38.5137	65.4535
PHB	chr17	136.265	95.2342	1.43084	79	85	98.2925	79.4574
NUTF2	chr16	228.478	159.747	1.43025	45	52	142.449	145.156
TFPI	chr2	37.7817	26.4216	1.42996	208	205	107.487	81.0989
ZADH2	chr18	42.3572	29.626	1.42973	54	42	67.1437	89.7793
Hs.51649	chr9	6.33817	4.43331	1.42967	43	45	57.2757	83.4526
LDHA	chr11	1237.36	865.518	1.42961	36	45	44.8632	35.6615
TAPT1-AS1	chr4	23.4709	16.4201	1.4294	9	7	80.7144	65.6683
Hs.732516	chr3	54.246	37.9529	1.4293	9	7	21.2371	31.5624
YKT6	chr7	34.9803	24.478	1.42905	79	95	97.7409	96.3431
PLEKHA4	chr19	6.12255	4.28542	1.4287	36	40	74.708	155.358
DBF4	chr7	66.5107	46.5575	1.42857	36	45	51.4082	80.3808
CYP4F2	chr19	12.6952	8.88735	1.42846	43	45	85.0222	84.1325
HINT2	chr9	206.025	144.228	1.42846	9	7	7.9111	11.4197
SLC25A45	chr11	37.412	26.2047	1.42768	18	14	54.5569	94.5659
TESPA1	chr12	51.859	36.3292	1.42747	45	47	53.165	69.3786
POU3F2	chr6	17.6777	12.3846	1.42739	45	52	92.0257	161.719
FKBP11	chr12	99.3757	69.6349	1.4271	81	87	69.3768	66.2806
FADS3	chr11	51.6658	36.2037	1.42709	72	85	45.8558	72.9252
Hs.548282	chr11	17.8562	12.5133	1.42698	9	7	37.2503	69.9318
EMP3	chr19	572.492	401.302	1.42659	36	45	32.1122	56.5495
Hs.606251	chr13	9.83933	6.89713	1.42658	9	7	38.9868	63.1809
AAAS	chr12	57.4845	40.3006	1.42639	36	40	70.6482	63.8478
NHP2	chr5	249.494	174.919	1.42634	86	90	122.794	108.94
CCDC85C	chr14	35.9736	25.2267	1.42602	45	47	85.9548	118.398
GABRA6	chr5	8.32785	5.84027	1.42594	36	45	69.3554	150.483
STUB1	chr16	231.493	162.351	1.42587	54	54	69.4706	71.3186
ITPRIPL1	chr2	70.7679	49.6363	1.42573	9	7	53.2613	46.8602
TRMT6	chr20	49.7153	34.8706	1.42571	18	14	54.9573	65.4823
PSMF1	chr20	96.0894	67.415	1.42534	88	97	62.9034	58.7654
SF3B14	chr2	291.414	204.458	1.4253	18	14	119.526	136.125
HPSE2	chr10	76.2048	53.4659	1.4253	36	40	68.7023	138.914
ADAM8	chr10	50.9847	35.772	1.42527	79	85	95.4339	167.399
PTPN1	chr20	61.4603	43.1437	1.42455	131	142	149.856	119.94
ZCCHC24	chr10	24.56	17.2421	1.42442	86	85	66.6818	87.5432
GRAMD4	chr22	84.4183	59.2817	1.42402	43	45	49.73	44.0653
Hs.658972	chr12	18.4598	12.9661	1.4237	9	7	59.5416	102.581
LOC100505759	chr12	22.4238	15.7543	1.42335	9	7	37.4884	39.0325
SLA2	chr20	133.664	93.9101	1.42332	18	14	75.8037	65.2311
BCL7B	chr7	123.827	87.0036	1.42324	36	45	35.5015	41.0032
Hs.493159	chr8	37.0655	26.0455	1.42311	9	7	85.7447	35.1531
ATAD3A	chr1	59.2518	41.6416	1.4229	45	47	40.5555	57.2987
Hs.602321	chr9	84.879	59.6538	1.42286	43	40	69.3358	53.5891
NOLC1	chr10	185.758	130.563	1.42275	122	125	75.2864	74.4144
ZNF600	chr19	84.4632	59.3661	1.42275	9	7	39.3111	52.0603
DLEC1	chr3	23.2913	16.3708	1.42274	115	125	166.914	292.44
CD83	chr6	260.547	183.183	1.42233	36	45	68.8455	113.016
SLC19A1	chr21	38.6041	27.142	1.4223	190	179	103.212	108.015
Hs.57769	chr18	13.1357	9.23575	1.42226	9	7	35.518	64.1506
RASGEF1C	chr5	13.8808	9.76124	1.42203	9	7	35.9804	74.1515
NEBL-AS1	chr10	16.9498	11.9221	1.42171	9	7	77.4251	88.9793
PLOD1	chr1	48.0585	33.8088	1.42148	36	45	44.2585	96.4961
MZT2B	chr2	270.601	190.382	1.42136	79	80	139.948	122.242
RABL6	chr9	66.2379	46.606	1.42123	63	61	123.861	69.2656
CALML5	chr10	6.64137	4.67408	1.42089	36	40	70.3849	82.1334
IQCF3	chr3	11.0115	7.75103	1.42065	9	7	48.9009	61.3965
C6orf170	chr6	21.3576	15.0391	1.42013	18	14	41.4696	58.0298
Hs.664050	chrX	15.2699	10.753	1.42007	9	7	36.043	90.2672
Hs.736847	chr7	8.28728	5.83588	1.42006	9	7	42.1836	51.6909
CLRN1	chr3	15.2689	10.7536	1.41989	27	21	88.2864	59.7613
LOC401324	chr7	6.45222	4.54563	1.41943	9	7	54.1746	83.5917
FEM1C	chr5	33.0897	23.313	1.41936	43	45	84.1637	56.505
Hs.446269	chr20	17.0577	12.0183	1.41931	9	7	107.55	130.488
BTBD19	chr1	84.649	59.6416	1.4193	52	47	150.424	180.347
AKAP4	chrX	10.7866	7.60259	1.41881	36	45	68.7479	91.7564
GMPS	chr3	167.962	118.386	1.41877	43	45	33.7352	31.6175
HIST1H2BI	chr6	79.1691	55.8048	1.41868	36	45	102.884	152.084
Hs.162595	chr1	25.5535	18.0157	1.41841	9	7	33.3429	70.6065
LMO3	chr12	27.181	19.1631	1.4184	70	66	97.5705	68.4329
Hs.658583	chr19	75.9455	53.5496	1.41823	9	7	54.2746	47.0202
PGAM1	chr10	616.46	434.69	1.41816	36	45	52.9125	51.8108
Hs.636828	chr15	156.924	110.659	1.41809	9	7	29.7985	100.824
ZNF222	chr19	27.105	19.1167	1.41787	36	45	55.2518	52.9811
HEBP1	chr12	109.528	77.2583	1.41769	36	40	40.0253	60.6856
PTEN	chr10	93.1818	65.7357	1.41752	203	210	125.227	106.728
STAT2	chr12	55.8816	39.4246	1.41743	81	97	162.567	145.039
LOC254028	chr14	41.0161	28.9393	1.41731	9	7	54.6324	110.041
ZNF846	chr19	11.1315	7.85441	1.41722	27	21	131.259	105.645
SERP1	chr3	375.717	265.114	1.41719	122	125	103.545	73.99
TIMM50	chr19	43.138	30.4448	1.41692	52	47	156.401	154.171
ABP1	chr7	23.1329	16.3271	1.41685	36	45	52.6333	74.3324
Hs.661005	chr17	30.7175	21.6819	1.41673	27	21	91.8341	89.8939
CCNT1	chr12	105.654	74.5981	1.41631	45	52	67.1653	85.1377
MRPS9	chr2	72.5424	51.2241	1.41618	9	7	21.6737	47.2063
Hs.665497	chr2	10.3996	7.34367	1.41613	9	7	49.387	39.4285
EIF3D	chr22	1025.48	724.145	1.41613	36	45	51.202	49.2572
BPY2	chrY	6.70747	4.73659	1.4161	36	45	99.3954	151.429
C1orf53	chr1	35.7634	25.258	1.41593	18	14	73.0795	72.6301
MZT2A	chr2	343.636	242.717	1.41579	43	40	86.4009	86.1538
ELFN1	chr7	38.39	27.1162	1.41576	9	7	35.3009	41.5592
CREB3L3	chr19	3.27356	2.31224	1.41575	9	7	29.0763	68.0451
SH2D2A	chr1	57.252	40.4426	1.41564	36	45	42.8974	52.8647
Hs.712803	chr19	7.69116	5.43396	1.41539	43	40	67.8672	78.3278
BRK1	chr3	356.413	251.867	1.41508	18	14	76.681	101.193
PTPMT1	chr11	93.8566	66.3692	1.41416	27	21	53.7617	74.904
SLC51B	chr15	5.24844	3.7119	1.41395	9	7	75.5944	77.0542
COX7B	chrX	468.139	331.094	1.41392	36	45	71.3882	64.9655
TMEM258	chr11	726.016	513.537	1.41376	36	40	46.0098	42.6933
DIP2A	chr21	54.5599	38.5925	1.41374	106	89	161.976	54.7485
Hs.252588	chr18	18.5847	13.147	1.41361	9	7	53.4323	39.9584
SHC2	chr19	30.0581	21.2677	1.41332	43	45	83.2477	117.066
KLF9	chr9	49.1423	34.7723	1.41326	131	132	118.183	131.239
DNAJC5	chr20	17.5645	12.4299	1.41309	27	21	123.96	106.334
Hs.436898	chr5	14.2125	10.0584	1.413	9	7	42.6032	70.5861
Hs.80714	chr17	2.36905	1.67713	1.41256	9	7	68.408	40.6534
LCNL1	chr9	5.94251	4.20784	1.41225	18	14	119.807	89.9993
LOC100126784	chr11	17.9178	12.6886	1.41213	27	21	80.2955	87.078
FUT5	chr19	9.05499	6.41243	1.4121	43	45	74.6724	121.007
TTC8	chr14	38.9752	27.6059	1.41184	9	7	22.1333	34.2913
UTF1	chr10	11.4561	8.11492	1.41173	36	45	69.928	115.667
MEGF6	chr1	26.2615	18.6037	1.41163	52	52	97.2213	101.895
EPDR1	chr7	74.1584	52.5378	1.41152	9	7	65.0664	50.875
MTX1	chr1	158.356	112.201	1.41136	43	45	35.9335	51.6075
TDGF1	chr3	12.5296	8.87806	1.4113	36	40	78.7861	168.855
HDAC3	chr5	140.989	99.9009	1.41129	36	45	28.9183	37.7295
[truncated: 23,956 more rows]
