# Supplementary material for: Integrated differential transcriptome maps of Acute Megakaryoblastic Leukemia (AMKL) in children with or without Down Syndrome (DS)
Source: BMC Med Genomics. 2014 Dec 5;7:63. doi: 10.1186/s12920-014-0063-z (PMC4304173; doi:10.1186/s12920-014-0063-z)
Supplement: Additional file 4 — Table listing the 25,800 mapped loci of Transcriptome Map Comparison of DS AMKL vs. MK Cells (Pool 'A' vs Pool 'D') sorted in descending order of 'A'/'D' expression value. N/A: not available. [file 12920_2014_63_MOESM4_ESM.xls]

## Sheet: Sheet1
Additional file 4. List of 25,800 mapped loci of Transcriptome Map Comparison of DS AMKL vs. MK Cells (Pool 'A' vs Pool 'D' ) sorted in descending order of 'A'/'D' expression value. N/A: not available.
Gene name	Chr	Value 'A'	Value 'D'	Ratio 'A'/'D'	Data points 'A'	Data points 'D'	SD as % of Expression 'A'	SD as % of Expression 'D'
Hs.436357	chr3	8.49815	0.0116819	727.464	9	1	41.0883	0
Hs.586159	chr4	16.3339	0.0467275	349.557	9	1	106.706	0
Hs.130213	chr3	76.6196	0.315411	242.92	9	1	35.8281	0
LOC100505946	chr4	44.1993	0.24532	180.17	9	1	58.2014	0
Hs.677505	chr10	48.3818	0.268683	180.07	9	1	17.1319	0
Hs.708778	chr5	5.82154	0.0350456	166.113	9	1	31.2427	0
Hs.659601	chr5	13.076	0.0817732	159.905	9	1	36.1282	0
Hs.661673	chr8	36.7889	0.233638	157.461	9	1	22.2417	0
Hs.671169	chr2	25.3025	0.163546	154.711	9	1	44.6794	0
INSC	chr11	30.0669	0.198592	151.401	9	1	25.5989	0
Hs.602281	chr4	15.7489	0.105137	149.795	9	1	107.639	0
Hs.679455	chr4	70.7466	0.478957	147.71	9	1	24.3744	0
Hs.658803	chr8	33.9109	0.233638	145.143	9	1	35.0303	0
Hs.655847	chr5	25.082	0.175228	143.139	9	1	39.5804	0
Hs.673510	chr9	74.7852	0.525685	142.262	9	1	21.1923	0
LOC100506377	chr3	11.3427	0.0817732	138.71	9	1	33.0883	0
Hs.658595	chr6	18.8341	0.140183	134.354	9	1	20.8875	0
LINC00494	chr20	70.0544	0.525685	133.263	9	1	67.8056	0
Hs.637734	chr2	18.2087	0.140183	129.893	9	1	35.109	0
Hs.657449	chr12	52.5457	0.420548	124.946	9	1	95.7569	0
Hs.732400	chr4	8.18848	0.0700913	116.826	9	1	26.5129	0
Hs.654357	chr8	35.2065	0.315411	111.621	9	1	37.7122	0
Hs.538028	chr1	18.2076	0.163546	111.33	9	1	26.9423	0
OTX2-AS1	chr14	16.875	0.151864	111.119	9	1	62.5831	0
C13orf45	chr13	28.2802	0.257001	110.039	9	1	38.3886	0
Hs.519771	chr5	58.7864	0.549048	107.07	9	1	29.958	0
Hs.147593	chr7	32.2272	0.303729	106.105	9	1	22.3772	0
Hs.659514	chr20	22.2162	0.210274	105.654	9	1	31.2525	0
JAKMIP2-AS1	chr5	35.5215	0.338775	104.853	9	1	48.3576	0
FAM110C	chr2	23.607	0.233638	101.041	9	1	32.6419	0
C9orf57	chr9	30.0903	0.303729	99.0697	9	1	49.2925	0
Hs.661374	chr5	16.9408	0.175228	96.6784	9	1	88.2405	0
FNDC7	chr1	51.5533	0.537367	95.9369	9	1	47.256	0
LOC100130548	chr9	54.5378	0.572412	95.2771	9	1	43.939	0
Hs.590720	chr9	5.52376	0.0584094	94.5697	9	1	35.7991	0
Hs.655766	chr16	15.4424	0.175228	88.1271	9	1	29.6494	0
Hs.655784	chr17	35.8494	0.420548	85.2445	9	1	49.7079	0
Hs.572795	chr2	47.5449	0.56073	84.7911	9	1	26.9144	0
PRR9	chr1	47.7549	0.572412	83.4275	9	1	44.8557	0
Hs.662113	chr14	33.3499	0.408866	81.5669	9	1	41.374	0
PABPC1L2B	chrX	213.467	2.62842	81.2148	9	1	31.0222	0
Hs.171480	chr1	22.6062	0.280365	80.6311	9	1	44.1521	0
IYD	chr6	12.906	0.163546	78.9134	9	1	67.2298	0
LOC339975	chr4	42.1783	0.537367	78.4907	9	1	27.5765	0
Hs.385561	chr1	31.1294	0.397184	78.3753	9	1	19.4999	0
Hs.16732	chr2	27.0247	0.350456	77.1129	9	1	39.2479	0
LOC728114	chr12	29.9575	0.397184	75.4247	9	1	82.513	0
DCAF12L2	chrX	29.4484	0.397184	74.143	9	1	46.4415	0
Hs.46932	chr16	42.3924	0.572412	74.0593	9	1	26.2941	0
Hs.734871	chr16	31.0742	0.420548	73.8899	9	1	48.6158	0
Hs.223715	chr3	35.2799	0.478957	73.6598	9	1	20.0926	0
Hs.389441	chr17	48.5465	0.665867	72.9072	9	1	33.3198	0
GRID1-AS1	chr10	21.5552	0.303729	70.9686	9	1	42.8714	0
Hs.272317	chr22	46.9816	0.665867	70.5571	9	1	29.7454	0
Hs.666779	chr1	47.4297	0.677549	70.0019	9	1	59.6865	0
Hs.196042	chr3	9.70791	0.140183	69.2519	9	1	50.2777	0
Hs.657431	chr5	12.6419	0.18691	67.6362	9	1	129.433	0
LINC00282	chr13	45.7454	0.677549	67.516	9	1	20.9017	0
Hs.663957	chr5	54.2988	0.80605	67.364	9	1	54.5648	0
Hs.606045	chr15	31.7221	0.490639	64.6547	9	1	14.2318	0
LOC283731	chr15	42.2344	0.665867	63.4277	9	1	30.2313	0
Hs.667349	chr14	20.6471	0.327093	63.1231	9	1	31.5763	0
Hs.661406	chr4	100.796	1.61562	62.3882	9	1	24.364	0
Hs.634168	chr6	88.0188	1.42519	61.7594	9	1	42.2473	0
Hs.544560	chr6	18.6779	0.303729	61.4952	9	1	60.3439	0
Hs.656907	chr4	21.4513	0.362138	59.235	9	1	37.8117	0
Hs.580781	chr20	60.127	1.01632	59.1613	9	1	22.9822	0
HEPACAM2	chr7	63.4243	1.07473	59.014	9	1	59.6227	0
TMEM241	chr18	1036.63	17.6043	58.8849	18	8	57.745	115.779
Hs.200266	chr12	14.2579	0.24532	58.1199	9	1	54.4512	0
LINC00635	chr3	30.4712	0.525685	57.9647	9	1	30.6369	0
Hs.149229	chr14	41.9731	0.735959	57.0319	9	1	14.6431	0
ISM1-AS1	chr20	31.2606	0.549048	56.936	9	1	46.8682	0
Hs.661619	chr13	21.1686	0.37382	56.6278	9	1	62.9792	0
LINC00326	chr6	19.8405	0.350456	56.6133	9	1	106.35	0
Hs.516951	chr20	23.9981	0.43223	55.5216	9	1	48.242	0
LOC100506558	chr8	21.6339	0.397184	54.4683	9	1	21.6658	0
Hs.656177	chr2	62.9535	1.15651	54.4342	9	1	19.7382	0
Hs.321359	chr15	52.6664	1.00464	52.4231	9	1	35.9084	0
Hs.128128	chr3	20.0685	0.385502	52.0581	9	1	41.7607	0
Hs.12264	chr1	19.9537	0.385502	51.7603	9	1	37.7826	0
LOC729307	chr4	22.0042	0.43223	50.9085	9	1	34.0385	0
CMBL	chr5	592.416	11.6712	50.7588	27	8	141.997	30.0787
Hs.569266	chr13	33.7523	0.665867	50.6892	9	1	43.5247	0
Hs.633212	chr2	12.7165	0.257001	49.4804	9	1	48.9917	0
Hs.737141	chr8	29.4533	0.595776	49.4368	9	1	28.5551	0
Hs.124515	chr6	17.6062	0.362138	48.6172	9	1	58.8948	0
Hs.603444	chr20	69.2525	1.43068	48.4054	9	1	141.404	0
Hs.658556	chr12	11.6335	0.24532	47.422	9	1	29.124	0
Hs.560050	chr12	22.5474	0.478957	47.0761	9	1	24.745	0
Hs.638583	chr5	23.0448	0.490639	46.9689	9	1	51.8272	0
ESRG	chr3	20.1338	0.43223	46.5813	9	1	12.0534	0
Hs.468488	chr10	38.235	0.829414	46.0989	9	1	31.1046	0
Hs.382313	chr13	42.3677	0.922869	45.9087	9	1	25.8869	0
Hs.668370	chrX	11.739	0.257001	45.6767	9	1	58.7226	0
Hs.557142	chr13	13.7458	0.303729	45.2569	9	1	56.7927	0
Hs.732760	chr19	73.9649	1.63546	45.2257	9	1	30.4123	0
Hs.634973	chr4	4.73331	0.105137	45.0205	9	1	16.5943	0
Hs.673507	chr6	25.9467	0.584094	44.4222	9	1	21.2769	0
Hs.656862	chr1	8.80258	0.198592	44.3249	9	1	67.1934	0
Hs.663663	chr1	7.74782	0.175228	44.2156	9	1	55.741	0
SHISA8	chr22	39.9757	0.911187	43.8721	9	1	22.7181	0
Hs.667493	chr12	61.4045	1.42519	43.0852	9	1	30.0693	0
Hs.566451	chr6	38.2335	0.887823	43.0644	9	1	31.8555	0
Hs.603871	chr3	57.6288	1.34342	42.8972	9	1	43.2522	0
Hs.664302	chr2	13.7473	0.327093	42.0287	9	1	56.1251	0
LOC100188947	chr10	14.6318	0.350456	41.7508	9	1	32.8211	0
Hs.655421	chr2	28.6994	0.700913	40.9458	9	1	24.8031	0
Hs.635771	chr20	11.939	0.292047	40.8805	9	1	39.5581	0
LOC285501	chr4	20.0384	0.490639	40.8414	9	1	33.1213	0
IFI27	chr14	467.805	11.5581	40.474	36	82	90.0083	27.5545
LOC100506219	chr5	94.3253	2.33638	40.3725	9	1	27.5918	0
Hs.670299	chr6	5.15469	0.128501	40.1141	9	1	39.7006	0
FNDC9	chr5	20.8945	0.525685	39.7471	9	1	28.2006	0
LOC339666	chr22	69.2753	1.75228	39.5343	9	1	21.7226	0
LOC100506385	chr21	7.37419	0.18691	39.4531	9	1	79.595	0
Hs.529542	chr3	16.8465	0.43223	38.9758	9	1	33.3751	0
Hs.263832	chr3	46.2176	1.19155	38.7877	9	1	35.9765	0
Hs.196134	chrX	22.6366	0.584094	38.755	9	1	27.6564	0
LOC100130964	chr8	12.6393	0.327093	38.6413	9	1	41.6396	0
LOC340094	chr5	9.56806	0.25116	38.0954	18	2	37.891	36.1776
CSRNP1	chr3	640.556	16.8467	38.0225	9	8	41.2926	138.287
LOC340017	chr4	11.0515	0.292047	37.8414	9	1	44.4335	0
LINC00558	chr13	6.9887	0.18691	37.3907	9	1	44.5218	0
PTGS2	chr1	2205.01	59.1527	37.2765	63	20	156.396	131.592
DPH6-AS1	chr15	21.2104	0.572412	37.0544	9	1	32.2123	0
APOC2	chr19	431.712	11.654	37.0441	54	28	81.3787	41.6251
Hs.655078	chr3	10.3831	0.280365	37.0342	9	1	48.111	0
Hs.713005	chr8	16.7805	0.455593	36.8321	9	1	41.6381	0
Hs.436191	chr3	13.6657	0.37382	36.5568	9	1	54.8772	0
Hs.659830	chr1	18.9684	0.525685	36.0831	9	1	43.4365	0
Hs.667723	chr3	69.1226	1.93919	35.645	9	1	13.89	0
Hs.143821	chr7	51.9863	1.47192	35.3188	9	1	20.6867	0
Hs.156213	chr7	47.3381	1.34342	35.2371	9	1	123.081	0
Hs.656873	chr11	63.2911	1.79967	35.1682	9	1	23.0063	0
Hs.736182	chr1	86.258	2.4532	35.1615	9	1	40.0423	0
SLITRK6	chr13	465.481	13.278	35.0567	27	10	113.037	95.6058
Hs.637730	chr20	26.54	0.759322	34.9522	9	1	42.0904	0
UBXN2A	chr2	390.819	11.2281	34.8074	9	7	65.9488	18.2406
Hs.13480	chr8	105.948	3.10738	34.0957	9	1	23.5532	0
Hs.713399	chr16	9.13839	0.268683	34.0118	9	1	112.521	0
Hs.596272	chr1	16.1788	0.478957	33.7793	9	1	49.7585	0
Hs.652882	chr8	6.26843	0.18691	33.5371	9	1	38.8428	0
Hs.596857	chr1	22.2885	0.665867	33.4729	9	1	46.2846	0
Hs.634501	chr7	92.4093	2.76861	33.3776	9	1	17.8298	0
Hs.650046	chr11	23.7051	0.712595	33.266	9	1	56.872	0
LINC00514	chr16	35.3209	1.06305	33.226	9	1	34.2232	0
Hs.440981	chr12	60.397	1.82237	33.1419	9	1	20.867	0
Hs.12799	chr9	8.5034	0.257001	33.087	9	1	42.6962	0
Hs.667320	chr7	45.9585	1.39014	33.0603	9	1	20.8025	0
Hs.551982	chr18	5.01209	0.151864	33.0037	9	1	43.5892	0
Hs.124672	chr22	27.8797	0.852777	32.6929	9	1	42.4157	0
LINC00692	chr3	26.6228	0.815323	32.653	18	2	78.5598	80.6332
FAM166B	chr9	25.7722	0.794368	32.4437	9	1	45.1505	0
LOC285419	chr4	33.298	1.02801	32.3909	9	1	23.2644	0
Hs.385737	chr19	27.747	0.864459	32.0976	9	1	32.8025	0
CNRIP1	chr2	1615.47	50.9355	31.7161	9	8	34.3232	94.255
LOC100507024	chr6	36.5873	1.15651	31.636	9	1	64.8344	0
Hs.648885	chr7	175.86	5.57226	31.56	9	1	36.8744	0
ENHO	chr9	26.4035	0.841096	31.3917	9	1	44.9652	0
Hs.734597	chr10	18.825	0.607458	30.9898	9	1	45.8591	0
Hs.662148	chr8	31.4633	1.01632	30.958	9	1	116.76	0
LOC101060007	chr5	255.841	8.31696	30.7614	9	1	31.2705	0
C17orf78	chr17	10.3653	0.338775	30.5964	9	1	35.4172	0
Hs.97313	chr8	46.4355	1.51909	30.5681	9	1	23.4496	0
Hs.211033	chr12	25.2664	0.829414	30.463	9	1	37.8232	0
Hs.519941	chr6	14.2163	0.467275	30.4239	9	1	45.0523	0
Hs.637782	chr7	26.9485	0.887823	30.3535	9	1	27.1171	0
Hs.657814	chr19	21.9531	0.724277	30.3104	9	1	41.1592	0
LOC100996371	chr3	64.2439	2.1261	30.2168	9	1	88.0434	0
Hs.434704	chr16	31.9883	1.06305	30.091	9	1	57.6425	0
Hs.613658	chr19	25.2015	0.841096	29.9628	9	1	37.5872	0
Hs.610506	chr1	30.0821	1.00464	29.9431	9	1	39.6405	0
Hs.229275	chr1	64.4655	2.17283	29.6689	9	1	36.8831	0
COL6A6	chr3	51.4162	1.74338	29.4923	9	1	46.738	0
Hs.604501	chr3	91.3995	3.11906	29.3035	9	1	36.3483	0
Hs.591107	chr15	32.846	1.12146	29.2886	9	1	55.4635	0
LOC100506813	chr22	97.4557	3.32934	29.2718	9	1	56.3831	0
Hs.658531	chr1	40.6912	1.39014	29.2712	9	1	25.8637	0
Hs.636074	chr1	291.115	9.98592	29.1526	9	1	45.832	0
Hs.604377	chr7	42.686	1.47192	29.0003	9	1	28.6781	0
Hs.593356	chr8	15.4604	0.537367	28.7707	9	1	40.8264	0
Hs.595972	chr1	10.0488	0.350456	28.6734	9	1	41.4614	0
SH3PXD2A-AS1	chr10	17.3786	0.607458	28.6087	9	1	28.9001	0
Hs.555199	chr3	22.0387	0.771004	28.5844	9	1	51.8124	0
Hs.664474	chr7	5.3254	0.18691	28.4918	9	1	68.1525	0
Hs.605563	chr1	12.2562	0.43223	28.3558	9	1	45.5975	0
LINC00836	chr10	25.0202	0.887823	28.1815	9	1	12.6684	0
SLC7A11-AS1	chr4	34.4121	1.2266	28.0549	9	1	26.864	0
Hs.677061	chr7	45.6072	1.65883	27.4937	9	1	30.6879	0
Hs.12764	chr12	196.993	7.20772	27.3308	9	1	25.7265	0
Hs.660637	chr9	10.8121	0.397184	27.2218	9	1	49.0496	0
Hs.672681	chr2	16.5247	0.607458	27.2031	9	1	48.2792	0
Hs.354110	chr4	30.8224	1.13314	27.2008	9	1	37.2588	0
C2orf73	chr2	26.1448	0.969596	26.9646	9	1	80.0647	0
Hs.636821	chr5	10.3875	0.385502	26.9453	9	1	64.436	0
Hs.511486	chr7	22.3329	0.829414	26.9261	9	1	37.7221	0
Hs.661277	chr9	23.9908	0.899505	26.6711	9	1	35.822	0
Hs.553957	chr5	20.4704	0.771004	26.5503	9	1	39.1788	0
Hs.675567	chr14	37.1858	1.40183	26.5267	9	1	45.1283	0
Hs.661656	chr7	44.4146	1.68219	26.4028	9	1	15.7666	0
C16orf82	chr16	43.179	1.63546	26.4017	9	1	33.9863	0
Hs.743228	chr7	63.5189	2.41862	26.2625	9	1	54.3274	0
Hs.121735	chr18	136.44	5.21124	26.1819	9	1	45.7807	0
Hs.736246	chr1	12.5186	0.478957	26.1371	9	1	39.1586	0
Hs.557382	chr3	39.8897	1.53033	26.0662	9	1	29.7754	0
Hs.670032	chr2	11.513	0.443912	25.9353	9	1	36.8093	0
Hs.741672	chr14	27.3468	1.06305	25.7248	9	1	43.6173	0
Hs.648410	chr6	6.60827	0.257001	25.713	9	1	53.621	0
Hs.660295	chr5	17.6609	0.689231	25.624	9	1	47.5067	0
Hs.664073	chr4	14.955	0.584094	25.6038	9	1	55.7917	0
LOC643623	chr6	27.3504	1.07473	25.4485	9	1	48.682	0
Hs.9187	chr9	17.648	0.700913	25.1785	9	1	34.0657	0
Hs.614259	chr5	70.9276	2.82702	25.0892	9	1	40.1569	0
Hs.561094	chr22	46.2743	1.84574	25.0709	9	1	33.3905	0
Hs.666294	chr13	9.33092	0.37382	24.961	9	1	53.3577	0
PRICKLE2-AS3	chr3	226.609	9.08918	24.9318	9	1	56.4336	0
Hs.334181	chr21	15.4236	0.61914	24.9113	9	1	93.3726	0
Hs.549598	chr2	35.7485	1.43687	24.8794	9	1	18.1411	0
VIPR2	chr7	346.233	13.9532	24.8139	115	42	334.782	54.4612
LOC339166	chr17	218.676	8.8552	24.6947	9	1	45.4719	0
CDYL2	chr16	323.738	13.1187	24.6777	9	8	29.2239	69.7892
Hs.126521	chr20	20.4326	0.829414	24.635	9	1	55.2597	0
LOC100507652	chr1	28.335	1.15651	24.5005	9	1	27.9681	0
Hs.306690	chr3	35.7721	1.47246	24.294	9	1	29.2395	0
Hs.91145	chr2	32.6518	1.3586	24.0333	9	1	101.655	0
LOC729324	chr2	10.6502	0.443912	23.9918	9	1	40.7276	0
Hs.635700	chr18	42.1962	1.76498	23.9075	9	1	42.1131	0
Hs.216363	chr1	20.8613	0.876141	23.8104	9	1	41.0262	0
Hs.662048	chr1	43.7674	1.84574	23.7127	9	1	21.8508	0
Hs.734269	chr1	46.3709	1.97424	23.488	9	1	14.3801	0
Hs.721359	chr4	26.5725	1.13314	23.4503	9	1	46.7081	0
Hs.435027	chr7	39.4853	1.69387	23.3106	9	1	24.0695	0
Hs.563856	chr1	143.478	6.27317	22.8716	9	1	29.682	0
Hs.661237	chr15	15.2252	0.665867	22.8653	9	1	58.8666	0
ZNF445	chr3	575.805	25.3296	22.7325	18	9	120.162	69.6282
Hs.600025	chr14	21.6483	0.957914	22.5994	9	1	35.1716	0
NR2F2-AS1	chr15	19.7937	0.876141	22.5919	9	1	61.166	0
FAM47C	chrX	9.69429	0.43223	22.4286	9	1	121.961	0
STL	chr6	22.4238	1.00464	22.3202	9	1	36.3657	0
UCA1	chr19	362.529	16.2683	22.2843	9	1	15.5552	0
Hs.669653	chr8	423.647	19.133	22.1422	18	2	112.389	57.0891
Hs.568970	chr11	14.9122	0.677549	22.009	9	1	45.8072	0
Hs.519180	chr5	20.7446	0.946232	21.9233	9	1	32.1285	0
Hs.648805	chr6	42.5624	1.95087	21.8171	9	1	20.1869	0
FGF14-IT1	chr13	59.8662	2.75356	21.7414	9	1	15.8663	0
NUTM2F	chr9	74.4095	3.44616	21.592	9	1	27.899	0
Hs.676392	chr1	35.5423	1.64715	21.5781	9	1	31.9144	0
ZNF587B	chr19	615.044	28.8162	21.3437	43	12	427.603	48.6446
LOC145757	chr15	13.4639	0.630822	21.3434	9	1	35.7424	0
Hs.580313	chr2	117.721	5.51833	21.3328	9	1	26.7937	0
Hs.656129	chr5	187.049	8.78478	21.2924	9	1	32.3091	0
TMEM72-AS1	chr10	110.905	5.21515	21.266	9	1	25.0963	0
DCAF6	chr1	1958.73	92.1175	21.2634	72	21	173.773	56.9319
Hs.677166	chr1	46.849	2.20788	21.219	9	1	31.0484	0
Hs.658019	chr4	6.68328	0.315411	21.1891	9	1	46.1185	0
Hs.734767	chr13	61.1315	2.88642	21.179	18	2	78.8984	82.3708
MYLK-AS1	chr3	44.464	2.10274	21.1458	9	1	28.2785	0
Hs.407480	chr4	19.4874	0.922869	21.1161	9	1	32.0564	0
Hs.667570	chr3	9.36563	0.443912	21.098	9	1	45.4018	0
C10orf62	chr10	51.57	2.4532	21.0216	9	1	46.8713	0
Hs.656932	chr10	14.9758	0.712595	21.0159	9	1	52.4119	0
Hs.584800	chrX	21.4047	1.02801	20.8215	9	1	73.4272	0
Hs.666428	chr5	8.25022	0.397184	20.7718	9	1	49.9634	0
Hs.274848	chr4	43.2326	2.09106	20.675	9	1	27.7002	0
Hs.385630	chr3	93.3059	4.53257	20.5856	9	1	20.0719	0
Hs.46730	chr4	16.5396	0.80605	20.5193	9	1	33.2382	0
FAM84A	chr2	175.746	8.57139	20.5038	54	13	196.449	42.7965
GLDN	chr15	44.4564	2.17196	20.4683	18	1	47.353	0
Hs.596724	chr15	7.13587	0.350456	20.3616	9	1	41.1444	0
KRTAP2-1	chr17	11.872	0.584094	20.3254	9	1	51.6882	0
Hs.553920	chr19	27.4769	1.36678	20.1034	9	1	34.9386	0
Hs.658586	chr2	17.5489	0.876141	20.0298	9	1	24.7443	0
PRR20B	chr13	61.0636	3.04897	20.0276	9	1	64.7238	0
Hs.559593	chr1	22.8852	1.14482	19.9901	9	1	28.2221	0
Hs.674246	chr4	57.1222	2.86206	19.9584	9	1	40.0755	0
Hs.114322	chr17	5.82604	0.292047	19.949	9	1	90.4606	0
Hs.128103	chr7	9.76271	0.490639	19.8979	9	1	42.7856	0
CGA	chr6	197.898	9.95032	19.8886	45	19	152.227	27.2854
Hs.657647	chr2	73.9461	3.75029	19.7174	9	1	17.3955	0
C9orf62	chr9	13.7986	0.700913	19.6866	9	1	32.4344	0
Hs.666518	chr6	12.145	0.61914	19.616	9	1	45.8369	0
RYR3	chr15	228.083	11.6516	19.5753	36	19	79.8157	56.7285
Hs.436882	chr6	29.8714	1.52603	19.5746	9	1	25.9486	0
Hs.611098	chr6	82.5022	4.21716	19.5635	9	1	34.8533	0
Hs.677102	chr2	22.8103	1.16819	19.5262	9	1	44.6371	0
Hs.665297	chr15	10.0312	0.514003	19.5158	9	1	63.1025	0
Hs.592015	chr15	34.4958	1.77565	19.4272	9	1	55.6612	0
JARID2-AS1	chr6	57.61	2.97888	19.3395	9	1	41.5826	0
Hs.653381	chr10	182.864	9.46232	19.3254	9	1	18.4249	0
Hs.666891	chr8	302.811	15.7161	19.2676	18	2	92.643	96.2176
Hs.638709	chr1	16.8466	0.876141	19.2282	9	1	46.6413	0
Hs.742206	chr3	39.4746	2.05601	19.1996	9	1	33.8041	0
Hs.128352	chr19	123.003	6.41649	19.1699	9	1	105.73	0
Hs.669764	chr20	41.5348	2.17283	19.1155	9	1	37.2134	0
TBC1D28	chr17	14.9557	0.782686	19.1082	9	1	59.9292	0
Hs.596805	chr3	60.7814	3.18582	19.0787	9	1	53.4523	0
Hs.663763	chr7	120.947	6.34459	19.0631	9	1	28.3687	0
Hs.657965	chr9	127.177	6.6864	19.0203	9	1	43.9318	0
Hs.436018	chr5	42.2393	2.22587	18.9765	9	1	66.4477	0
C20orf144	chr20	14.5944	0.771004	18.9291	9	1	60.0866	0
Hs.669747	chr19	10.4892	0.56073	18.7063	9	1	35.7653	0
AKR1C1	chr10	299.802	16.0892	18.6337	79	45	84.3443	62.971
SPRR4	chr1	212.348	11.4867	18.4865	9	8	26.4905	81.5112
THSD7B	chr2	6.69352	0.362138	18.4833	9	1	23.5585	0
Hs.734120	chr10	68.2473	3.71225	18.3843	9	1	16.8878	0
LINC00632	chrX	6.22335	0.338775	18.3702	9	1	73.7045	0
CDAN1	chr15	137.618	7.4928	18.3667	18	1	96.1431	0
MAMSTR	chr19	155.834	8.49273	18.3492	9	1	33.3936	0
Hs.126678	chr1	9.20239	0.502321	18.3197	9	1	64.6527	0
Hs.649169	chr9	48.4365	2.64689	18.2994	9	1	11.9888	0
CA1	chr8	640.74	35.0785	18.2659	79	31	134.85	159.421
SERPINB12	chr18	133.913	7.33215	18.2638	9	8	26.7711	41.5531
Hs.46669	chr2	48.1588	2.64011	18.2412	9	1	82.2306	0
Hs.655809	chr7	43.7056	2.40647	18.1617	9	1	57.0551	0
PP2672	chr1	56.34	3.11328	18.0966	9	1	21.6643	0
Hs.560346	chr15	115.354	6.3991	18.0266	9	1	28.1953	0
MPV17L	chr16	438.855	24.3545	18.0195	9	8	34.6038	65.0357
Hs.729213	chr1	29.3697	1.63546	17.958	9	1	54.5081	0
Hs.683607	chr5	27.5853	1.54519	17.8524	9	1	55.4224	0
TMEM252	chr9	110.751	6.20669	17.8439	9	1	22.5958	0
Hs.710032	chr6	9.54549	0.537367	17.7635	9	1	56.7826	0
LOC100130476	chr6	8.28453	0.467275	17.7294	9	1	37.4524	0
LINC00540	chr13	45.4289	2.5817	17.5965	9	1	21.4337	0
Hs.657817	chr2	538.077	30.7825	17.48	27	3	154.37	78.7015
Hs.639240	chr3	68.4524	3.93382	17.401	9	1	40.5714	0
BCAR4	chr16	49.7494	2.86206	17.3824	9	1	19.6852	0
LOC100287628	chr16	1381.34	79.8877	17.291	9	1	80.1682	0
Hs.143077	chr10	64.2907	3.7283	17.244	9	1	36.5989	0
Hs.434240	chr7	4.22636	0.24532	17.228	9	1	22.4414	0
Hs.632500	chr1	24.6495	1.43179	17.2159	9	1	28.4762	0
SHISA2	chr13	11.6609	0.677549	17.2105	9	1	27.5639	0
Hs.681718	chr2	30.3082	1.7679	17.1436	9	1	47.3786	0
IL17C	chr16	185.798	10.8395	17.1408	9	8	30.6659	28.1252
Hs.677406	chr1	1945.6	114.191	17.0381	9	1	41.0565	0
Hs.668675	chr11	289.05	16.9971	17.0058	9	1	33.3362	0
Hs.606954	chr16	7.94515	0.467275	17.0032	9	1	55.87	0
LINC00290	chr4	4.56615	0.268683	16.9945	9	1	49.6321	0
Hs.691592	chr3	10.72	0.630822	16.9938	9	1	39.6316	0
Hs.737523	chr11	24.2165	1.42519	16.9918	9	1	65.4068	0
PNMT	chr17	157.39	9.27153	16.9756	36	19	67.5718	40.7586
Hs.668031	chr17	46.2372	2.73356	16.9146	9	1	12.8979	0
Hs.702322	chr9	17.1641	1.01632	16.8884	9	1	44.0183	0
Hs.144314	chr11	19.5256	1.15651	16.8832	9	1	62.0187	0
Hs.665002	chr6	101.634	6.02785	16.8607	9	1	29.2006	0
Hs.436393	chr1	7.66803	0.455593	16.8309	9	1	42.4226	0
Hs.658519	chr10	9.8286	0.584094	16.8271	9	1	46.0552	0
Hs.662285	chr8	21.7622	1.2952	16.8022	9	1	27.6403	0
Hs.649370	chr7	15.108	0.899505	16.7959	9	1	58.3423	0
Hs.665272	chr2	99.0587	5.89935	16.7915	9	1	34.5883	0
LOC100996671	chr12	13.6658	0.817732	16.7118	9	1	27.7848	0
Hs.661950	chr15	19.658	1.17987	16.6611	9	1	22.0438	0
TRIM4	chr7	970.574	58.3421	16.6359	36	18	175.339	79.913
Hs.684594	chr21	84.1403	5.06994	16.5959	9	1	34.8831	0
Hs.655433	chr1	27.135	1.63546	16.5917	9	1	29.0626	0
LOC100996255	chr15	982.292	59.5212	16.5032	9	1	80.3436	0
Hs.673517	chr12	60.1228	3.64475	16.4957	9	1	28.5877	0
Hs.657235	chr3	21.3211	1.29669	16.4427	9	1	60.905	0
Hs.670193	chr1	162.361	9.89608	16.4066	9	1	29.995	0
Hs.660312	chr1	11.6827	0.712595	16.3946	9	1	53.0063	0
Hs.665951	chr7	16.0774	0.981278	16.3841	9	1	51.1166	0
Hs.143911	chr1	132.058	8.06969	16.3646	9	1	19.9573	0
Hs.667813	chr5	8.54075	0.525685	16.2469	9	1	60.915	0
Hs.660976	chr10	21.5805	1.33173	16.2048	9	1	60.1529	0
LOC100505964	chr2	30.2053	1.8691	16.1603	9	1	45.5823	0
ATP6V0E2-AS1	chr7	13.3839	0.829414	16.1365	9	1	46.4752	0
Hs.662832	chr7	36.4234	2.25988	16.1174	9	1	49.6213	0
Hs.435972	chr7	43.6504	2.7102	16.106	9	1	16.5535	0
Hs.671475	chr6	14.6693	0.911187	16.0991	9	1	19.9016	0
Hs.382926	chr12	133.451	8.29414	16.0898	9	1	33.3803	0
Hs.667730	chr8	8.44101	0.525685	16.0572	9	1	62.9687	0
LOC100288310	chr8	52.6415	3.29429	15.9796	9	1	69.667	0
RASEF	chr9	360.024	22.6567	15.8904	45	12	137.42	149.38
Hs.653916	chr6	7.55678	0.478957	15.7776	9	1	74.5551	0
Hs.571256	chr7	28.7009	1.82237	15.7492	9	1	47.2976	0
LOC100506606	chr12	21.1196	1.34342	15.7208	9	1	29.4732	0
Hs.668876	chr1	40.862	2.60506	15.6856	9	1	35.6138	0
Hs.504187	chr11	8.41844	0.537367	15.6661	9	1	14.5462	0
Hs.602837	chr2	30.5247	1.95087	15.6467	9	1	40.6147	0
Hs.665346	chr9	20.6299	1.32005	15.6281	9	1	35.5529	0
LOC100506827	chr4	37.8981	2.42875	15.6039	9	1	30.9241	0
FAM78B	chr1	43.7437	2.85038	15.3466	18	2	65.287	124.613
Hs.731721	chr17	20.5975	1.34342	15.3322	9	1	32.2866	0
TDRD10	chr1	155.066	10.194	15.2115	9	1	28.6838	0
Hs.732303	chr9	11.9004	0.782686	15.2046	9	1	38.8525	0
LOC284801	chr20	120.781	7.94458	15.2029	18	1	153.433	0
Hs.608001	chr7	87.1641	5.7358	15.1965	9	1	59.2298	0
Hs.327451	chr6	39.5071	2.60506	15.1655	9	1	20.9707	0
Hs.22930	chr1	19.2757	1.27333	15.1381	9	1	43.7781	0
Hs.658327	chr6	48.2675	3.18915	15.1349	9	1	136.019	0
CCDC62	chr12	143.933	9.52245	15.1151	9	8	30.1926	52.1634
Hs.618417	chr3	7.23785	0.478957	15.1117	9	1	48.7166	0
Hs.478363	chr3	34.801	2.32469	14.9701	9	1	36.989	0
Hs.610427	chr2	7.69091	0.514003	14.9628	9	1	42.5178	0
TMTC1	chr12	133.503	8.92769	14.9539	36	11	328.958	27.5159
ZFHX4-AS1	chr8	68.3758	4.58396	14.9163	18	2	106.478	95.0023
GMNC	chr3	66.3258	4.44704	14.9146	9	1	27.2347	0
Hs.736830	chr9	133.43	9.02712	14.781	9	1	41.0947	0
Hs.649325	chr2	93.9223	6.36114	14.765	9	1	27.8863	0
Hs.287168	chr7	24.0832	1.63546	14.7256	9	1	24.9794	0
LINC00700	chr10	112.748	7.66647	14.7067	9	1	31.2036	0
CXorf67	chrX	7.71949	0.525685	14.6846	9	1	46.0098	0
Hs.666795	chr14	168.608	11.5067	14.6531	9	1	11.9792	0
Hs.116150	chr13	51.6647	3.52793	14.6445	9	1	25.503	0
PLIN2	chr9	352.201	24.0763	14.6285	86	31	142.478	126.194
Hs.596967	chr16	18.9664	1.29669	14.6268	9	1	40.3207	0
LOC100128374	chr7	110.625	7.56986	14.6139	9	1	12.5143	0
LOC100506860	chr7	40.1098	2.74524	14.6107	18	2	37.3085	57.1703
Hs.143610	chr9	16.7228	1.14482	14.6073	9	1	73.5046	0
Hs.658476	chr17	83.0443	5.6931	14.5868	9	1	20.9053	0
Hs.676290	chr9	27.0829	1.85742	14.5809	9	1	46.4776	0
SPPL2C	chr17	9.701	0.665867	14.569	9	1	38.6369	0
Hs.637627	chr1	211.008	14.5219	14.5303	9	1	40.4025	0
Hs.101248	chr13	41.5804	2.86206	14.5281	9	1	26.9455	0
ZCCHC3	chr20	120.04	8.27211	14.5114	18	8	96.4171	29.9537
Hs.597895	chr11	89.6893	6.21476	14.4317	9	1	27.2162	0
ATP6V0D2	chr8	171.156	11.8699	14.4193	27	10	70.0969	82.9183
IRX1	chr5	252.258	17.4975	14.4168	9	8	71.7249	25.8828
KLLN	chr10	30.7544	2.13778	14.3861	9	1	33.9117	0
Hs.597778	chr18	47.6531	3.32934	14.3131	9	1	31.5366	0
Hs.550808	chr1	23.2268	1.62378	14.3042	9	1	44.6761	0
Hs.677040	chr15	15.189	1.06305	14.2881	9	1	39.3668	0
Hs.646953	chr5	45.0833	3.15995	14.2671	18	2	35.0059	104.824
SPATA16	chr3	113.614	7.97539	14.2456	9	8	105.422	36.7174
Hs.686516	chr10	11.1164	0.782686	14.2028	9	1	56.4194	0
Hs.665682	chr11	45.1973	3.18915	14.1722	9	1	42.7849	0
Hs.130744	chr12	65.342	4.61434	14.1606	9	1	29.0453	0
Hs.665862	chr4	204.302	14.4322	14.156	9	1	22.8819	0
SCD5	chr4	357.452	25.2844	14.1372	63	29	248.575	66.9884
Hs.605079	chr4	19.9221	1.41351	14.0941	9	1	51.048	0
Hs.661676	chr2	31.7407	2.25825	14.0555	9	1	20.0362	0
Hs.278078	chrX	31.6711	2.25499	14.0449	9	1	17.8385	0
Hs.386215	chr10	62.475	4.4508	14.0368	9	1	39.8242	0
Hs.676596	chr6	12.2922	0.876141	14.0299	9	1	43.5605	0
Hs.553866	chr11	7.21068	0.514003	14.0285	9	1	38.0934	0
FLJ33360	chr5	143.752	10.2492	14.0257	9	1	24.2211	0
Hs.658807	chr15	14.3983	1.02801	14.0061	9	1	44.798	0
LOC100506926	chr6	4.40479	0.315411	13.9653	9	1	100.092	0
LOC100506631	chr6	53.0089	3.79661	13.9622	9	1	32.4121	0
MAFF	chr22	273.796	19.6258	13.9508	72	30	126.649	54.4148
LOC100506530	chr15	23.2361	1.66659	13.9423	9	1	32.0591	0
Hs.655900	chr16	169.841	12.1957	13.9264	9	1	21.7169	0
Hs.677296	chr6	42.9082	3.08402	13.9131	9	1	10.791	0
GUCD1	chr22	142.697	10.2601	13.9079	9	7	20.596	12.192
LINC00445	chr13	141.481	10.2299	13.8302	9	1	35.0604	0
Hs.655836	chr2	13.2918	0.961792	13.8198	18	2	67.1349	96.7612
Hs.598823	chr8	79.2013	5.73621	13.8072	9	1	17.6149	0
LRRN1	chr3	5.15109	0.37382	13.7796	9	1	34.3641	0
STRADB	chr2	465.169	33.8209	13.7539	9	8	41.9917	139.648
LOC100996636	chr1	59.4082	4.34187	13.6826	9	1	30.2355	0
GBGT1	chr9	234.775	17.1662	13.6766	9	8	50.1105	131.248
ZFP57	chr6	88.2648	6.45642	13.6709	9	1	20.8344	0
TMEM253	chr14	36.0894	2.65179	13.6095	9	1	22.3981	0
Hs.572345	chr15	36.5214	2.68683	13.5927	9	1	29.7465	0
Hs.559119	chr1	5.54726	0.408866	13.5674	9	1	66.2361	0
Hs.673190	chrX	13.7303	1.01632	13.5098	9	1	85.4146	0
Hs.664992	chr4	54.6249	4.05974	13.4553	9	1	25.1479	0
NAV2-AS4	chr11	88.5901	6.58867	13.4458	9	1	31.7187	0
Hs.677245	chr15	30.1416	2.24292	13.4385	9	1	68.591	0
LOC100506025	chr7	43.5896	3.24433	13.4356	18	2	56.6799	137.857
SYAP1	chrX	293.06	21.9232	13.3676	9	8	38.6658	181.034
LOC100506413	chr7	20.763	1.55369	13.3637	9	1	42.9144	0
Hs.356889	chr17	87.4783	6.5527	13.35	9	1	35.7638	0
Hs.153944	chr1	38.4562	2.88542	13.3277	9	1	54.8626	0
PCAT4	chr4	103.193	7.75625	13.3044	18	8	79.4619	14.804
LOC91450	chr15	22.1623	1.67051	13.2668	9	1	77.3349	0
Hs.669066	chr11	11.7533	0.887823	13.2383	9	1	70.8166	0
Hs.508690	chr13	36.9549	2.79276	13.2324	9	1	20.5165	0
CCM2L	chr20	79.3651	6.01122	13.2028	9	8	31.4567	24.9773
Hs.603218	chr10	8.14425	0.61914	13.1541	9	1	27.793	0
TTTY5	chrY	141.178	10.7593	13.1215	9	8	30.3321	34.3738
Hs.680098	chr13	51.8642	3.95685	13.1074	9	1	20.9954	0
NFIL3	chr9	439.57	33.606	13.0801	36	19	48.3573	74.9933
TTTY11	chrY	80.9124	6.19008	13.0713	9	8	25.2518	23.987
LOC284998	chr2	19.2034	1.47192	13.0465	9	1	34.9852	0
Hs.129345	chr12	5.48203	0.420548	13.0355	9	1	45.2635	0
Hs.616780	chr4	98.5072	7.60594	12.9513	9	1	58.1536	0
CTHRC1	chr8	133.787	10.3382	12.941	9	8	69.3411	43.6016
Hs.531632	chr19	125.316	9.68985	12.9327	9	1	27.9297	0
LOC284751	chr20	13.2849	1.02801	12.9229	9	1	57.7977	0
Hs.638682	chr20	225.307	17.4761	12.8923	9	1	34.0778	0
PIGS	chr17	596.29	46.2672	12.8879	9	8	24.1552	132.691
LOC100507384	chr11	13.6599	1.06305	12.8497	9	1	47.7273	0
Hs.634751	chr17	44.6843	3.48013	12.8399	9	1	36.3922	0
Hs.635638	chr5	122.105	9.53242	12.8095	9	1	26.3964	0
Hs.557081	chr11	66.7437	5.23348	12.7532	9	1	17.8816	0
Hs.672758	chr13	20.9978	1.64715	12.748	9	1	30.6887	0
Hs.98418	chr6	201.951	15.8418	12.748	9	1	39.9319	0
FAM161B	chr14	129.293	10.15	12.7382	9	7	93.039	29.2719
LOC653602	chr2	38.6264	3.03729	12.7174	9	1	55.8083	0
CLCA1	chr1	146.148	11.5	12.7086	43	19	218.722	34.5081
Hs.730286	chr21	44.5121	3.50456	12.7012	9	1	32.42	0
Hs.132908	chr13	38.2671	3.01393	12.6968	9	1	50.7543	0
Hs.706185	chr1	16.1552	1.27333	12.6874	9	1	49.9316	0
ZNF479	chr7	103.06	8.14353	12.6555	18	2	107.416	89.0812
Hs.667844	chr11	211.46	16.7299	12.6396	9	1	48.2488	0
LOC100270679	chr20	23.2672	1.84161	12.6341	9	1	52.1526	0
LOC285441	chr4	34.589	2.74524	12.5996	9	1	38.8543	0
LOC100506303	chr14	73.4031	5.83382	12.5823	9	1	49.5418	0
Hs.585812	chr17	112.297	8.94813	12.5498	9	1	65.8856	0
MAGI2-AS2	chr7	16.2685	1.29669	12.5462	9	1	31.2895	0
Hs.730119	chr12	20.6591	1.64715	12.5424	9	1	30.6087	0
Hs.664646	chr6	10.2469	0.817732	12.5309	9	1	57.054	0
LOC100505835	chr19	24.3467	1.94503	12.5174	18	2	80.8632	62.4292
Hs.616778	chr3	14.8878	1.19155	12.4945	9	1	50.4263	0
D21S2088E	chr21	148.087	11.8667	12.4792	18	2	110.536	123.27
LOC100506351	chr8	45.6191	3.66811	12.4367	9	1	36.934	0
Hs.669429	chr12	140.552	11.3304	12.4048	9	1	26.9336	0
Hs.385614	chr7	20.3958	1.64715	12.3825	9	1	24.4665	0
Hs.128395	chr1	32.7038	2.64729	12.3537	9	1	54.7401	0
Hs.658538	chr3	16.4515	1.33173	12.3534	9	1	39.1888	0
Hs.686866	chr6	24.7448	2.00496	12.3418	9	1	54.1563	0
CLEC4F	chr2	119.88	9.72086	12.3322	9	8	34.2549	11.9893
Hs.657330	chr8	105.438	8.5756	12.2951	9	1	56.0312	0
SNX33	chr15	119.451	9.74356	12.2595	9	8	26.8868	51.4448
Hs.737929	chr9	43.0796	3.51625	12.2516	9	1	42.8115	0
Hs.661672	chr10	38.915	3.17747	12.2472	9	1	29.0812	0
Hs.27278	chr10	79.2008	6.46798	12.2451	9	8	13.0888	17.0134
Hs.662725	chr22	9.75524	0.800209	12.1909	18	2	77.7431	65.0332
Hs.649918	chr17	16.0588	1.32005	12.1653	9	1	23.9838	0
LOC100996321	chr3	12.7893	1.05137	12.1645	9	1	20.5327	0
CHRM1	chr11	52.5851	4.32641	12.1544	9	1	9.51584	0
Hs.552684	chr13	53.8119	4.44697	12.1008	9	1	23.4801	0
TATDN1	chr8	176.774	14.6326	12.0808	9	71	11.2784	78.9328
ZNF705G	chr8	84.1222	6.96626	12.0757	9	1	9.42694	0
Hs.508987	chr5	19.4834	1.61348	12.0754	9	1	61.5726	0
Hs.680442	chr8	55.1132	4.59352	11.998	9	1	19.8205	0
GAB4	chr22	106.505	8.89492	11.9737	9	1	51.6352	0
LOC100130654	chr17	70.2577	5.87831	11.952	9	1	31.797	0
Hs.696622	chr12	7.38281	0.61914	11.9243	9	1	72.4522	0
SYNE3	chr14	101.991	8.62526	11.8247	9	8	20.0318	35.9589
LOC729506	chr5	168.33	14.2402	11.8207	9	1	24.4259	0
KRBOX1	chr3	113.252	9.5821	11.8191	9	8	25.7422	57.0376
CCL28	chr5	97.8756	8.28352	11.8157	18	15	69.2576	54.5407
Hs.678184	chr2	17.0916	1.44855	11.7991	9	1	47.9732	0
Hs.129581	chr16	25.2654	2.14191	11.7957	9	1	46.4866	0
Hs.568685	chr1	91.0911	7.73341	11.7789	9	1	19.8324	0
Hs.552655	chr1	14.4372	1.2266	11.7701	9	1	51.1793	0
ZNF252P-AS1	chr8	56.8436	4.83133	11.7656	9	1	28.0452	0
SBF2-AS1	chr11	82.8589	7.04647	11.7589	27	3	80.4224	88.3043
LOC100996667	chr9	174.737	14.8879	11.7369	9	1	36.2019	0
Hs.668323	chr12	19.3175	1.64715	11.7278	9	1	47.3105	0
CCDC178	chr18	86.9241	7.41695	11.7196	9	1	19.3359	0
Hs.734046	chr22	14.9205	1.27333	11.7177	9	1	47.8871	0
TMEFF2	chr2	263.243	22.4691	11.7158	27	9	218.588	44.2697
Hs.655157	chr8	389.752	33.3401	11.6902	9	1	30.1788	0
Hs.659784	chr8	80.567	6.90727	11.6641	9	1	49.1088	0
KIAA1210	chrX	55.2895	4.7559	11.6255	9	1	31.1608	0
LOC100507506	chr6	58.5562	5.03826	11.6223	9	1	15.8436	0
Hs.436898	chr5	14.2125	1.2266	11.5869	9	1	42.6032	0
PRAME	chr22	121.541	10.4904	11.5859	36	19	90.9726	36.2305
Hs.663669	chr2	13.9244	1.20323	11.5725	9	1	67.6763	0
Hs.86650	chr7	13.1099	1.13314	11.5695	9	1	31.8585	0
Hs.657905	chr20	31.322	2.7102	11.5571	9	1	17.8041	0
CCDC129	chr7	86.435	7.4808	11.5542	18	2	78.474	120.883
Hs.600571	chr6	34.6637	3.00224	11.5459	9	1	23.0625	0
RELN	chr7	145.854	12.6351	11.5435	36	19	198.014	73.6724
LOC100505639	chr19	79.3048	6.88063	11.5258	9	1	12.7614	0
Hs.676268	chr3	16.0085	1.39014	11.5157	9	1	19.7514	0
Hs.660353	chr6	105.676	9.18196	11.5091	9	1	35.4776	0
Hs.658594	chr17	221.616	19.2572	11.5082	9	1	62.4876	0
Hs.595738	chr9	18.9501	1.64715	11.5048	9	1	49.0386	0
KRTAP10-12	chr21	22.2406	1.93919	11.469	9	1	23.1586	0
Hs.645106	chr2	224.096	19.546	11.4651	9	1	32.6329	0
Hs.601565	chr3	61.6891	5.38151	11.4632	9	1	22.5149	0
Hs.147713	chr14	42.1689	3.68038	11.4578	9	1	50.13	0
LOC100652791	chr8	8.27948	0.724277	11.4314	9	1	41.6992	0
Hs.720373	chr8	30.8468	2.69851	11.431	9	1	88.152	0
Hs.675113	chr10	35.3573	3.0957	11.4214	9	1	41.0312	0
PHEX-AS1	chrX	77.6862	6.80745	11.4119	9	1	59.2047	0
Hs.733798	chr1	24.7724	2.17294	11.4004	9	1	46.8365	0
LOC100507156	chr8	219.578	19.2606	11.4003	9	1	35.7056	0
TSGA13	chr7	84.999	7.45615	11.3999	9	8	30.1911	38.6184
Hs.241414	chr3	67.2553	5.91103	11.3779	9	1	29.0394	0
Hs.676018	chr13	15.2715	1.34342	11.3677	9	1	41.3462	0
Hs.740956	chr1	267.39	23.5598	11.3494	9	1	36.9458	0
Hs.707091	chr14	218.341	19.2391	11.3488	108	15	137.985	125.072
KRTAP13-1	chr21	106.537	9.39056	11.3451	9	1	47.0414	0
Hs.735749	chr13	5.96299	0.525685	11.3433	9	1	72.5864	0
Hs.98450	chr7	32.314	2.85038	11.3367	9	1	19.7542	0
Hs.256080	chr7	168.575	14.9185	11.2997	9	1	15.1518	0
Hs.35090	chr13	14.7897	1.30897	11.2987	9	1	27.6889	0
GALNT13	chr2	69.4499	6.1471	11.298	27	9	123.278	30.1242
Hs.660127	chr15	73.8884	6.54641	11.2869	9	1	45.3181	0
Hs.609547	chr2	47.0842	4.1938	11.2271	9	1	21.7029	0
Hs.734213	chr15	130.37	11.6134	11.2258	9	1	23.9345	0
Hs.385516	chr10	8.50494	0.759322	11.2007	9	1	66.7022	0
Hs.657303	chr7	96.0817	8.59787	11.1751	9	1	33.1624	0
Hs.549659	chr5	156.176	13.9857	11.1668	9	1	28.5463	0
CES4A	chr16	64.412	5.78294	11.1383	9	8	36.9386	38.8049
Hs.743754	chr1	87.5441	7.86191	11.1352	9	1	16.6525	0
CSNK1G2-AS1	chr19	72.8342	6.5447	11.1287	9	7	39.0438	19.6987
Hs.684149	chr21	11.3074	1.01632	11.1258	9	1	71.4597	0
Hs.656287	chr2	201.503	18.1147	11.1238	9	1	85.7317	0
PHF5A	chr22	219.607	19.743	11.1233	9	7	26.1035	37.8291
NFKBIZ	chr3	861.126	77.4801	11.1142	18	9	49.9165	122.37
Hs.7847	chr3	44.2647	3.98352	11.112	9	1	37.8822	0
Hs.570365	chr20	63.4016	5.71244	11.0989	9	1	38.2207	0
ROBO2	chr3	111.042	10.0105	11.0926	27	10	131.239	44.0802
Hs.131579	chr15	39.3691	3.5533	11.0796	9	1	26.3913	0
QRICH2	chr17	76.4985	6.90878	11.0727	9	8	23.0268	19.017
LOC283585	chr14	78.1972	7.06544	11.0676	9	1	63.0074	0
Hs.119334	chr16	90.3522	8.16536	11.0653	9	1	25.7448	0
Hs.670008	chr1	121.086	10.9452	11.0629	9	1	20.8835	0
Hs.551917	chr12	19.2429	1.7406	11.0553	9	1	36.6191	0
Hs.668613	chr13	25.4011	2.30133	11.0375	9	1	33.6603	0
PABPC4	chr1	567.499	51.4175	11.0371	36	19	58.3089	150.161
LOC729770	chr2	7.86434	0.712595	11.0362	9	1	57.8462	0
Hs.658105	chr1	79.4315	7.23573	10.9777	9	1	24.6848	0
Hs.694922	chr3	36.4963	3.32934	10.962	9	1	11.508	0
Hs.434739	chr15	108.724	9.9296	10.9495	9	1	25.2309	0
Hs.650324	chr2	20.5296	1.87627	10.9417	9	1	24.4674	0
UNC5CL	chr6	95.4844	8.72811	10.9399	9	8	21.2344	14.2303
Hs.564504	chr12	92.9961	8.50441	10.935	9	1	24.2918	0
Hs.677170	chr11	195.405	17.8744	10.9321	9	1	28.6504	0
Hs.144719	chr13	18.5035	1.69387	10.9238	9	1	44.6789	0
Hs.729040	chr2	7.01296	0.642504	10.9151	9	1	78.287	0
Hs.657693	chr2	27.4484	2.51795	10.9011	9	1	36.1485	0
TFR2	chr7	290.221	26.6356	10.896	115	42	115.012	74.9797
Hs.733121	chr2	107.741	9.89088	10.8929	9	1	17.0558	0
Hs.152432	chr8	99.7085	9.18196	10.8592	9	1	15.5335	0
Hs.661499	chr11	4.56273	0.420548	10.8495	9	1	68.9002	0
Hs.572245	chr13	5.57435	0.514003	10.845	9	1	60.5367	0
LOC100506238	chr11	134.725	12.4332	10.8359	9	1	31.4656	0
Hs.659499	chrX	21.8766	2.01964	10.832	9	1	39.3825	0
Hs.658285	chr6	7.20163	0.665867	10.8154	9	1	76.1237	0
KCTD16	chr5	41.604	3.85502	10.7922	9	1	28.0947	0
NUMBL	chr19	185.707	17.244	10.7694	18	9	119.016	126.293
RPL34-AS1	chr4	7.92327	0.735959	10.7659	9	1	43.4751	0
Hs.534682	chr3	31.0313	2.88542	10.7545	9	1	22.0709	0
Hs.677438	chr2	27.78	2.58582	10.7432	9	1	29.1586	0
Hs.659886	chr6	113.379	10.5542	10.7425	9	1	23.7638	0
Hs.594584	chr12	131.69	12.2695	10.7331	9	1	40.7938	0
Hs.727036	chr1	43.7561	4.07858	10.7283	9	1	35.0514	0
ARL4A	chr7	241.46	22.5153	10.7243	36	19	62.822	56.68
Hs.436137	chr6	28.5501	2.66347	10.7191	9	1	42.0041	0
Hs.638939	chr6	21.8335	2.03758	10.7154	9	1	32.2542	0
Hs.670651	chr19	43.2463	4.04423	10.6933	9	1	73.6643	0
Hs.666126	chr1	55.098	5.16339	10.6709	9	1	23.1177	0
Hs.612682	chr10	8.83604	0.829414	10.6534	9	1	40.7258	0
Hs.663787	chr17	34.3347	3.2242	10.6491	9	1	23.1448	0
LOC643037	chr11	5.21942	0.490639	10.638	9	1	42.3695	0
Hs.599650	chrX	16.774	1.57705	10.6363	9	1	63.6467	0
Hs.656336	chr2	84.2305	7.92032	10.6347	9	1	48.5897	0
LOC100216546	chr7	22.1078	2.07938	10.6319	9	1	14.7	0
Hs.657164	chr11	33.4968	3.15411	10.6201	9	1	44.7936	0
NLRP8	chr19	97.8774	9.21699	10.6192	9	8	36.4607	38.0885
Hs.599383	chr4	66.1538	6.22979	10.6189	9	1	24.7711	0
ZNF2	chr2	122.402	11.5589	10.5894	9	8	19.1295	103.861
LOC730098	chr9	62.9941	5.95615	10.5763	9	1	49.9711	0
MIR4500HG	chr13	13.8177	1.30837	10.561	9	1	69.3114	0
LOC100129516	chr3	13.6869	1.29669	10.5552	9	1	26.8557	0
LOC100507513	chr14	75.346	7.14074	10.5516	9	1	36.8223	0
Hs.444181	chr19	21.9939	2.08528	10.5472	18	2	62.6618	116.069
Hs.655648	chr2	49.17	4.66771	10.5341	9	1	40.4032	0
Hs.601787	chr9	45.0233	4.27557	10.5304	9	1	32.8901	0
LCA5L	chr21	76.4104	7.26789	10.5134	9	8	44.6888	61.513
Hs.555076	chr6	9.45078	0.899505	10.5067	9	1	29.2478	0
SGSM1	chr22	55.5345	5.28989	10.4982	27	2	66.9982	105.194
Hs.608694	chr5	205.238	19.6099	10.466	9	1	49.824	0
CHRM3-AS2	chr1	21.2853	2.03581	10.4554	9	1	12.6897	0
Hs.662920	chr1	65.7779	6.29653	10.4467	9	1	39.1794	0
Hs.671447	chr17	30.6134	2.93215	10.4406	9	1	24.0577	0
ARHGEF33	chr2	113.723	10.9087	10.4251	9	1	46.5668	0
LOC100288911	chr2	12.3564	1.18571	10.4211	18	2	83.1546	64.7891
MEIS2	chr15	119.125	11.4338	10.4187	36	18	97.2655	45.9726
PROSER2-AS1	chr10	45.3355	4.35631	10.4069	18	2	79.9327	128.907
DNAH3	chr16	310.616	29.8873	10.3929	140	37	334.152	77.664
TPRG1	chr3	19.7698	1.90415	10.3825	9	1	29.6278	0
TCEA3	chr1	72.0507	6.94143	10.3798	18	9	103.811	38.5539
Hs.703894	chr12	21.1583	2.03926	10.3755	9	1	48.3175	0
Hs.656808	chr1	125.432	12.1074	10.36	9	8	34.373	116.195
Hs.661446	chr17	27.7832	2.68344	10.3536	9	1	38.6187	0
PHF6	chrX	127.424	12.3361	10.3293	18	8	106.608	36.6405
Hs.662955	chr12	77.7108	7.54525	10.2993	9	1	84.1355	0
GNG2	chr14	152.287	14.7935	10.2942	36	11	118.345	65.0268
Hs.737044	chr13	48.3844	4.70105	10.2923	18	2	110.996	24.7482
Hs.633316	chr4	15.463	1.50387	10.2821	9	1	44.1234	0
LOC645355	chr18	21.8208	2.12334	10.2767	9	1	72.0074	0
LOC440905	chr2	53.7474	5.23488	10.2672	9	8	21.441	26.0237
Hs.636656	chr8	181.167	17.6574	10.2601	9	1	32.5612	0
SOSTDC1	chr7	111.734	10.8956	10.2549	43	19	176.481	42.3255
Hs.549841	chr11	62.0485	6.05463	10.2481	9	1	37.8418	0
Hs.675458	chr10	8.13435	0.794368	10.24	9	1	34.4291	0
TEPP	chr16	35.8572	3.50456	10.2316	9	1	76.2309	0
DNAH12	chr3	80.2548	7.84777	10.2264	18	9	96.7596	31.6588
Hs.745357	chr8	6.92464	0.677549	10.2201	9	1	47.1968	0
Hs.598843	chr12	14.9072	1.46024	10.2087	9	1	28.5463	0
LINC00842	chr10	5.95195	0.584094	10.19	9	1	70.1615	0
Hs.673636	chr14	29.6667	2.92047	10.1582	9	1	45.1888	0
KRTAP4-2	chr17	159.362	15.6886	10.1579	9	8	29.3423	15.3921
Hs.371846	chr2	43.2001	4.26766	10.1227	9	1	27.2993	0
CXADR	chr21	107.314	10.6134	10.1112	63	22	65.9008	42.0659
Hs.569654	chr16	19.5983	1.93919	10.1064	9	1	41.1684	0
Hs.722382	chr12	50.4284	4.99268	10.1005	9	1	22.989	0
Hs.663918	chr8	62.7244	6.21476	10.0928	9	1	44.438	0
Hs.674734	chr7	10.4915	1.03969	10.091	9	1	44.9807	0
Hs.719572	chr15	25.2183	2.49992	10.0876	9	1	29.2089	0
SLC22A9	chr11	113.582	11.2868	10.0633	9	8	11.9001	22.0291
APOC1	chr19	300.193	29.8883	10.0438	79	31	73.3388	60.3162
LINC00523	chr14	91.7846	9.1586	10.0217	9	1	18.3395	0
LOC100506885	chr6	61.2221	6.11686	10.0087	9	1	27.3587	0
LOC100134259	chr2	37.059	3.70316	10.0074	9	1	33.2668	0
Hs.444197	chr3	18.335	1.83406	9.997	9	1	45.3694	0
Hs.345694	chr2	63.2012	6.33775	9.97217	9	1	22.264	0
LOC100996402	chr7	266.631	26.7412	9.97081	9	1	35.0523	0
GLB1L3	chr11	73.8266	7.41864	9.95151	18	1	108.077	0
HDC	chr15	1119.42	112.495	9.95088	36	19	98.8185	192.117
LOC100505989	chr4	20.937	2.10441	9.9491	9	1	36.5683	0
Hs.659096	chr9	111.865	11.2736	9.92279	9	1	63.0636	0
Hs.732502	chr3	21.7557	2.19619	9.90607	9	1	49.7731	0
LOC100507066	chr12	9.46508	0.957914	9.88092	9	1	38.4094	0
Hs.535810	chr5	9.21784	0.934551	9.86339	9	1	80.4324	0
Hs.666899	chr8	13.192	1.33758	9.86264	18	2	49.1034	122.895
ZBTB8A	chr1	125.781	12.7639	9.8544	9	7	46.6503	11.3788
SLC38A11	chr2	60.2941	6.12449	9.84475	9	8	17.7032	39.426
Hs.714479	chr1	13.5412	1.37846	9.82344	9	1	50.479	0
NHSL2	chrX	107.062	10.9032	9.81939	9	1	29.2461	0
Hs.731407	chr13	62.4921	6.36663	9.81557	9	1	23.8197	0
Hs.130793	chr4	72.8542	7.4269	9.8095	9	1	41.4602	0
LINC00629	chrX	139.755	14.2511	9.80661	9	1	34.6026	0
Hs.601545	chr14	76.7503	7.83584	9.79478	18	2	32.327	8.80623
Hs.413494	chr5	51.8614	5.29819	9.78852	9	1	22.7837	0
PI16	chr6	111.771	11.4486	9.76281	9	8	32.0935	68.9364
LOC100499194	chr2	60.8046	6.24521	9.7362	9	1	20.5718	0
CLEC3A	chr16	75.986	7.81188	9.72698	9	8	21.3971	30.6777
LOC100506655	chr16	29.9488	3.07933	9.72576	9	1	49.6492	0
Hs.135232	chr1	71.3331	7.33622	9.72341	9	1	19.9282	0
Hs.479989	chr1	8.05785	0.829414	9.71512	9	1	55.2566	0
Hs.669878	chr5	30.1942	3.11119	9.70505	9	1	24.5457	0
LOC100132078	chr11	106.678	11	9.69802	9	1	24.524	0
Hs.687430	chr4	174.411	18.0059	9.68637	9	1	41.9786	0
Hs.530715	chr11	31.4087	3.24756	9.67147	9	1	19.9259	0
SHISA7	chr19	69.7262	7.21266	9.66719	9	1	43.0804	0
LOC441052	chr4	59.462	6.15208	9.66535	9	1	42.064	0
Hs.637461	chr13	47.8265	4.94915	9.66357	9	1	34.6281	0
DEFB106B	chr8	73.8603	7.64489	9.6614	18	9	100.484	87.8285
Hs.571168	chr6	77.393	8.01377	9.6575	9	1	24.1863	0
Hs.112621	chr7	4.73783	0.490639	9.65644	9	1	70.0811	0
Hs.561034	chr21	377.069	39.0952	9.6449	9	1	53.0652	0
Hs.97639	chr8	76.2182	7.90701	9.63932	9	1	27.1096	0
Hs.658678	chr5	174.144	18.0947	9.62404	9	1	37.2855	0
DHRS9	chr2	138.705	14.4173	9.62077	54	21	133.029	44.6787
Hs.623316	chr22	138.424	14.3991	9.61337	9	1	35.0272	0
ZNF517	chr8	44.0572	4.58884	9.60096	9	1	19.6936	0
Hs.734280	chr16	73.6593	7.67367	9.59897	9	1	32.2506	0
Hs.661118	chr13	57.0237	5.94324	9.59472	18	2	69.1419	12.6517
RCC2	chr1	1164.06	121.404	9.58834	9	8	29.4654	147.425
Hs.671708	chr11	31.9343	3.34102	9.55824	9	1	32.4919	0
Hs.660816	chr2	19.5363	2.04433	9.55636	9	1	27.2027	0
Hs.156398	chr8	7.25031	0.759322	9.5484	9	1	42.4073	0
CD38	chr4	130.085	13.624	9.54819	36	19	61.8991	43.376
Hs.674035	chr19	37.2224	3.90175	9.53994	9	1	22.7013	0
SERPINF1	chr17	177.02	18.5727	9.5312	36	19	93.6917	83.2435
Hs.570383	chr20	46.6292	4.89471	9.52644	9	1	18.3443	0
Hs.7415	chr13	25.7814	2.71259	9.50436	9	1	29.1106	0
Hs.736471	chr2	1.77402	0.18691	9.49131	9	1	22.7457	0
C20orf166-AS1	chr20	147.631	15.5745	9.47905	18	8	107.6	78.0925
C21orf91-OT1	chr21	102.514	10.8199	9.47456	18	2	102.297	132.871
Hs.659431	chr2	15.4933	1.63546	9.47331	9	1	55.9431	0
NLN	chr5	128.185	13.5375	9.4689	54	75	161.252	66.5891
Hs.563492	chr7	43.2422	4.56762	9.46713	9	1	43.9215	0
LYZL4	chr3	80.7545	8.55631	9.43801	9	8	26.629	57.5709
LINC00315	chr21	74.8236	7.93345	9.43141	9	7	39.9892	14.3393
LOC441025	chr4	52.7359	5.59562	9.42449	9	1	28.2917	0
Hs.155004	chr12	47.7653	5.06994	9.42128	9	1	43.9614	0
LOC100652778	chr18	60.2441	6.40884	9.40017	9	1	23.0494	0
TTLL2	chr6	62.2156	6.62116	9.39648	9	22	15.5871	19.932
NPM2	chr8	140.739	14.9925	9.38733	9	8	18.5533	80.3116
Hs.269254	chr6	106.833	11.3919	9.3779	9	8	25.2209	37.5812
EPC1	chr10	152.042	16.2378	9.36346	45	16	98.6681	49.8156
Hs.181895	chr1	31.0558	3.31765	9.36078	9	1	40.9476	0
ZNF563	chr19	95.5431	10.209	9.3587	9	8	41.8826	25.7209
Hs.658686	chr4	24.5727	2.62842	9.34885	9	1	38.2839	0
C22orf42	chr22	91.4193	9.78332	9.34441	18	2	75.8082	113.727
Hs.665960	chr20	136.54	14.6425	9.32491	9	1	20.416	0
Hs.633910	chr22	14.2648	1.53033	9.32143	9	1	47.2737	0
Hs.356368	chr1	84.0133	9.01841	9.31575	9	1	112.862	0
CES3	chr16	139.416	14.9859	9.30316	45	20	139.125	63.6585
Hs.434946	chr1	33.8444	3.64475	9.28579	9	1	22.825	0
Hs.720594	chr10	34.8798	3.76157	9.27267	9	1	18.9458	0
SELENBP1	chr1	218.049	23.5265	9.26822	52	19	79.6163	112.948
Hs.744248	chr17	109.793	11.8634	9.2548	9	1	22.2028	0
Hs.734085	chr8	74.7264	8.07655	9.25227	9	1	25.7118	0
Hs.655276	chr9	23.9766	2.59338	9.2453	9	1	41.4457	0
Hs.634774	chr6	21.1786	2.30009	9.20769	9	1	39.3947	0
Hs.571331	chr7	34.6544	3.76545	9.20327	9	1	31.9467	0
AGPHD1	chr15	51.1252	5.56058	9.19422	9	1	11.31	0
Hs.223803	chr19	226.871	24.6953	9.18683	9	1	26.8319	0
Hs.131181	chr6	48.2607	5.25685	9.18054	9	1	20.68	0
AKR1C2	chr10	142.646	15.5606	9.16717	129	29	107.578	48.7235
Hs.733987	chr11	28.4051	3.10955	9.1348	9	1	34.0125	0
Hs.658551	chr7	25.2451	2.76861	9.11833	9	1	33.5492	0
Hs.160264	chr15	12.9673	1.42519	9.09867	9	1	50.5641	0
Hs.606892	chr10	156.003	17.1458	9.0986	18	2	82.6564	85.5591
FAM46B	chr1	73.4984	8.07823	9.09833	9	8	18.3698	47.8464
LINC00535	chr8	154.874	17.0324	9.09292	9	1	100.228	0
Hs.596865	chr10	52.1354	5.7358	9.08946	9	1	26.011	0
ALDH1A1	chr9	282.346	31.0732	9.08649	43	19	97.2277	115.755
Hs.607939	chr17	58.6624	6.46008	9.08076	9	1	33.3349	0
Hs.710637	chr7	50.2545	5.53721	9.07578	9	1	32.9405	0
FLJ40288	chr7	67.5215	7.45982	9.05135	18	1	86.6163	0
Hs.551700	chr16	6.23372	0.689231	9.04446	9	1	40.4971	0
Hs.658924	chr12	111.05	12.2785	9.04427	9	1	94.4073	0
C3orf49	chr3	60.8779	6.73328	9.04136	9	7	31.7189	16.5343
Hs.119922	chr12	65.8234	7.28438	9.03624	9	1	24.5054	0
CCL4	chr17	188.055	20.8212	9.03191	36	19	276.007	111.373
Hs.552946	chr15	106.824	11.8363	9.02514	9	1	27.8036	0
LOC729173	chr11	162.35	18.0063	9.01627	9	1	33.5601	0
Hs.553019	chr2	59.5852	6.61195	9.01175	9	1	21.6515	0
Hs.434593	chr9	5.35872	0.595776	8.99452	9	1	56.7603	0
Hs.602510	chr2	73.7461	8.20068	8.99268	9	1	55.6397	0
ARMC3	chr10	50.2481	5.58943	8.98984	9	8	109.313	33.697
LOC285423	chr4	50.9397	5.6719	8.98107	9	1	28.1984	0
UNQ6975	chr2	63.0455	7.02081	8.9798	9	1	27.39	0
DKFZp451B082	chr6	65.2451	7.26613	8.97935	9	1	24.6771	0
Hs.633769	chr13	81.7339	9.11187	8.97005	9	1	31.4399	0
Hs.736980	chr20	107.188	11.9586	8.96331	9	1	49.3304	0
Hs.158149	chr20	13.7874	1.54201	8.9412	9	1	55.672	0
LINC00477	chr12	74.5456	8.34168	8.93652	9	7	42.2255	19.0144
Hs.443491	chr14	52.1762	5.84094	8.93284	9	1	53.0694	0
Hs.611858	chr7	52.3501	5.86303	8.92885	9	1	32.1781	0
ZNF843	chr16	292.755	32.8307	8.91712	18	2	96.3888	28.9147
MTUS2-AS1	chr13	53.2286	5.96944	8.91684	9	1	34.3188	0
C16orf54	chr16	243.382	27.3148	8.91024	9	8	39.1399	203.527
Hs.350754	chr2	68.4926	7.68974	8.90701	9	1	33.0346	0
EGR3	chr8	167.674	18.8296	8.90479	36	19	125.519	87.5636
Hs.669034	chr9	45.4547	5.10498	8.90399	9	1	45.6505	0
Hs.658979	chr1	11.1179	1.24996	8.89458	9	1	19.8852	0
Hs.675461	chr19	92.0368	10.3483	8.89387	18	2	87.645	41.6771
Hs.659110	chr8	25.262	2.84318	8.8851	9	1	61.5715	0
Hs.552119	chr7	77.5508	8.76141	8.8514	9	1	27.861	0
Hs.287523	chr2	13.4806	1.52371	8.84717	9	1	72.5231	0
PMAIP1	chr18	316.079	35.7276	8.84693	79	94	104.305	105.7
Hs.670272	chr15	47.8252	5.40871	8.84225	9	1	13.9693	0
Hs.646898	chr4	9.604	1.08642	8.84008	9	1	61.1005	0
Hs.559708	chr1	24.6965	2.79559	8.83409	9	1	38.9877	0
Hs.605805	chr6	48.5246	5.5039	8.81641	9	1	17.3374	0
UNC79	chr14	37.3639	4.24052	8.81114	9	1	26.723	0
Hs.673744	chr3	13.3802	1.51864	8.81061	9	1	33.5257	0
PHACTR4	chr1	316.631	35.9658	8.80367	45	27	135.807	123.321
Hs.603181	chr10	60.035	6.82222	8.79993	9	1	11.2587	0
TEX41	chr2	49.7549	5.65878	8.7925	9	1	36.8184	0
Hs.126246	chr5	68.6051	7.83985	8.75083	9	1	36.175	0
C1orf111	chr1	55.0669	6.29351	8.74978	9	1	16.9018	0
Hs.663352	chr12	52.365	5.98602	8.74789	43	5	81.1854	56.6467
Hs.630983	chr20	34.1631	3.91534	8.72545	9	1	42.7831	0
Hs.677075	chr5	49.8784	5.72412	8.71373	9	1	33.9646	0
Hs.636709	chr1	66.3794	7.62481	8.70572	9	1	31.6957	0
LOC100652856	chr13	81.1993	9.34752	8.68672	18	2	102.183	52.9206
LOC151171	chr2	71.107	8.1871	8.68525	9	1	21.5269	0
Hs.733818	chr2	89.5448	10.3179	8.67855	9	1	11.8839	0
C17orf105	chr17	6.28528	0.724277	8.67801	9	1	58.1477	0
SFXN2	chr10	115.601	13.3493	8.65976	9	15	19.3872	115.16
Hs.550803	chr1	20.967	2.42983	8.629	9	1	29.2317	0
Hs.660257	chr8	66.5996	7.71842	8.62866	9	1	13.7877	0
LOC100505774	chr2	49.1822	5.70076	8.62731	9	1	26.724	0
PRKAG3	chr2	59.4049	6.88745	8.62509	9	7	18.9062	21.7118
Hs.674443	chr2	29.615	3.43447	8.62287	9	1	33.853	0
Hs.674047	chr2	53.0605	6.15431	8.62169	9	1	19.1935	0
Hs.663951	chr1	63.6298	7.38295	8.61847	9	1	77.3531	0
LOC100506476	chr14	106.869	12.4162	8.60721	9	1	17.3135	0
Hs.672032	chrX	8.34496	0.969596	8.60663	9	1	96.4299	0
Hs.569025	chr11	46.598	5.4154	8.60472	9	1	28.5194	0
Hs.659469	chr17	81.2862	9.45064	8.60113	9	1	45.4442	0
Hs.703446	chr4	61.161	7.11427	8.59695	9	1	13.8687	0
Hs.666721	chr18	27.1935	3.16579	8.58978	9	1	34.8097	0
LINC00221	chr14	23.1565	2.69647	8.5877	9	1	40.352	0
Hs.116424	chr16	56.3389	6.56522	8.58142	9	1	30.1163	0
STRC	chr15	82.9461	9.66964	8.57799	9	15	21.4545	25.8805
Hs.695417	chr3	17.1858	2.00424	8.57474	9	1	47.2026	0
Hs.661921	chr2	116.495	13.6271	8.54877	9	1	38.6174	0
LINC00659	chr20	22.4576	2.62842	8.54414	9	1	23.9349	0
Hs.658802	chr5	36.3286	4.25525	8.53737	18	2	82.4547	46.6902
LOC100506797	chr2	166.024	19.4549	8.53382	9	1	29.7999	0
Hs.656273	chr17	49.3402	5.78253	8.53263	9	1	51.7709	0
Hs.658698	chr2	106.505	12.5037	8.51787	9	1	51.9209	0
Hs.657240	chr3	13.8276	1.62378	8.5157	9	1	81.0408	0
IGFBP7	chr4	274.607	32.2528	8.51422	124	44	142.395	90.9621
Hs.668279	chr2	104.658	12.2931	8.51358	9	1	24.4624	0
SYT15	chr10	186.477	21.9097	8.51118	18	2	62.1563	76.1972
Hs.736248	chr18	13.1114	1.54201	8.5028	9	1	31.9282	0
Hs.659458	chr7	64.2843	7.56094	8.50215	9	1	26.1382	0
Hs.737533	chr7	104.531	12.2979	8.49989	18	2	62.0653	29.4551
NLRP9	chr19	116.278	13.704	8.48497	9	8	29.9647	23.115
Hs.664492	chr5	61.7238	7.2813	8.47703	9	1	30.0822	0
HIF1A	chr14	757.249	89.3305	8.47694	36	82	65.6396	202.038
Hs.634052	chr10	130.485	15.3955	8.47556	9	1	9.16181	0
LINC00698	chr3	50.0927	5.9149	8.4689	9	1	29.4722	0
WDFY3-AS2	chr4	58.4094	6.90063	8.46436	9	1	17.0207	0
Hs.306329	chr15	111.157	13.1538	8.45054	9	1	41.3567	0
SPATA32	chr17	110.366	13.0877	8.43283	18	9	111.788	29.519
Hs.655987	chr10	17.5253	2.07938	8.42814	9	1	45.6371	0
PRSS21	chr16	171.845	20.3989	8.42421	36	19	92.7696	28.643
ZMIZ1-AS1	chr10	92.9079	11.0394	8.41604	9	1	25.1093	0
Hs.734218	chr1	77.2381	9.18196	8.41194	9	1	21.6441	0
Hs.662623	chr19	49.0945	5.84094	8.40523	9	1	44.9063	0
Hs.732266	chr2	12.2615	1.46024	8.39696	9	1	21.436	0
LOC100130155	chr8	30.4639	3.62926	8.39396	27	2	56.1072	107.736
Hs.660003	chr1	26.2907	3.13258	8.39268	9	1	49.7692	0
RELT	chr11	180.168	21.4699	8.39165	9	8	32.6906	80.9898
Hs.734867	chr17	146.455	17.4624	8.38686	9	1	87.8935	0
Hs.439122	chr1	74.1519	8.84318	8.3852	9	1	32.691	0
Hs.585699	chr15	74.5113	8.89893	8.37305	9	1	20.5542	0
LOC100506165	chr6	3.61579	0.43223	8.36543	9	1	52.9406	0
LYZL1	chr10	22.1022	2.6444	8.3581	9	1	25.4242	0
SLC39A3	chr19	273.044	32.6753	8.35628	27	9	121.94	105.98
RIBC1	chrX	88.2686	10.5639	8.35569	18	9	80.4407	37.0329
LOC285084	chr2	27.2828	3.27093	8.34098	9	1	48.5603	0
Hs.610994	chr19	51.1883	6.14467	8.33051	9	1	33.8476	0
PARD6G-AS1	chr18	71.2561	8.56763	8.3169	18	2	107.49	20.3602
Hs.729580	chr10	76.8714	9.25134	8.30922	9	1	34.1117	0
LOC100128830	chr10	19.2901	2.32469	8.2979	9	1	81.2068	0
Hs.668251	chr2	12.635	1.52287	8.29683	18	2	60.4401	42.7011
Hs.735050	chr13	309.491	37.3202	8.29287	18	2	106.755	110.64
LOC100506557	chr7	10.2687	1.23828	8.29268	9	1	41.4825	0
FLJ32955	chr2	59.4092	7.16643	8.28994	18	8	99.1643	35.2357
LOC100128398	chr19	46.5863	5.62564	8.28107	18	2	99.0661	25.9691
Hs.664722	chr12	4.73905	0.572412	8.27909	9	1	91.5234	0
PTPRO	chr12	679.725	82.1034	8.27889	81	24	132.97	179.405
FANCD2OS	chr3	95.8535	11.5795	8.27789	9	8	31.3479	26.8495
PSAPL1	chr4	48.6115	5.88042	8.26667	9	7	25.8458	13.7055
ZP4	chr1	78.51	9.50184	8.26261	9	15	22.4047	20.3802
Hs.733549	chr10	66.0125	7.99873	8.25287	9	1	33.2014	0
TRIM51	chr11	54.3763	6.59775	8.24164	9	8	38.4066	24.4046
Hs.659628	chr6	78.3567	9.52838	8.2235	9	1	22.2577	0
Hs.665019	chr13	82.7344	10.0644	8.22047	9	1	52.7992	0
Hs.562978	chr2	95.5453	11.6235	8.22003	9	1	20.6591	0
LOC100129884	chr13	47.7624	5.81438	8.21453	9	1	19.4722	0
RGPD1	chr2	120.275	14.6476	8.21122	9	1	27.7096	0
LCN10	chr9	93.7478	11.4249	8.20559	9	1	24.2531	0
HOGA1	chr10	59.0783	7.20323	8.20165	9	1	38.8284	0
Hs.445849	chr11	3.7829	0.461434	8.19814	18	2	72.0564	12.531
C11orf92	chr11	2116.41	258.159	8.19809	18	2	106.894	140.577
Hs.263424	chr1	45.0728	5.5073	8.18418	9	1	20.4739	0
ADAMTS4	chr1	77.3003	9.45051	8.17949	9	7	21.4622	17.022
Hs.672010	chr12	38.8496	4.75453	8.17107	9	1	38.5082	0
TSACC	chr1	81.7477	10.0059	8.16993	9	8	30.2061	70.8772
Hs.164557	chr22	32.994	4.04245	8.16188	9	1	55.2078	0
ABHD14B	chr3	310.425	38.0642	8.15531	9	8	33.5919	169.002
Hs.668481	chr10	73.6873	9.04785	8.14418	9	1	12.3971	0
Hs.660237	chr2	37.171	4.5714	8.13121	9	1	33.0842	0
Hs.436899	chr19	37.3534	4.60266	8.11561	9	1	22.4155	0
KCNIP3	chr2	84.1008	10.3706	8.10954	63	13	151.965	54.2987
Hs.147470	chr12	77.2342	9.53346	8.10138	9	1	25.1726	0
BEX1	chrX	289.696	35.8066	8.09058	36	19	58.9007	111.345
SLC5A10	chr17	72.5236	8.96553	8.08916	9	8	32.3145	27.9172
Hs.664759	chr2	9.06296	1.12146	8.08139	9	1	20.8373	0
Hs.675486	chr12	72.4334	8.97143	8.07378	18	2	29.8006	1.1982
AGAP1	chr2	103.637	12.8368	8.07345	54	21	94.6001	50.652
LOC100506071	chr14	46.9172	5.81299	8.07109	9	1	10.6154	0
Hs.649368	chr7	63.1339	7.82385	8.06941	9	1	14.8592	0
CFH	chr1	133.047	16.4941	8.06634	79	30	72.6172	76.4377
LOC100505716	chr2	15.11	1.87523	8.0577	9	1	28.4313	0
OR51B5	chr11	54.3097	6.7422	8.05519	18	1	64.0178	0
Hs.603759	chr8	13.4768	1.67584	8.04178	18	2	69.4146	85.23
LOC100505985	chr6	13.8037	1.71724	8.03834	9	1	55.0202	0
Hs.567162	chrX	28.4211	3.53961	8.02944	9	1	50.7323	0
Hs.665355	chr13	141.669	17.663	8.02066	9	1	35.468	0
ZNF582	chr19	105.675	13.1761	8.02023	9	8	24.0903	97.1376
MAF1	chr8	220.629	27.5516	8.00785	9	8	32.8919	164.491
SEMA5B	chr3	154.222	19.285	7.99701	9	8	44.638	37.5864
RPL22L1	chr3	1726.81	215.937	7.99683	9	8	25.4075	54.574
Hs.658484	chr6	13.8227	1.72892	7.99499	9	1	56.4004	0
ANKRD22	chr10	71.8415	8.98866	7.99247	18	8	95.7549	71.8897
Hs.660258	chr7	16.2287	2.03265	7.98404	9	1	49.68	0
Hs.658440	chr8	72.7036	9.10954	7.98104	9	1	14.8385	0
Hs.658088	chr16	71.3755	8.94832	7.97641	9	1	45.8075	0
Hs.385774	chr18	103.32	12.9662	7.9684	9	1	24.6287	0
Hs.55295	chr12	51.8128	6.50918	7.95997	9	1	17.0657	0
Hs.664045	chr11	163.283	20.5134	7.95981	9	1	20.8813	0
Hs.102572	chr4	13.6648	1.71724	7.95746	9	1	88.1206	0
Hs.664329	chr1	267.502	33.6286	7.95459	9	1	89.0447	0
Hs.434234	chr4	47.1995	5.93472	7.95312	9	1	34.8904	0
CELF2-AS1	chr10	113.904	14.3319	7.94754	9	1	43.8593	0
Hs.355225	chr6	55.1242	6.9624	7.91741	9	1	25.2758	0
C2orf71	chr2	32.1311	4.06403	7.90622	9	1	24.9471	0
Hs.657987	chr5	9.6961	1.2266	7.90487	9	1	126.066	0
LOC100506369	chr21	70.2305	8.88991	7.90002	9	1	41.4373	0
Hs.677053	chr20	48.6403	6.16803	7.88586	9	1	62.9826	0
Hs.562002	chrX	24.506	3.10817	7.88437	9	1	39.4378	0
Hs.737245	chr7	12.1527	1.54201	7.88108	9	1	56.1616	0
Hs.666295	chr1	20.1536	2.55833	7.87762	9	1	62.8595	0
Hs.664182	chr1	12.7135	1.61751	7.85993	9	1	33.0697	0
MEFV	chr16	337.963	42.9989	7.85982	36	19	184.317	50.0455
Hs.677564	chr13	214.549	27.3016	7.85847	9	1	25.6895	0
JPH1	chr8	67.1797	8.55543	7.85229	18	9	54.8259	37.1238
Hs.665281	chr1	76.8015	9.78401	7.8497	9	1	50.7315	0
LOC100506368	chr11	12.0121	1.53033	7.84938	9	1	41.0842	0
LOC100507501	chr16	73.1695	9.33496	7.83822	9	1	45.4674	0
ZNF776	chr19	71.6976	9.15471	7.83177	18	8	77.7888	25.902
Hs.572321	chr15	154.64	19.7545	7.8281	9	1	21.7428	0
Hs.663627	chr18	29.9002	3.81998	7.82732	9	1	36.2073	0
PLCD4	chr2	51.416	6.57207	7.82342	9	15	22.3702	21.1654
Hs.571468	chr8	57.3783	7.33622	7.82124	9	1	39.2208	0
Hs.687670	chr4	120.15	15.3866	7.80874	18	2	42.3618	33.9143
C2orf16	chr2	91.024	11.6584	7.80759	9	8	27.6487	26.2346
STOML2	chr9	361.185	46.2704	7.80596	36	18	66.6033	41.575
Hs.571699	chrX	74.2944	9.52073	7.80343	9	1	20.7921	0
LOC646736	chr2	52.5386	6.73452	7.80139	9	1	23.7702	0
DNAJC9-AS1	chr10	156.87	20.1124	7.79966	9	1	31.2139	0
Hs.445342	chr4	41.6133	5.33862	7.79476	9	1	53.0319	0
RNF148	chr7	3.27689	0.420548	7.79197	9	1	62.5065	0
GAFA3	chr4	11.4499	1.47077	7.78497	9	1	38.8166	0
Hs.636839	chr11	67.5718	8.6886	7.77707	18	2	31.0648	60.4208
LINC00112	chr21	65.1445	8.38759	7.76677	9	1	27.2962	0
NXPE1	chr11	71.5784	9.23404	7.75158	18	9	102.09	67.0521
Hs.135562	chrX	102.629	13.2398	7.75153	9	1	35.7877	0
Hs.720495	chr14	70.0383	9.03758	7.74968	9	1	36.267	0
WBSCR27	chr7	80.6547	10.412	7.74631	9	8	40.8044	7.66132
IFLTD1	chr12	67.082	8.6605	7.74574	9	8	20.8835	70.2714
NECAB1	chr8	68.057	8.79404	7.73899	9	8	109.537	36.9926
TMC2	chr20	90.043	11.6402	7.73552	9	15	30.5603	43.7771
Hs.595343	chr11	55.773	7.21504	7.7301	9	1	66.0709	0
Hs.140444	chr14	54.632	7.08834	7.70731	9	1	43.4095	0
Hs.406952	chr2	15.4002	2.0018	7.69316	9	1	33.4243	0
REM2	chr14	44.7423	5.82161	7.68555	9	7	28.5107	22.0143
Hs.559151	chr10	11.84	1.54201	7.6783	9	1	46.9738	0
Hs.677250	chr2	19.367	2.523	7.67618	18	2	65.7463	117.194
IGLL1	chr22	172.699	22.6102	7.63811	36	19	200.761	112.103
Hs.661608	chr15	58.3784	7.64789	7.63326	9	1	34.1468	0
C9orf135	chr9	36.0124	4.71986	7.62997	18	2	46.4972	77.3517
Hs.737992	chr17	5.34488	0.700913	7.6256	9	1	52.1464	0
Hs.673891	chr11	59.7001	7.83517	7.6195	9	1	33.7788	0
Hs.724207	chr18	55.7282	7.32166	7.61141	9	1	12.503	0
Hs.561511	chr6	43.7685	5.75917	7.5998	9	1	29.6791	0
Hs.658477	chr19	25.6309	3.37606	7.59196	9	1	30.186	0
Hs.734061	chr9	7.08802	0.934551	7.58442	9	1	64.9079	0
LOC401312	chr7	86.5003	11.4055	7.58411	27	3	72.8704	32.3458
Hs.539444	chr12	18.8696	2.48824	7.58352	9	1	47.1566	0
Hs.407582	chr5	24.834	3.27521	7.5824	9	1	52.956	0
Hs.604380	chr6	71.1212	9.39132	7.57307	9	1	28.8875	0
CNBD1	chr8	22.3528	2.95226	7.57141	18	2	34.403	89.9387
Hs.463556	chr17	61.499	8.13159	7.56297	9	1	16.0017	0
Hs.657158	chr12	17.3653	2.29619	7.56263	9	1	97.9078	0
Hs.147354	chr6	60.3827	7.98766	7.5595	9	1	18.2717	0
Hs.734927	chr21	78.5078	10.3886	7.55709	43	5	63.6939	28.3486
NR4A2	chr2	326.908	43.2778	7.5537	122	43	91.2712	82.1071
EVA1A	chr2	45.7284	6.05533	7.55175	9	8	36.8278	20.1618
Hs.657310	chr16	95.6895	12.6865	7.54261	9	1	27.617	0
Hs.656475	chr11	21.3762	2.84166	7.52243	9	1	47.9477	0
Hs.661939	chr19	47.191	6.2744	7.52119	9	1	12.945	0
Hs.520658	chr1	106.788	14.1994	7.52059	9	1	28.7463	0
MMEL1	chr1	151.935	20.2225	7.51319	9	8	41.5686	41.896
PAXBP1	chr21	183.161	24.3822	7.51207	81	39	60.7949	85.8517
LOC100287290	chr3	42.5951	5.67815	7.50157	9	1	42.5325	0
Hs.677065	chr6	49.9467	6.65867	7.501	9	1	34.8227	0
Hs.662088	chr3	27.753	3.70316	7.49441	9	1	25.0017	0
IZUMO1	chr19	11.897	1.58874	7.48831	9	1	40.1623	0
Hs.654656	chr12	40.2279	5.37367	7.48611	9	1	27.6046	0
Hs.525499	chr14	27.9342	3.73326	7.48253	9	1	28.8114	0
LOC100507461	chr3	51.3099	6.86647	7.47252	9	1	27.8547	0
Hs.635622	chr6	30.1903	4.04172	7.46966	9	1	39.0315	0
ZNF782	chr9	10.6435	1.42519	7.46813	9	1	51.2795	0
ELOF1	chr19	203.35	27.2335	7.46692	9	8	13.9683	149.723
C9orf131	chr9	30.604	4.10034	7.46377	9	1	66.849	0
C1QTNF5	chr11	122.297	16.3868	7.46314	18	23	79.478	41.8311
JMJD8	chr16	201.55	27.0064	7.46306	9	8	42.9577	51.3923
RHOXF1	chrX	71.1276	9.53487	7.45974	9	8	21.5098	37.7208
Hs.736296	chr20	89.9231	12.1141	7.42301	9	1	34.7488	0
Hs.22137	chr1	56.0725	7.5579	7.41905	27	3	139.561	87.6598
ADAD1	chr4	156.206	21.0585	7.41775	18	9	100.543	35.8954
Hs.194152	chr4	7.09939	0.957914	7.4113	9	1	47.8406	0
LOC100505633	chr1	48.7498	6.59019	7.39734	18	2	99.9963	33.7923
TMPRSS6	chr22	110.983	15.0173	7.39036	61	27	198.978	101.868
Hs.638393	chr13	61.5587	8.32971	7.39025	9	1	22.7411	0
Hs.155764	chr10	8.89178	1.20323	7.38991	9	1	85.1974	0
LOC100127888	chr20	98.311	13.3057	7.38866	9	1	31.6342	0
Hs.663747	chr16	58.9728	7.98676	7.38382	9	1	27.9787	0
KIAA1257	chr3	98.5207	13.3439	7.38321	27	3	83.1142	40.7798
Hs.682201	chr20	115.325	15.6203	7.38304	9	1	22.6087	0
BOD1L2	chr18	53.1867	7.20441	7.38252	9	8	46.2882	25.1792
KCNG4	chr16	68.9729	9.34313	7.3822	9	14	30.989	20.7584
Hs.741754	chr1	19.6586	2.66347	7.38083	18	2	61.2152	37.8364
DEFB103A	chr8	65.3372	8.85727	7.37667	9	8	24.7166	14.1731
C16orf11	chr16	63.4813	8.61521	7.36851	9	8	19.6207	46.1641
LY6E	chr8	323.513	43.9544	7.36019	36	19	135.329	89.0624
Hs.658524	chr15	50.7274	6.90593	7.34548	9	1	31.1266	0
LINC00565	chr13	122.171	16.6339	7.34469	9	1	22.8921	0
LOC100506236	chr7	16.5692	2.25864	7.3359	9	1	70.3083	0
LOC285740	chr6	13.0446	1.77904	7.33238	18	2	93.9144	60.6306
HHIPL1	chr14	47.9548	6.54503	7.32691	9	1	30.0569	0
FAM188B	chr7	130.045	17.7535	7.32507	18	2	136.383	1.84372
Hs.568627	chr1	64.3535	8.7919	7.31963	9	1	34.455	0
Hs.721405	chr3	39.2358	5.36198	7.31741	9	1	33.728	0
Hs.668249	chr11	94.1223	12.8636	7.31697	9	1	17.9165	0
MYO16	chr13	63.9578	8.75074	7.30884	52	20	67.1393	38.5429
Hs.737046	chr16	7.85483	1.07473	7.30864	9	1	96.48	0
Hs.603514	chr3	29.2658	4.0048	7.30768	18	2	84.4539	130.696
ALPP	chr2	184.82	25.3013	7.30477	72	30	297.08	102.823
CT45A3	chrX	50.0435	6.85465	7.30066	9	1	38.5641	0
Hs.657628	chr1	84.6824	11.6004	7.29997	9	8	34.46	34.6613
LOC100134040	chr7	62.5433	8.57075	7.29729	9	1	62.753	0
Hs.312228	chr7	102.779	14.0928	7.29301	9	1	37.3268	0
LOC100507109	chr11	142.162	19.4993	7.29064	9	1	35.5921	0
PROM2	chr2	149.878	20.5695	7.2864	27	9	74.8915	31.1672
Hs.657837	chr5	14.9789	2.05601	7.28543	18	2	50.3795	80.353
GTSF1	chr12	275.948	37.8814	7.28452	9	8	88.8557	17.9539
FBXO18	chr10	141.933	19.4873	7.28336	18	8	109.9	102.651
LOC100287210	chr7	48.9287	6.71906	7.28208	9	8	45.4564	81.6815
TCF24	chr8	6.88847	0.946232	7.27989	9	1	47.6094	0
ZNF70	chr22	138.651	19.0895	7.26323	9	8	23.3495	45.3343
Hs.201185	chr5	29.2387	4.03025	7.25481	9	1	35.8979	0
IGLC1	chr22	136.491	18.8143	7.25461	310	189	250.305	95.3699
NSAP11	chr8	46.5927	6.42525	7.25151	9	1	34.3599	0
COL18A1	chr21	179.051	24.6938	7.25085	86	31	200.487	105.187
C17orf74	chr17	14.9898	2.06769	7.24953	9	1	51.0968	0
LOC100507616	chr12	19.8616	2.7417	7.24424	18	2	72.1665	120.331
Hs.663336	chr12	173.348	23.9457	7.23922	9	1	26.3161	0
FLJ40292	chr9	118.011	16.3088	7.236	9	1	22.2799	0
SLC9B1	chr4	65.2839	9.02591	7.23295	27	8	91.5858	35.1329
Hs.97872	chr7	49.4262	6.8339	7.23251	9	1	31.1292	0
YJEFN3	chr19	12.4194	1.71724	7.23222	9	1	50.3939	0
NXNL2	chr9	71.9634	9.9515	7.23141	9	1	30.1217	0
Hs.733660	chr4	101.573	14.0528	7.22796	18	2	100.078	25.5955
Hs.659971	chr12	77.4693	10.7189	7.22733	9	1	40.7788	0
Hs.667100	chr3	12.3084	1.70316	7.22683	9	1	35.7959	0
LOC100507224	chr3	16.356	2.26629	7.21711	9	1	39.8945	0
LHFPL3-AS1	chr7	40.698	5.64287	7.21229	18	2	79.966	26.3903
Hs.215801	chr12	29.7354	4.1237	7.21084	9	1	44.8852	0
Hs.656820	chr3	54.0544	7.49977	7.20748	9	1	46.4777	0
Hs.657611	chr2	65.1988	9.04947	7.20471	9	1	14.7133	0
Hs.632240	chr17	23.4806	3.25979	7.20309	9	1	52.7016	0
KCNH2	chr7	190.918	26.5644	7.18699	72	30	84.1589	152.727
Hs.680514	chr16	60.6914	8.446	7.18581	9	1	31.7551	0
Hs.388313	chr21	20.0464	2.79284	7.17778	9	1	39.821	0
TRIM39	chr6	88.0531	12.2683	7.1773	9	8	16.1937	123.666
GOLGA7B	chr10	52.368	7.29779	7.17586	9	1	35.7151	0
Hs.561931	chr9	30.3978	4.24052	7.1684	9	1	51.4135	0
Hs.603121	chr12	6.78236	0.946232	7.16776	9	1	49.4077	0
KRTAP4-9	chr17	103.077	14.3958	7.16023	9	1	27.7679	0
Hs.713076	chr9	144.735	20.2213	7.15755	9	1	21.937	0
Hs.677496	chr14	79.8316	11.1555	7.15625	18	2	107.206	24.4443
KAAG1	chr6	33.5818	4.69294	7.15581	9	1	83.8341	0
TMEM125	chr1	85.9121	12.0167	7.14938	9	8	23.872	21.6479
Hs.579262	chr17	67.0761	9.38212	7.14935	9	8	16.9124	62.0754
Hs.531728	chr18	25.5244	3.57362	7.14246	9	1	27.9956	0
PSTK	chr10	86.3886	12.1046	7.13686	9	8	41.3506	66.667
Hs.668088	chr3	125.923	17.6494	7.1347	43	5	52.7216	33.6048
Hs.633410	chr12	106.811	14.9762	7.13205	9	1	44.8487	0
LOC100507277	chr14	67.5232	9.48763	7.11697	9	1	18.8262	0
Hs.127735	chr7	9.30662	1.30837	7.11314	9	1	53.7202	0
AGXT2	chr5	46.8265	6.58436	7.11177	9	8	21.6353	41.9138
Hs.616890	chr7	35.7943	5.03489	7.10925	9	1	55.2649	0
Hs.664161	chr17	10.8702	1.53033	7.1032	9	1	39.8915	0
ADH4	chr4	51.3122	7.22545	7.10159	36	11	166.068	47.234
SOX4	chr6	414.308	58.376	7.09722	217	67	117.425	111.883
Hs.662515	chr3	113.409	15.98	7.09693	9	1	24.3276	0
IGKV1D-13	chr2	123.839	17.4686	7.08928	43	12	66.1954	54.1814
Hs.436900	chrY	55.0467	7.77144	7.0832	9	1	30.798	0
Hs.672053	chr7	40.8818	5.77459	7.07959	9	1	32.7892	0
Hs.660139	chr14	43.0756	6.08653	7.0772	9	1	28.3488	0
Hs.711066	chr2	74.6504	10.5505	7.07553	9	1	34.8468	0
LOC158434	chr9	14.1455	2.00325	7.06127	9	1	62.0313	0
Hs.677179	chr3	30.7167	4.35644	7.05088	18	2	68.5532	29.1709
COX7B2	chr4	40.0858	5.69257	7.04176	9	8	18.1911	12.6604
KLF6	chr10	337.684	48.029	7.03083	147	44	180.332	143.119
ADAMTS1	chr21	61.5824	8.76863	7.02303	45	19	158.62	23.4782
Hs.112740	chr4	29.7287	4.23671	7.01693	9	1	52.2251	0
LOC100132249	chr9	25.9792	3.70263	7.01641	18	2	79.3123	17.4318
Hs.560509	chr17	54.7204	7.79989	7.01554	9	1	39.2076	0
LOC100506563	chr2	7.86693	1.12146	7.01489	9	1	51.3042	0
TMC4	chr19	114.27	16.2995	7.01068	9	8	22.6661	20.596
FMOD	chr1	96.9134	13.8309	7.00703	36	19	72.6227	59.9326
Hs.656922	chr3	11.4377	1.6325	7.00627	9	1	46.0857	0
LOC100505841	chr5	50.2312	7.1717	7.00409	9	1	39.012	0
Hs.656306	chr8	189.239	27.0196	7.00377	9	1	28.0496	0
Hs.736160	chr7	50.5886	7.22314	7.00368	9	1	48.5394	0
Hs.624779	chr16	10.6253	1.51859	6.99685	9	1	40.2055	0
CEACAM19	chr19	86.8042	12.4196	6.98927	9	8	13.9252	70.8042
Hs.655676	chr9	6.20061	0.887823	6.98406	9	1	57.5638	0
Hs.668657	chr20	16.2354	2.32469	6.98389	9	1	51.7699	0
Hs.720471	chr2	16.1443	2.31301	6.97976	9	1	51.1567	0
Hs.657733	chr11	45.7306	6.55354	6.978	9	1	35.742	0
Hs.367827	chr8	18.0116	2.5817	6.97666	9	1	22.7363	0
Hs.665118	chr11	67.6707	9.69979	6.97651	9	1	30.9457	0
CHDC2	chrX	169.92	24.3708	6.97226	9	1	30.9715	0
LOC100129427	chr7	90.2878	12.9597	6.96683	9	1	50.1969	0
Hs.669778	chr20	62.4501	8.96906	6.96284	9	1	75.1676	0
Hs.662542	chr8	15.3677	2.20788	6.96039	9	1	47.6706	0
Hs.391051	chr19	56.9197	8.17777	6.9603	9	1	28.2497	0
C10orf53	chr10	53.674	7.71178	6.96001	18	1	24.6693	0
Hs.675476	chr13	28.314	4.06962	6.95741	18	2	48.733	134.52
FLJ16779	chr20	23.4845	3.37606	6.95617	9	1	38.6599	0
TIGD4	chr4	50.6581	7.28274	6.95592	27	10	104.563	36.1661
Hs.665727	chr8	66.9296	9.62587	6.95309	9	1	14.9893	0
ZRANB2-AS1	chr1	53.8472	7.74509	6.95243	9	1	22.3991	0
Hs.123493	chr2	2.51722	0.362138	6.951	9	1	74.2327	0
MB21D2	chr3	118.757	17.1	6.94482	9	8	22.6868	29.6224
Hs.99745	chr19	35.3681	5.09335	6.94397	9	1	12.6149	0
LOC100144602	chr4	5.35313	0.771004	6.94306	9	1	38.4957	0
TRAF7	chr16	174.162	25.1203	6.93309	27	10	113.885	88.2727
Hs.666443	chr2	94.7466	13.671	6.93048	9	1	25.8725	0
LOC100130642	chr2	8.65338	1.24941	6.92595	9	1	45.6792	0
NEBL-AS1	chr10	16.9498	2.45018	6.91779	9	1	77.4251	0
Hs.569621	chr16	69.5695	10.0573	6.91728	9	1	31.346	0
Hs.669803	chr16	262.438	37.9437	6.91651	18	2	116	112.329
Hs.667061	chr14	119.683	17.3107	6.91382	9	1	48.7931	0
RDH10	chr8	92.4462	13.3839	6.90727	36	10	102.231	82.2471
KIAA1522	chr1	102.521	14.8477	6.90485	9	1	54.4959	0
Hs.521782	chr8	94.6287	13.7145	6.89989	9	1	21.2914	0
Hs.211626	chr5	21.49	3.11522	6.89841	9	1	47.7073	0
RHOH	chr4	149.138	21.689	6.87622	36	96	42.6802	63.9339
GARNL3	chr9	47.7176	6.94134	6.8744	18	7	100.555	15.1632
Hs.223795	chr5	35.7919	5.21012	6.86968	9	1	33.0362	0
Hs.551095	chr6	47.4202	6.90399	6.86852	9	1	27.2326	0
Hs.603556	chr6	179.655	26.1579	6.86807	9	1	39.6342	0
NSMCE2	chr8	261.498	38.0746	6.86805	9	22	35.0153	104.458
NRK	chrX	15.9653	2.32469	6.8677	18	1	112.253	0
Hs.702200	chr1	189.245	27.564	6.86568	9	1	28.6468	0
BTG3	chr21	326.233	47.5346	6.86307	124	42	97.2748	64.4948
P2RX5	chr17	175.961	25.6489	6.86037	43	19	78.4434	72.1414
Hs.732972	chr1	134.203	19.5907	6.85034	9	1	17.2408	0
EIF2A	chr3	536.325	78.2996	6.84965	9	8	23.2176	198.645
MGC16142	chr7	59.3173	8.66346	6.84684	9	7	23.9978	13.0965
LOC150622	chr2	26.8492	3.92387	6.84252	27	8	88.4762	22.8084
Hs.663762	chr3	20.8358	3.04897	6.83372	9	1	42.8414	0
Hs.697228	chr11	75.1807	11.0056	6.83111	9	1	10.8539	0
Hs.656839	chr7	17.3449	2.54249	6.82202	9	1	25.1394	0
Hs.656242	chr4	35.9305	5.26853	6.81983	9	1	39.6532	0
Hs.733614	chr6	137.671	20.2018	6.81479	36	5	67.0644	103.296
LOC286135	chr8	36.776	5.39703	6.81412	9	1	25.4602	0
LOC100506834	chr9	42.08	6.17696	6.81241	18	2	68.099	107.002
Hs.669982	chr16	48.2974	7.09048	6.81158	9	1	22.6676	0
APOPT1	chr14	284.368	41.7525	6.81079	18	9	72.1671	46.8722
Hs.20798	chrX	133.793	19.6806	6.79823	9	1	17.6413	0
Hs.676087	chr17	38.3688	5.64569	6.79612	9	1	19.9108	0
NME9	chr3	92.3913	13.6088	6.78906	18	9	40.0371	46.879
LOC100507462	chr6	22.7557	3.3527	6.78726	9	1	37.7842	0
PRCD	chr17	86.8985	12.8066	6.78543	18	2	43.3395	25.4947
Hs.656376	chr3	11.5662	1.70555	6.78146	9	1	36.4923	0
Hs.658096	chr7	72.4614	10.6887	6.77927	9	1	14.5508	0
Hs.745117	chr20	48.2941	7.12621	6.77697	9	1	44.8143	0
Hs.123278	chr3	55.2576	8.15402	6.77674	9	1	27.0198	0
RGMA	chr15	42.7528	6.32056	6.76408	18	9	55.0049	37.6115
Hs.740496	chr7	117.151	17.322	6.76318	43	5	59.753	34.8931
SLFNL1-AS1	chr1	32.8997	4.86563	6.76166	9	1	24.15	0
FBXW10	chr17	46.6861	6.9086	6.75768	9	8	31.0143	56.9607
LAMA5	chr20	128.584	19.0283	6.75752	45	19	133.095	66.0829
LOC100130232	chr8	53.7537	7.95762	6.755	9	1	26.2477	0
Hs.655814	chr1	51.8348	7.675	6.75373	9	1	45.5805	0
FSD2	chr15	50.2648	7.4435	6.75284	9	8	24.6108	51.6208
HIPK4	chr19	170.533	25.3083	6.7382	9	1	19.2435	0
Hs.671926	chr8	205.987	30.571	6.73798	9	1	55.9683	0
Hs.12316	chr3	25.8067	3.83166	6.73513	9	1	30.4384	0
Hs.282861	chr2	47.6436	7.07783	6.73138	9	1	28.6736	0
LOC100506895	chr7	88.6628	13.1748	6.72973	9	1	33.2904	0
PRR19	chr19	23.8985	3.55129	6.72951	9	1	68.1366	0
ZCCHC5	chrX	69.1558	10.2769	6.72927	9	8	11.5936	34.7994
Hs.649591	chr9	70.512	10.4791	6.7288	9	1	15.3541	0
Hs.468239	chr2	117.313	17.4541	6.72125	9	1	42.9085	0
Hs.733882	chr6	136.153	20.2681	6.71761	9	1	56.7754	0
XAGE3	chrX	45.1019	6.71504	6.71655	9	8	32.1857	20.979
Hs.34558	chr19	28.4742	4.24504	6.70764	9	1	33.3696	0
IKZF5	chr10	121.236	18.0793	6.70577	36	18	89.5404	21.1686
LOC100506844	chr12	1280.24	190.924	6.70551	9	1	20.6947	0
Hs.732162	chr18	46.9809	7.01298	6.69913	9	1	47.4811	0
FBXO16	chr8	46.4423	6.93919	6.69275	18	8	73.4366	20.2308
JUN	chr1	222.682	33.2912	6.68891	158	47	190.617	120.266
Hs.656892	chr13	89.4316	13.3767	6.68561	9	1	22.6685	0
MX1	chr21	195.507	29.2521	6.68353	36	19	203.241	35.4825
SLC12A6	chr15	242.009	36.2532	6.67553	54	21	138.365	154.192
LINC00656	chr20	59.8967	8.97547	6.67337	9	1	26.564	0
PVT1	chr8	109.318	16.4117	6.66101	104	26	323.268	83.6644
Hs.659449	chr21	39.2776	5.89935	6.65795	9	1	42.54	0
C14orf39	chr14	21.4559	3.2242	6.65464	9	1	48.4895	0
Hs.657601	chr6	139.37	20.95	6.6525	9	1	23.8165	0
GSX2	chr4	64.9916	9.77301	6.65011	9	8	29.0485	12.8492
UHRF1BP1	chr6	87.5531	13.1671	6.64936	18	7	38.0948	9.85976
GUCA1C	chr3	40.637	6.11397	6.64659	27	10	90.4022	39.9429
Hs.676183	chr12	156.833	23.5966	6.64643	9	1	51.2643	0
Hs.674505	chr11	79.4941	11.9607	6.6463	9	1	34.8116	0
Hs.646379	chr19	41.5698	6.25531	6.64553	18	2	85.878	64.1803
MAML2	chr11	28.7793	4.33398	6.64039	9	1	33.3846	0
LOC255167	chr5	87.9524	13.2647	6.63054	9	1	29.3323	0
LOC151121	chr2	124.215	18.7496	6.62493	9	1	48.2862	0
Hs.154655	chr13	15.464	2.33638	6.61879	9	1	32.083	0
DLEU7	chr13	28.0507	4.24707	6.60472	9	1	21.2064	0
MIR143HG	chr5	25.7572	3.90175	6.60145	18	2	92.1402	69.017
Hs.680357	chr16	125.244	18.9801	6.5987	9	1	28.7888	0
LINC00163	chr21	141.65	21.4701	6.59755	9	1	17.6109	0
FBLL1	chr5	29.2835	4.43912	6.59669	9	1	31.6739	0
LOC100506288	chr6	111.367	16.8926	6.59264	9	1	35.6326	0
PKHD1	chr6	51.8293	7.86736	6.58789	27	9	97.6315	82.3921
Hs.279472	chr12	72.2456	10.9697	6.58594	9	1	58.6868	0
Hs.661715	chr2	90.2227	13.7071	6.58219	9	1	27.7948	0
Hs.659502	chr11	97.1474	14.7608	6.58145	9	1	34.5823	0
Hs.501955	chr19	71.3136	10.8408	6.57827	9	1	28.1344	0
DEFB104A	chr8	70.9721	10.7942	6.57502	9	8	32.1807	18.0125
CSMD3	chr8	61.8752	9.41578	6.57144	9	15	27.1171	41.3799
Hs.729242	chr1	42.0095	6.40167	6.56227	9	1	54.6071	0
Hs.615028	chr8	95.9261	14.6182	6.56209	9	1	43.6954	0
Hs.634213	chr1	5.0586	0.771004	6.56105	9	1	62.6286	0
Hs.153652	chrX	50.9533	7.76616	6.56094	18	2	51.7872	42.0248
Hs.660247	chr20	113.692	17.3332	6.55923	43	5	59.6333	56.5418
TDRG1	chr6	80.4247	12.2738	6.55257	9	1	25.1216	0
Hs.702522	chr14	106.328	16.2307	6.55105	9	1	22.1739	0
IGKC	chr2	157.441	24.0411	6.54882	484	168	307.639	135.189
C16orf89	chr16	45.5222	6.95652	6.54382	9	8	27.0334	13.3899
Hs.733316	chr19	16.2725	2.48824	6.53975	9	1	36.0071	0
Hs.659970	chr14	12.3516	1.88906	6.5385	9	1	50.6393	0
LOC646268	chr1	51.707	7.911	6.53608	18	2	127.289	72.5069
ADARB2-AS1	chr10	178.715	27.3511	6.53409	9	1	35.4511	0
Hs.660864	chr6	44.808	6.8621	6.52978	9	1	23.773	0
LINC00865	chr10	122.585	18.7861	6.52533	9	1	26.9811	0
Hs.707327	chr2	155.868	23.8998	6.52171	9	1	21.4125	0
Hs.656776	chr7	84.0156	12.8851	6.52036	9	1	42.6074	0
FREM1	chr9	107.149	16.4375	6.51861	18	9	72.1528	65.5048
Hs.657118	chr2	94.9866	14.5761	6.51659	9	1	39.421	0
ANAPC16	chr10	655.386	100.725	6.5067	36	9	142.87	50.6515
FLJ35024	chr9	116.613	17.9317	6.50319	9	1	32.6741	0
Hs.563612	chr2	71.0149	10.935	6.49425	9	1	40.3497	0
ZNF496	chr1	77.3584	11.9177	6.49107	36	9	40.1687	53.4075
Hs.733496	chr10	4.92266	0.759322	6.48297	9	1	33.4061	0
Hs.554411	chr12	115.713	17.866	6.47669	9	1	11.2641	0
Hs.86538	chr3	11.285	1.74253	6.47623	9	1	38.6407	0
Hs.149312	chr19	64.8563	10.0243	6.46991	9	1	12.5891	0
AASDH	chr4	127.255	19.6888	6.46334	18	9	108.946	114.753
RAPGEF4-AS1	chr2	77.4853	11.9993	6.45748	9	1	28.35	0
Hs.318773	chr1	51.2164	7.932	6.45693	9	1	21.9236	0
LOC100505806	chr5	16.8141	2.60506	6.45439	9	1	45.6211	0
ANK1	chr8	287.491	44.5489	6.45338	239	79	75.7821	83.8364
Hs.568480	chr1	99.3653	15.4028	6.45113	9	1	38.7867	0
LINGO2	chr9	61.8595	9.58907	6.45104	9	7	21.2734	11.3495
Hs.612925	chr16	111.54	17.3029	6.44635	9	1	18.1197	0
LOC284009	chr17	39.9097	6.1914	6.44598	9	1	29.346	0
LOC692247	chr11	79.6308	12.3552	6.4451	27	3	64.4928	40.9087
ESYT3	chr3	11.5789	1.79743	6.44195	27	2	105.274	66.9719
Hs.157818	chr3	39.3332	6.10962	6.43792	9	1	29.1617	0
Hs.659023	chr2	5.26366	0.817732	6.4369	9	1	34.1625	0
Hs.667313	chr5	201.021	31.2394	6.43486	9	1	51.9304	0
Hs.670716	chr12	50.0235	7.77933	6.4303	9	1	49.1553	0
Hs.604376	chr2	42.9973	6.68934	6.42773	9	1	83.2706	0
WDR65	chr1	59.1139	9.20444	6.42232	9	8	22.4918	20.3557
Hs.672957	chr22	133.25	20.7495	6.42185	9	1	25.9216	0
Hs.521131	chr7	14.1022	2.19619	6.4212	9	1	43.728	0
Hs.614028	chr8	65.8197	10.2567	6.41725	9	1	24.4204	0
KIAA2022	chrX	24.2752	3.78579	6.41219	27	2	52.1513	93.6912
Hs.726575	chr19	128.645	20.0643	6.41165	9	1	89.64	0
Hs.664835	chr12	21.1692	3.30425	6.40665	9	1	94.0456	0
Hs.658692	chr13	8.19853	1.28062	6.402	9	1	50.2819	0
Hs.98619	chr4	163.753	25.5964	6.39748	9	1	17.5488	0
Hs.733757	chr9	88.2318	13.808	6.38991	9	1	29.1402	0
Hs.382105	chr17	83.4344	13.0677	6.38478	9	1	17.2156	0
FAM9A	chrX	37.2887	5.8418	6.38308	9	8	35.3802	20.861
Hs.540241	chr15	14.0151	2.19619	6.38154	9	1	42.9384	0
PHGR1	chr15	56.3739	8.83418	6.38134	9	1	133.864	0
Hs.149244	chr17	93.9123	14.7348	6.37349	18	2	102.307	85.9235
Hs.669003	chr7	8.18926	1.28501	6.37293	9	1	45.8339	0
GJA1	chr6	93.4045	14.6576	6.37243	36	19	149.048	65.6613
CC2D2A	chr4	50.3293	7.90089	6.37007	36	4	95.2731	72.8627
Hs.658776	chr2	95.575	15.0406	6.35449	9	1	17.7681	0
Hs.100912	chr4	22.1066	3.4812	6.35029	9	1	71.5472	0
Hs.658510	chrX	42.1725	6.65332	6.33856	9	1	53.9423	0
Hs.617390	chr5	66.0884	10.4313	6.3356	9	1	27.9735	0
Hs.553083	chr4	75.0231	11.8433	6.33463	9	1	30.9803	0
SIGLEC10	chr19	84.0052	13.266	6.33235	18	8	77.2098	31.47
Hs.146520	chr15	30.2539	4.77789	6.33205	9	1	32.8362	0
MRGPRG-AS1	chr11	114.353	18.0719	6.32765	9	1	48.8787	0
PARP14	chr3	84.0983	13.2924	6.32678	18	9	25.1511	112.897
Hs.687674	chr12	106.461	16.8338	6.32427	9	1	75.3183	0
Hs.662820	chr10	37.0719	5.8694	6.31614	9	1	12.472	0
Hs.732367	chr13	74.0319	11.7217	6.3158	9	1	42.9977	0
OR5P3	chr11	50.8129	8.04651	6.3149	9	8	15.1868	27.337
Hs.666640	chr1	58.6958	9.29878	6.31221	9	1	26.84	0
Hs.375081	chr17	10.614	1.68219	6.30964	9	1	66.9979	0
Hs.411848	chr8	26.3473	4.18211	6.30001	9	1	16.6139	0
LOC283856	chr16	74.9926	11.9059	6.29878	9	1	33.9746	0
Hs.435289	chr22	55.8349	8.86899	6.29552	9	1	24.437	0
Hs.531617	chr19	9.70405	1.54201	6.29313	9	1	33.281	0
Hs.609802	chr1	44.8048	7.12595	6.28755	9	1	34.7725	0
Hs.13284	chr2	17.4047	2.76861	6.28645	9	1	49.7101	0
Hs.611129	chr2	104.106	16.5613	6.28611	9	1	58.0747	0
Hs.720716	chr2	77.1635	12.2777	6.28487	9	1	60.7037	0
Hs.658981	chr19	159.375	25.3632	6.28373	9	1	32.562	0
Hs.248158	chr2	14.4127	2.29475	6.28075	9	1	36.8683	0
LOC100507511	chr12	8.14413	1.29669	6.28071	9	1	39.2937	0
Hs.407613	chr17	57.6675	9.18196	6.28052	9	1	29.7394	0
Hs.677180	chr5	18.1142	2.88542	6.27784	9	1	21.2655	0
Hs.634389	chr12	62.8549	10.0232	6.27097	9	1	26.0148	0
Hs.655790	chr17	15.2264	2.42983	6.26643	9	1	29.6793	0
SLC41A2	chr12	58.5145	9.33882	6.26573	18	9	52.2628	20.6933
Hs.734052	chr12	52.5266	8.38499	6.26436	9	1	24.6144	0
LHFPL3	chr7	42.9407	6.85532	6.26385	9	1	39.2423	0
LGALS9	chr17	120.189	19.1974	6.26067	36	19	90.6421	57.4479
Hs.436721	chr1	13.3667	2.13778	6.25258	9	1	77.5436	0
Hs.658827	chr8	89.5594	14.3337	6.24818	9	1	38.6403	0
PM20D1	chr1	56.2945	9.01136	6.24706	9	8	26.9442	18.283
IFI44L	chr1	121.498	19.459	6.2438	36	19	150.579	49.7667
LOC101059921	chr7	42.7905	6.85726	6.24017	9	1	63.9478	0
CYGB	chr17	100.462	16.101	6.23949	27	9	73.1124	32.0745
C4orf47	chr4	18.2164	2.92072	6.23697	18	2	74.0895	62.4197
SIRPD	chr20	67.65	10.8474	6.23653	9	7	21.642	18.4708
Hs.670418	chr7	46.9008	7.52127	6.23576	9	1	55.7572	0
LOC100506929	chr1	33.2025	5.32694	6.23294	9	1	24.644	0
SCML4	chr6	44.3249	7.11247	6.232	45	11	105.47	33.167
Hs.664746	chr1	49.4701	7.94278	6.22831	9	1	10.6206	0
Hs.317080	chr17	76.2392	12.2414	6.22801	9	1	29.2979	0
PCDH9	chr13	107.495	17.2617	6.22736	79	38	157.859	64.4203
Hs.569174	chr12	51.4573	8.27077	6.22158	9	1	18.637	0
FGF10	chr5	35.2564	5.66799	6.22026	9	8	23.1199	28.9563
Hs.740635	chr5	84.1516	13.542	6.21411	9	1	29.5748	0
WDR87	chr19	64.3026	10.351	6.2122	9	8	21.7766	50.619
Hs.437130	chr1	86.6469	13.9747	6.20027	9	1	18.2499	0
SPATA12	chr3	52.3009	8.43831	6.19803	9	1	10.1022	0
AMY2B	chr1	157.883	25.4799	6.19638	9	8	16.9265	104.586
PIRT	chr17	58.5661	9.45392	6.1949	9	1	32.0697	0
CDK6	chr7	318.506	51.4255	6.19353	133	37	171.232	235.578
Hs.603780	chr15	55.0129	8.88991	6.18824	9	1	40.4775	0
FLJ30375	chr3	33.3712	5.39325	6.18759	9	1	35.0857	0
Hs.597508	chr5	80.4223	12.9978	6.18739	9	1	11.8922	0
Hs.660409	chr13	53.5665	8.66639	6.18095	9	1	24.2091	0
Hs.434335	chr18	62.4198	10.1008	6.17968	9	1	9.16996	0
Hs.677073	chr9	29.7189	4.81015	6.17838	9	1	49.0471	0
Hs.129119	chr11	9.3827	1.51864	6.17834	9	1	71.3401	0
BEX5	chrX	53.6757	8.69428	6.17368	9	1	32.6408	0
Hs.732715	chr6	9.66167	1.56537	6.17212	9	1	47.4377	0
SPTY2D1-AS1	chr11	25.2376	4.08907	6.17198	18	2	52.6373	108.696
TCTN2	chr12	415.899	67.41	6.1697	45	20	187.331	73.5787
Hs.603187	chr16	72.6754	11.78	6.16939	9	1	31.7241	0
PKLR	chr1	49.6344	8.0547	6.16217	122	36	98.5743	37.7957
LOC100653005	chr6	51.9051	8.42695	6.15941	18	2	32.0343	14.2682
C8orf22	chr8	36.1277	5.86917	6.15551	9	1	42.0486	0
AQP12A	chr2	412.926	67.1074	6.15321	9	1	24.2597	0
SYT6	chr1	91.6001	14.8959	6.14935	9	8	23.4547	23.4513
SLC52A3	chr20	50.3262	8.18787	6.14643	18	8	82.5982	27.2796
KLK4	chr19	56.2119	9.15015	6.14328	45	10	98.4021	42.7274
SUMF2	chr7	291.712	47.4925	6.14228	9	7	17.5775	38.8717
Hs.662780	chr20	41.5951	6.77549	6.13905	9	1	22.2473	0
Hs.191850	chr14	65.1423	10.6188	6.1346	9	1	19.3041	0
RSPO3	chr6	54.4388	8.88302	6.12841	9	8	27.6036	26.9125
Hs.117266	chr9	27.6342	4.50921	6.12839	9	1	21.4846	0
TSPAN33	chr7	90.2258	14.7255	6.12719	9	7	45.4898	66.7266
LOC100506405	chr2	51.3567	8.3844	6.12527	9	1	31.0454	0
DTWD2	chr5	73.8713	12.063	6.12378	9	7	24.3874	19.7405
CCL3	chr17	126.672	20.6961	6.12057	36	19	142.406	112.699
G0S2	chr1	152.879	24.9813	6.11973	43	19	132.951	158.527
ZBTB21	chr21	102.195	16.7027	6.1185	18	8	41.9312	53.7705
Hs.670039	chr3	94.7627	15.4894	6.11791	9	1	24.4221	0
MRPL1	chr4	183.779	30.06	6.11376	9	8	26.2991	157.477
ZNF514	chr2	91.7207	15.0068	6.11193	9	8	17.893	62.1232
SEPT3	chr22	46.9447	7.68385	6.10953	9	8	25.6488	26.1938
Hs.587427	chr7	19.8198	3.24442	6.10889	18	2	28.9489	38.5623
POC5	chr5	143.174	23.4387	6.10846	9	8	51.486	69.1909
Hs.673247	chr18	34.9228	5.71956	6.10585	18	2	62.4644	13.7086
SLC25A34	chr1	88.8628	14.5546	6.10549	18	9	107.1	19.725
Hs.501684	chr11	64.1744	10.5187	6.10098	9	1	28.9674	0
VIL1	chr2	59.3942	9.73552	6.10077	63	15	137.564	47.7155
FUNDC2	chrX	263.624	43.2424	6.09642	18	8	38.9683	187.948
Hs.657487	chr4	43.7103	7.17807	6.08942	9	1	48.0284	0
PRTG	chr15	26.1066	4.28725	6.08936	27	3	53.685	56.4059
KLF17	chr1	43.96	7.22668	6.08301	9	8	35.1597	21.5628
CCDC103	chr17	76.1413	12.5257	6.07882	9	15	40.0558	68.8663
NR4A1	chr12	98.4937	16.2062	6.07751	122	43	127.16	59.2885
LINC00638	chr14	74.2237	12.2305	6.06874	9	7	14.0701	16.0788
RIPPLY2	chr6	6.59071	1.08642	6.06647	9	1	71.2763	0
STPG2	chr4	159.621	26.3464	6.05856	9	1	32.0012	0
Hs.674576	chr1	44.0967	7.28111	6.05632	9	1	42.0397	0
LRRN4CL	chr11	51.9942	8.59439	6.04978	9	8	44.8216	24.9645
Hs.737950	chr2	39.2067	6.48344	6.0472	9	1	25.2174	0
Hs.672089	chr5	105.166	17.3943	6.04602	9	1	27.2994	0
Hs.480975	chr4	13.4703	2.22811	6.0456	18	2	54.7322	117.694
Hs.660113	chr16	35.6261	5.89476	6.04368	9	1	15.6061	0
Hs.657696	chr3	127.226	21.0538	6.04288	9	1	41.2561	0
Hs.700830	chr4	85.2275	14.1068	6.0416	9	1	39.0551	0
LINC00032	chr9	56.0824	9.28333	6.04119	36	4	25.8872	58.4317
Hs.742066	chr12	37.8254	6.26149	6.04095	9	1	46.4727	0
RBM11	chr21	44.7972	7.41628	6.04039	9	8	20.4986	25.7961
Hs.661324	chr4	104.19	17.2568	6.03761	9	1	26.5403	0
Hs.560019	chr12	26.5322	4.39696	6.03421	52	6	112.196	95.0906
MEIG1	chr10	46.1526	7.65163	6.03174	9	1	36.6433	0
SYCP3	chr12	72.929	12.0937	6.03032	18	8	104.177	11.3397
DLG1-AS1	chr3	12.9215	2.14505	6.02389	9	1	28.8173	0
Hs.587205	chr3	66.7281	11.0922	6.01578	9	1	35.4312	0
Hs.436589	chr1	31.6491	5.26358	6.01285	9	1	25.8437	0
Hs.439713	chr19	8.14659	1.3551	6.0118	9	1	47.8426	0
OR51B2	chr11	101.303	16.8521	6.01131	9	7	18.3543	32.0906
RASSF5	chr1	168.376	28.011	6.01107	18	9	79.5135	136.752
Hs.652370	chr6	62.4917	10.3972	6.01046	9	1	51.8855	0
ZBTB26	chr9	104.146	17.3313	6.0091	9	8	35.9606	90.3191
KIAA1244	chr6	15.188	2.52775	6.00852	36	4	87.3075	170.236
Hs.144196	chr2	8.98056	1.49528	6.00594	9	1	55.887	0
Hs.659130	chr10	56.228	9.36235	6.00576	43	5	67.0684	21.7142
Hs.196119	chr4	18.3672	3.06065	6.00106	9	1	75.2479	0
TSPAN7	chrX	56.8124	9.46795	6.00049	36	19	107.179	33.3066
Hs.729536	chr3	57.7946	9.63218	6.00016	9	1	29.4818	0
Hs.171348	chr5	53.4168	8.9042	5.99905	9	1	39.3654	0
Hs.666688	chr17	37.898	6.31742	5.99897	9	1	65.7677	0
C3orf67	chr3	26.5577	4.42743	5.99845	9	1	30.4231	0
Hs.664301	chr3	20.663	3.44616	5.99596	9	1	39.4896	0
SPATA19	chr11	48.3126	8.05997	5.99414	9	8	41.023	37.9898
Hs.664631	chr6	53.5294	8.93148	5.99334	9	1	37.1039	0
CDC42BPG	chr11	52.4122	8.74557	5.99299	18	1	23.0926	0
Hs.437415	chr6	12.6143	2.10523	5.99192	9	1	45.9962	0
Hs.350876	chr8	15.1187	2.52329	5.99169	9	1	49.5274	0
Hs.659202	chr3	69.8538	11.6585	5.99165	9	1	21.4759	0
LOC728061	chr9	17.777	2.9672	5.99119	9	1	48.1443	0
Hs.734125	chr3	39.5762	6.60618	5.99078	9	1	33.8572	0
TTTY8B	chrY	30.7748	5.1393	5.98812	18	9	38.9418	28.7077
UNC80	chr2	25.2473	4.21653	5.98769	27	3	77.8512	109.486
Hs.127864	chr12	128.925	21.5326	5.98743	9	1	24.0319	0
Hs.672927	chr3	51.1871	8.55024	5.98663	9	1	24.0182	0
Hs.663991	chr21	10.3233	1.72447	5.98637	9	1	46.5334	0
TPRXL	chr3	47.6195	7.95536	5.98584	9	1	51.3941	0
UCMA	chr10	47.7757	7.9838	5.98408	9	8	10.8322	32.3053
MESP2	chr15	131.042	21.9008	5.98346	18	2	98.88	75.3044
TAS2R38	chr7	40.5641	6.78346	5.97985	9	8	26.1618	47.5351
OK/SW-CL.36	chr4	77.9842	13.0532	5.97434	9	1	42.8921	0
Hs.675449	chr3	57.9399	9.71143	5.96615	9	1	50.9724	0
Hs.734555	chr20	8.63279	1.44855	5.95959	9	1	65.5014	0
Hs.662698	chr6	13.4349	2.2546	5.95886	9	1	37.876	0
Hs.611718	chr7	48.5023	8.14227	5.95686	9	1	19.9159	0
CT60	chr15	99.0769	16.6369	5.95527	9	1	23.5775	0
LOC286149	chr8	74.2204	12.4763	5.94894	9	1	23.648	0
KRTAP17-1	chr17	53.8898	9.05876	5.94891	9	8	30.9079	21.7637
HOXD1	chr2	70.7412	11.9027	5.94329	36	26	68.961	45.7216
Hs.723431	chr3	10.4125	1.75228	5.94223	9	1	37.3273	0
TRIM28	chr19	771.611	129.872	5.9413	36	19	55.9994	105.395
Hs.13211	chr4	121.37	20.4423	5.93718	9	1	80.5871	0
Hs.633191	chr20	26.4267	4.45514	5.93173	9	1	21.3551	0
Hs.543794	chr5	71.1394	11.9983	5.92913	9	1	24.1038	0
Hs.661695	chr7	218.817	36.9067	5.92894	9	1	38.6509	0
COL6A5	chr3	71.6942	12.0973	5.92647	18	9	100.797	32.0981
Hs.663373	chr18	76.158	12.8508	5.92631	9	1	31.0153	0
ZP1	chr11	43.3982	7.32691	5.92313	9	8	44.8777	19.5138
MYEOV2	chr2	245.746	41.5997	5.90739	18	9	102.514	254.25
Hs.677080	chr8	89.2612	15.1364	5.89714	18	2	71.744	62.8365
LOC100505592	chr18	33.2712	5.64225	5.8968	9	1	53.6208	0
TAAR9	chr6	48.9714	8.30608	5.89585	9	8	29.9408	34.4109
C1orf180	chr1	45.4737	7.71313	5.89563	9	1	32.3693	0
SLITRK1	chr13	24.7804	4.20319	5.89562	9	8	36.5847	23.594
LRRC52	chr1	61.1215	10.3712	5.8934	9	1	21.8586	0
Hs.654686	chr18	76.1316	12.9213	5.89196	9	1	21.7331	0
LOC442028	chr2	68.2552	11.5882	5.89006	9	1	13.6955	0
SLC22A25	chr11	130.491	22.1642	5.88747	18	9	98.3829	32.9739
TBCK	chr4	149.414	25.3788	5.88734	9	8	18.9046	147.273
Hs.657736	chr10	32.6238	5.54852	5.87973	9	1	70.2803	0
Hs.594530	chr5	47.9687	8.15962	5.8788	9	1	42.7723	0
Hs.596214	chr6	29.3502	4.99266	5.87868	18	2	52.6144	108.993
Hs.450930	chr13	153.872	26.1749	5.87859	9	1	24.3624	0
PDZD8	chr10	157.763	26.8471	5.87634	18	9	38.47	111.126
Hs.675103	chr11	125.465	21.3603	5.87373	9	1	42.3143	0
Hs.678264	chr19	12.5818	2.14266	5.87206	9	1	53.4345	0
Hs.274276	chr8	35.8562	6.10962	5.86881	9	1	42.8576	0
Hs.664164	chr16	34.7745	5.92768	5.86646	9	1	59.4208	0
Hs.567100	chr9	86.7946	14.7967	5.8658	36	4	109.481	67.7394
TMEM92	chr17	70.4972	12.0245	5.86281	18	16	59.4451	23.7334
LOC100507389	chr3	48.4451	8.26319	5.86275	18	2	68.2314	58.7558
Hs.666898	chr3	34.174	5.83274	5.859	18	2	42.4284	70.0448
HDGFRP2	chr19	123.389	21.0638	5.85786	9	8	52.2057	95.6807
OPALIN	chr10	40.286	6.88035	5.85523	9	8	24.6334	30.1984
SOX6	chr11	40.0706	6.84695	5.85232	63	14	73.5024	67.6357
MOGAT1	chr2	42.1116	7.20479	5.84494	9	8	29.1357	27.7828
Hs.656650	chr6	38.229	6.54388	5.84195	9	1	19.8639	0
LINC00605	chr14	48.5067	8.30449	5.84102	9	1	13.7345	0
LINC00205	chr21	71.817	12.3251	5.82691	9	7	25.1113	24.1991
Hs.657815	chr2	7.50279	1.28915	5.81993	9	1	71.8491	0
Hs.173704	chr1	18.0913	3.10854	5.81987	9	1	24.8134	0
Hs.663992	chr15	46.2956	7.95536	5.81942	9	1	19.8982	0
XDH	chr2	89.1934	15.3299	5.81826	52	19	79.2794	55.3354
Hs.662054	chr2	115.602	19.8753	5.81636	9	1	42.5358	0
LOC647323	chr3	41.0045	7.05018	5.81609	9	1	18.6833	0
DHRS3	chr1	116.212	19.9823	5.81575	36	19	51.5229	60.1764
MGC39545	chr11	25.6014	4.40243	5.81528	9	1	38.039	0
Hs.627759	chr19	13.5139	2.32469	5.81317	9	1	58.7472	0
ZFAND2A	chr7	119.38	20.5496	5.80936	9	8	41.0368	110.063
Hs.665000	chr18	53.8946	9.27855	5.80852	9	1	34.3023	0
Hs.633361	chr6	49.9844	8.61343	5.80309	9	1	47.6236	0
GSDMC	chr8	94.8538	16.3551	5.79966	9	8	17.9861	43.0018
ADAMTS16	chr5	58.9852	10.1706	5.79959	9	15	123.388	21.9227
Hs.634819	chr7	21.4587	3.70316	5.7947	9	1	28.8159	0
LOC284395	chr19	44.9892	7.76444	5.79426	9	1	15.7256	0
DKK2	chr4	65.0631	11.2391	5.78898	45	19	211.001	48.9918
FSBP	chr8	58.4678	10.1013	5.78818	9	15	20.7205	51.0079
FAM87A	chr8	66.9642	11.5692	5.78813	18	2	85.9589	0.948738
LOC100131180	chr9	36.6111	6.32911	5.78456	9	1	15.4301	0
Hs.737385	chr1	33.9774	5.878	5.78044	9	1	34.9717	0
CRB3	chr19	68.0558	11.7786	5.77792	9	8	11.1472	43.5567
Hs.661606	chr4	48.7515	8.43843	5.77732	52	6	74.607	79.9765
Hs.655591	chr3	137.851	23.8693	5.77524	18	2	46.3562	5.25084
Hs.18768	chr1	24.9808	4.32676	5.77355	9	1	30.761	0
Hs.71657	chr1	72.6256	12.5814	5.77246	9	1	48.8766	0
Hs.677533	chr15	52.4841	9.09496	5.77068	9	1	29.0602	0
Hs.134962	chr11	46.7357	8.10868	5.76366	9	1	22.2531	0
RBM20	chr10	20.3882	3.53961	5.76001	9	1	48.5532	0
Hs.672971	chr10	76.1157	13.2287	5.75383	9	1	19.978	0
Hs.662796	chr1	72.2961	12.5697	5.75162	9	1	7.47004	0
Hs.669855	chr2	16.4582	2.86206	5.75048	9	1	41.6917	0
MIR31HG	chr9	104.127	18.1116	5.74918	9	1	21.1677	0
EPB41L4A-AS1	chr5	636.152	110.666	5.74838	9	8	11.8199	64.3485
Hs.431926	chr4	141.607	24.6435	5.74621	9	1	26.4796	0
Hs.570405	chr21	36.8092	6.406	5.74605	9	1	54.5073	0
DLEU7-AS1	chr13	71.974	12.5296	5.74432	9	1	14.0025	0
LOC100506667	chr9	30.1172	5.24517	5.74189	18	2	43.4947	122.208
Hs.659098	chr10	21.6575	3.77325	5.73974	9	1	38.8425	0
LOC654780	chr16	120.427	20.9875	5.73802	9	1	32.8244	0
ZDHHC2	chr8	249.482	43.5312	5.7311	27	10	81.4105	152.487
DNER	chr2	53.7097	9.37402	5.72963	9	8	35.8789	19.4999
Hs.127718	chr12	46.5376	8.13492	5.72072	9	1	15.4268	0
ITLN1	chr1	50.2772	8.79355	5.71751	9	15	30.1413	39.6378
KYNU	chr2	159.892	27.9729	5.71596	174	55	105.481	67.7359
Hs.655466	chr9	17.1144	2.99683	5.71085	18	2	85.1902	58.0548
Hs.586911	chr16	117.408	20.5626	5.70977	9	1	59.9517	0
PCDHB2	chr5	44.1631	7.74033	5.70558	9	8	14.6777	41.0317
Hs.662399	chr8	144.601	25.3486	5.7045	9	1	9.48501	0
Hs.614167	chr2	18.3923	3.2242	5.70446	9	1	37.5656	0
LINC00857	chr10	12.5928	2.20788	5.70357	9	1	76.3487	0
Hs.112050	chr10	56.1669	9.85951	5.69673	9	1	16.9537	0
Hs.662480	chr1	62.2486	10.9365	5.6918	9	1	27.2486	0
APOBEC4	chr1	81.6476	14.3463	5.6912	9	1	27.1544	0
AA06	chr17	94.8373	16.6882	5.68289	9	1	15.066	0
Hs.735548	chr7	62.0496	10.933	5.67544	9	1	19.2137	0
NLRP10	chr11	35.4913	6.25491	5.67416	9	8	25.3595	64.5814
Hs.729781	chr2	13.3832	2.35974	5.67146	9	1	41.0869	0
TMEM220	chr17	108.399	19.1159	5.67063	9	22	28.6118	83.8129
IMPDH2	chr3	843.192	148.827	5.6656	36	26	63.2841	152.309
LOC284898	chr22	52.1322	9.2024	5.66506	9	1	54.2674	0
Hs.409846	chr11	58.7472	10.3727	5.66365	9	1	35.3085	0
Hs.683970	chr6	43.9656	7.76633	5.66105	18	2	82.6096	71.6486
Hs.666191	chr6	56.325	9.95325	5.65896	9	1	17.2144	0
LOC401317	chr7	34.5695	6.10962	5.65821	9	1	31.0082	0
Hs.48372	chr4	12.2952	2.17446	5.65439	9	1	51.8185	0
Hs.668301	chr21	15.697	2.7775	5.65148	9	1	92.8329	0
LOC100131581	chr8	117.651	20.8198	5.65092	9	1	37.8255	0
AVPI1	chr10	88.7388	15.7059	5.65002	36	19	30.3067	62.3127
LOC100507274	chr3	166.922	29.5455	5.64967	18	2	65.6986	81.544
DNAJB8	chr3	42.3087	7.49264	5.6467	9	8	67.9128	17.8724
Hs.696479	chr7	6.59391	1.16819	5.64456	9	1	84.3196	0
Hs.659636	chr6	68.7223	12.1776	5.64332	9	1	30.6174	0
TEX37	chr2	84.4799	14.9763	5.64093	9	8	41.1964	24.3217
Hs.657982	chr3	57.2978	10.1676	5.63534	9	1	27.1684	0
CCDC65	chr12	30.2997	5.37684	5.63521	27	10	129.012	34.8642
Hs.708461	chr20	17.4443	3.0957	5.635	9	1	30.0102	0
CD83	chr6	260.547	46.2999	5.62737	36	19	68.8455	92.4381
Hs.658520	chrX	59.6081	10.6003	5.62323	9	1	21.0363	0
CNEP1R1	chr16	147.015	26.1489	5.62221	9	8	28.3012	105.271
PLEKHM3	chr2	57.1924	10.1749	5.62092	18	1	59.2731	0
LOC100506546	chr1	39.8911	7.10092	5.61773	18	2	87.3364	124.67
Hs.674560	chr19	315.284	56.1513	5.6149	9	1	43.6225	0
DDX60L	chr4	113.931	20.2998	5.61241	18	9	105.693	35.4171
WDR5	chr9	138.23	24.6321	5.61177	18	9	38.2016	89.1178
NUTM1	chr15	135.173	24.1013	5.60853	18	2	52.7899	43.1063
CTSL2	chr9	52.8421	9.42244	5.60811	43	19	79.8549	28.9245
LDOC1L	chr22	171.058	30.5057	5.60741	9	15	24.7556	71.8094
Hs.675539	chr10	10.6662	1.90415	5.60155	9	1	42.2005	0
TRIM74	chr7	164.827	29.4257	5.60146	18	2	106.326	44.639
ASB14	chr3	46.3066	8.2712	5.59854	18	9	57.4762	38.4376
Hs.507924	chr4	50.0031	8.93498	5.59633	18	2	45.3303	85.7668
CASP2	chr7	149.934	26.8143	5.59155	219	67	389.489	283.41
Hs.668417	chr6	6.53012	1.16819	5.58995	9	1	57.3728	0
VHL	chr3	46.3611	8.29532	5.58882	45	12	167.816	51.3806
LOC100506305	chr11	52.7259	9.43489	5.58839	9	1	17.3556	0
MORC2-AS1	chr22	95.8186	17.1606	5.58363	18	9	92.2307	120.225
IL2RG	chrX	527.528	94.5074	5.58186	36	19	67.1689	49.2849
PCOLCE-AS1	chr7	148.022	26.5216	5.58117	9	1	21.4434	0
Hs.678224	chr14	164.995	29.5698	5.57986	9	1	36.9216	0
SNHG7	chr9	219.238	39.3033	5.5781	27	9	92.7336	194.657
Hs.636828	chr15	156.924	28.1533	5.57392	9	1	29.7985	0
FMNL1	chr17	92.3108	16.5618	5.57373	45	20	64.7893	80.499
EDAR	chr2	72.5573	13.0246	5.57081	36	19	75.2675	52.9848
KIAA1161	chr9	14.2102	2.55249	5.5672	18	2	51.1631	66.9891
Hs.663673	chr21	225.953	40.6343	5.56063	43	12	75.0527	64.711
Hs.596112	chr16	16.5786	2.98196	5.55963	18	2	65.3313	40.0181
Hs.673797	chr7	29.3954	5.28907	5.55777	9	1	29.4806	0
Hs.618005	chr17	4.93404	0.887823	5.55746	9	1	70.6898	0
Hs.572154	chr12	74.0048	13.3243	5.55412	9	1	36.2661	0
AMDHD1	chr12	45.1762	8.13896	5.55061	9	8	22.3593	39.454
Hs.734671	chr4	77.4764	13.9596	5.55003	9	1	32.8774	0
PP12708	chr7	10.4222	1.87809	5.54936	9	1	31.6107	0
Hs.613914	chr3	34.0159	6.13352	5.5459	18	2	76.8827	47.6629
TAGAP	chr6	118.028	21.2865	5.54475	27	9	95.6244	45.1092
CTSH	chr15	200.098	36.101	5.54272	36	19	72.5739	140.799
Hs.667007	chr10	25.3042	4.56762	5.53992	9	1	27.7735	0
Hs.663980	chr10	35.0297	6.32659	5.5369	9	1	27.6651	0
LOC283038	chr10	6.79089	1.2266	5.53636	9	1	43.372	0
CCDC36	chr3	45.4666	8.22445	5.52822	27	8	45.4975	9.54379
SLC35F1	chr6	112.134	20.2874	5.52729	9	1	24.4038	0
Hs.591590	chr2	4.067	0.735959	5.52612	9	1	49.4695	0
ERICH1-AS1	chr8	59.9517	10.85	5.52549	18	2	33.0879	122.693
Hs.711188	chr7	35.5388	6.43184	5.52544	18	2	31.9118	91.591
WDR64	chr1	69.2625	12.5374	5.52449	9	8	23.8735	14.0975
ERP27	chr12	84.5568	15.3065	5.52425	9	8	17.1067	47.8694
C5orf47	chr5	25.8403	4.6802	5.52119	18	2	84.4752	83.0932
Hs.434502	chr10	5.22361	0.946232	5.52043	9	1	68.5102	0
SLC25A25	chr9	69.5695	12.6041	5.51962	9	8	44.5737	65.4527
LCLAT1	chr2	153.443	27.818	5.51596	9	8	25.1114	142.837
ECE2	chr3	77.7969	14.1061	5.51514	54	34	138.224	61.3704
OR1J2	chr9	72.4251	13.1326	5.51491	18	9	86.0419	33.4267
CCDC136	chr7	46.648	8.46324	5.51184	27	10	51.6342	62.3359
Hs.687496	chr17	38.5885	7.00218	5.51093	9	1	31.6405	0
Hs.663768	chr5	29.5413	5.36198	5.50939	9	1	42.5929	0
Hs.664673	chr19	4.31047	0.782686	5.50728	9	1	45.8492	0
PDPR	chr16	100.769	18.2995	5.50669	45	20	120.893	155.274
Hs.657012	chr10	12.6496	2.29804	5.50451	9	1	61.8907	0
FGD3	chr9	57.242	10.4049	5.50143	18	7	61.5598	14.2344
Hs.675532	chr21	204.663	37.2105	5.50016	9	1	78.5236	0
CXorf58	chrX	35.5018	6.4553	5.49964	9	8	20.3712	29.8405
PARD3B	chr2	55.3363	10.0619	5.49957	45	11	93.2764	38.4275
Hs.661801	chrX	27.2792	4.96033	5.49948	9	1	42.4601	0
LOC100996462	chr8	34.8817	6.34326	5.49902	9	1	39.8738	0
SYT14	chr1	33.7827	6.14417	5.49834	9	1	38.2563	0
Hs.662439	chr2	14.8867	2.71378	5.48561	9	1	56.9234	0
Hs.21810	chr6	76.5854	13.9699	5.48216	9	1	26.8039	0
ZNF521	chr18	143.022	26.1037	5.47898	18	9	113.452	72.899
Hs.660098	chr9	40.9282	7.47182	5.47768	9	1	36.9086	0
MOP-1	chr4	8.90203	1.62888	5.46512	9	1	72.9393	0
LOC100506128	chr1	15.8916	2.90879	5.46331	9	1	22.7547	0
Hs.741243	chr13	50.3304	9.21701	5.4606	9	1	50.0498	0
Hs.737327	chr17	141.795	25.9712	5.45969	9	1	31.8498	0
NEGR1-IT1	chr1	78.7661	14.4277	5.45938	9	1	39.4255	0
SAMD13	chr1	116.697	21.3829	5.45751	9	8	24.5399	75.0826
PPTC7	chr12	206.247	37.7969	5.45672	18	16	106.929	131.804
Hs.550772	chrX	45.2527	8.29861	5.45305	9	1	25.6493	0
Hs.677739	chr7	41.8846	7.68494	5.45021	9	1	28.1299	0
ELOVL2-AS1	chr6	45.7855	8.40659	5.44639	9	1	23.1269	0
LOC728084	chr12	61.2588	11.25	5.4452	9	1	38.3496	0
PPP1R14C	chr6	50.9857	9.36353	5.44513	9	15	16.8602	34.2409
SPDYA	chr2	23.341	4.28725	5.44429	9	1	18.0393	0
SVOP	chr12	41.4012	7.60464	5.44421	9	8	23.8177	26.6297
SPATA24	chr5	409.51	75.2588	5.44136	18	2	99.7152	87.5451
Hs.600979	chr6	146.115	26.8555	5.44079	9	1	77.8195	0
Hs.679791	chr6	91.8058	16.8846	5.43724	9	1	28.4762	0
BCL2L15	chr1	41.3051	7.5978	5.43645	27	3	74.715	63.8109
Hs.609493	chr12	58.5502	10.7707	5.43606	9	1	18.1324	0
Hs.665271	chr21	145.788	26.8196	5.43587	9	1	50.5649	0
CLEC4D	chr12	48.0564	8.84247	5.43473	18	9	107.386	54.0616
ZNF610	chr19	37.3097	6.86536	5.43449	9	8	25.7756	32.9889
Hs.197597	chr8	78.9745	14.5354	5.43326	9	1	18.9919	0
ADAMTS3	chr4	58.166	10.7065	5.43279	43	19	60.5507	52.7779
Hs.720723	chr13	46.0681	8.47993	5.4326	9	1	16.7003	0
TLR10	chr4	56.2335	10.3549	5.43061	18	16	121.165	42.7441
Hs.656237	chr3	29.6994	5.47023	5.42928	9	1	50.0239	0
Hs.555072	chr4	42.3794	7.81113	5.42552	9	1	16.426	0
IGLV1-44	chr22	66.756	12.3064	5.42451	27	2	57.0823	18.1207
Hs.658370	chr1	33.7377	6.22127	5.42295	9	1	43.8691	0
OFCC1	chr6	39.2569	7.24303	5.41995	99	13	99.6314	52.3415
TMEM178B	chr7	34.748	6.4112	5.4199	27	3	62.8019	53.5698
SGK196	chr8	96.6703	17.8402	5.41869	9	8	23.2485	47.4133
Hs.255277	chr20	28.9173	5.33819	5.41705	9	1	29.0011	0
SRRM2-AS1	chr16	23.5994	4.35734	5.41602	9	1	30.4775	0
Hs.592660	chr1	79.3959	14.6608	5.41554	9	1	29.2564	0
PLK5	chr19	117.938	21.7839	5.41402	9	1	39.8903	0
C9orf64	chr9	174.564	32.255	5.41202	18	9	116.242	108.406
Hs.666028	chr4	7.17082	1.32515	5.41133	9	1	40.524	0
Hs.547178	chr9	179.192	33.12	5.41038	9	1	30.6917	0
Hs.664595	chr3	86.1454	15.9303	5.40764	9	1	16.261	0
Hs.233120	chr6	72.6298	13.4323	5.4071	9	1	32.0238	0
GALNT5	chr2	36.7504	6.79953	5.40485	36	4	48.8696	160.455
Hs.670807	chr16	8.76911	1.62378	5.40043	9	1	37.5807	0
Hs.470445	chr2	16.2131	3.00224	5.40033	9	1	45.9263	0
Hs.596219	chr6	43.1591	7.99217	5.40017	9	1	14.8274	0
TSSK4	chr14	39.5364	7.3221	5.3996	9	1	21.4928	0
RIIAD1	chr1	43.7789	8.10802	5.39946	9	1	26.5855	0
Hs.614284	chr10	31.9809	5.92842	5.39451	18	2	75.0786	119.128
C5orf58	chr5	64.8823	12.0581	5.3808	27	3	121.035	97.795
Hs.446286	chr17	104.595	19.44	5.38043	9	1	22.2526	0
C21orf119	chr21	82.6578	15.3642	5.37991	9	8	27.2005	47.0002
Hs.732473	chr1	128.087	23.8107	5.37939	9	1	25.6815	0
Hs.586945	chr17	48.3696	8.99505	5.37736	9	1	38.0917	0
Hs.656701	chr10	6.54476	1.21813	5.37281	9	1	33.8826	0
Hs.299119	chr7	81.1164	15.1024	5.3711	9	1	20.9597	0
Hs.436509	chr4	25.0583	4.66558	5.37088	9	1	27.8609	0
Hs.665034	chr12	28.279	5.26853	5.36752	9	1	26.9812	0
Hs.655709	chr6	39.1856	7.30118	5.36702	9	1	33.0811	0
Hs.511790	chr15	40.9653	7.6349	5.36553	9	1	9.78147	0
PSMD6-AS2	chr3	216.908	40.4366	5.36414	9	1	23.1269	0
Hs.636574	chr20	39.8525	7.42968	5.36396	9	1	50.0483	0
Hs.670641	chr9	40.6652	7.58154	5.36371	9	1	25.3537	0
BST2	chr19	117.607	21.9451	5.35912	36	19	259.968	84.0434
SPANXA2-OT1	chrX	3.62786	0.677549	5.35438	9	1	56.143	0
Hs.550659	chr16	83.7799	15.6479	5.35406	9	1	24.8732	0
Hs.561207	chr3	32.161	6.01172	5.34972	9	1	23.6891	0
RIMBP3	chr22	131.468	24.6866	5.32546	9	8	34.5321	33.1098
ANKRD18A	chr9	92.2836	17.3317	5.32456	18	15	88.4531	28.982
AKR1C3	chr10	114.521	21.5135	5.32321	43	19	66.3963	81.4657
ESPNL	chr2	109.968	20.6588	5.32304	18	2	54.2317	32.0822
Hs.50607	chr2	62.9348	11.8233	5.32293	9	1	34.9211	0
Hs.613041	chr4	43.2028	8.12147	5.31958	9	1	60.869	0
LOC100506821	chr18	80.5421	15.1421	5.31908	9	1	25.452	0
Hs.659569	chr1	84.636	15.9143	5.31825	9	1	10.3083	0
Hs.462257	chr17	77.6461	14.6009	5.31791	9	1	19.8229	0
Hs.677127	chr15	18.6266	3.50456	5.31497	9	1	34.225	0
Hs.679081	chr9	75.571	14.2189	5.31482	9	1	32.7849	0
Hs.666472	chr12	190.548	35.8532	5.31466	9	1	49.9614	0
ELMOD1	chr11	27.3072	5.14003	5.31266	9	1	9.42741	0
SLC25A33	chr1	239.94	45.1811	5.31063	9	8	35.5927	67.5332
SOX12	chr20	73.7925	13.8976	5.30974	36	19	127.679	68.7509
PDIK1L	chr1	45.76	8.61816	5.30972	9	7	48.4263	10.0201
LOC400654	chr18	35.2407	6.64427	5.30392	9	1	43.9227	0
DUOXA1	chr15	42.5593	8.03713	5.29533	18	2	92.0529	4.1112
Hs.660202	chr15	37.7234	7.12595	5.29381	9	1	38.2804	0
Hs.385616	chr16	67.4844	12.7515	5.29226	9	1	49.4108	0
Hs.468280	chr2	17.1434	3.24044	5.29046	9	1	50.5152	0
Hs.569138	chr12	9.32703	1.76396	5.28754	9	1	49.6147	0
PPP1R1C	chr2	47.2786	8.94313	5.28658	18	9	51.7272	46.9383
LOC100506609	chr17	57.496	10.879	5.28505	18	2	97.3557	60.9002
MLK7-AS1	chr2	26.6892	5.0556	5.27913	9	1	36.5044	0
Hs.411959	chr18	61.9488	11.7436	5.27509	9	1	19.4932	0
STXBP6	chr14	65.661	12.451	5.27356	90	32	110.658	54.1561
Hs.601790	chr11	21.4115	4.06068	5.27287	9	1	40.4415	0
Hs.594886	chr9	45.6064	8.65278	5.27072	9	1	17.6455	0
Hs.667247	chr3	24.5005	4.64939	5.26962	9	1	65.449	0
Hs.657095	chr14	46.7863	8.88324	5.2668	9	1	35.5674	0
Hs.659570	chr6	98.1001	18.6312	5.26537	9	1	33.7263	0
Hs.667495	chr12	3.62868	0.689231	5.26482	9	1	46.6047	0
KBTBD3	chr11	64.398	12.2335	5.26406	9	8	21.753	100.851
Hs.669171	chr6	26.6367	5.06077	5.26337	9	1	39.0522	0
Hs.729246	chr10	33.7528	6.41335	5.26289	9	1	17.9774	0
RBPMS2	chr15	176.216	33.4975	5.26058	9	8	55.2003	65.1008
WDFY2	chr13	76.6024	14.5742	5.25604	18	9	70.4072	140.307
Hs.201600	chr4	47.4157	9.02123	5.25601	9	1	8.82947	0
Hs.669786	chr17	72.0096	13.7052	5.25419	9	1	49.0765	0
Hs.658887	chr13	61.1226	11.6352	5.25327	9	1	35.7266	0
Hs.128386	chr11	41.7493	7.94849	5.25248	9	1	19.3111	0
NRAS	chr1	148.189	28.2292	5.24949	45	82	102.843	125.008
MUCL1	chr12	75.3323	14.3504	5.24948	9	8	18.4317	41.5435
HAPLN3	chr15	53.5146	10.1988	5.24716	9	8	56.1272	69.2885
LOC440704	chr1	23.8989	4.55593	5.24566	9	1	21.5072	0
Hs.657334	chr7	22.7711	4.3419	5.2445	43	5	105.941	63.6274
Hs.661037	chr6	70.5823	13.4629	5.24272	9	1	20.5189	0
HOXD-AS2	chr2	36.0154	6.87227	5.24068	9	1	60.5392	0
MOV10L1	chr22	42.833	8.19351	5.22767	18	9	107.894	19.8109
SAAL1	chr11	196.053	37.5385	5.22272	9	8	15.3957	60.1384
Hs.666787	chr11	38.6726	7.40631	5.22157	9	1	19.5092	0
Hs.126573	chr9	30.6139	5.86974	5.21555	9	1	34.2374	0
MIR497HG	chr17	59.8221	11.4716	5.21479	9	1	58.2684	0
Hs.657784	chr2	90.3765	17.343	5.21111	9	1	15.4088	0
Hs.659788	chr7	64.9365	12.4621	5.21073	9	1	10.9733	0
LCE1E	chr1	75.6973	14.536	5.20756	18	9	32.4176	53.6167
CNIH2	chr11	55.9508	10.746	5.20664	9	1	21.4925	0
Hs.406810	chr17	78.5797	15.0954	5.20555	18	2	99.6971	36.5126
RD3	chr1	69.5824	13.3697	5.20447	9	1	39.3638	0
Hs.655477	chr4	205.236	39.4385	5.20395	9	1	74.9035	0
Hs.668408	chr12	64.9327	12.4871	5.19999	18	2	85.4675	53.3091
GALM	chr2	100.932	19.417	5.19816	18	8	93.6816	117.402
RLTPR	chr16	35.3669	6.8047	5.19743	18	2	97.8302	34.8394
SLC25A29	chr14	119.594	23.012	5.19702	27	10	83.0675	79.9235
ERMN	chr2	38.376	7.39001	5.19296	9	8	35.954	30.5841
Hs.124597	chr11	122.284	23.5559	5.19122	9	1	22.0131	0
Hs.475364	chr3	13.5791	2.61588	5.19101	9	1	38.6783	0
Hs.684475	chr2	85.4349	16.4623	5.18972	9	1	27.1508	0
Hs.712739	chr16	20.973	4.04177	5.18907	9	1	50.1367	0
RAB37	chr17	306.096	59.0786	5.18117	9	8	47.8675	217.417
Hs.27296	chr6	45.7527	8.8315	5.18062	9	1	20.8021	0
DTX3L	chr3	160.122	30.9136	5.17967	9	8	26.326	191.714
Hs.669903	chr18	38.5128	7.43588	5.17932	9	1	14.1192	0
SPAG17	chr1	35.5607	6.86661	5.17878	9	8	43.06	38.7766
LOC153910	chr6	76.727	14.8161	5.17861	9	1	16.5309	0
Hs.660593	chr14	21.0172	4.06103	5.17534	18	2	61.9686	94.2314
Hs.662765	chr21	74.3125	14.3596	5.17512	9	1	19.1998	0
Hs.735594	chr2	32.0161	6.1914	5.17106	9	1	20.9003	0
Hs.597817	chr11	34.3642	6.64608	5.17059	9	1	41.6944	0
ADD2	chr2	73.8662	14.2944	5.16748	81	32	81.9657	59.4704
Hs.662783	chr1	50.4793	9.77161	5.16591	9	1	14.2879	0
Hs.17910	chr2	56.8719	11.0099	5.16551	9	1	80.6939	0
Hs.683854	chr16	56.1006	10.8697	5.1612	9	1	27.9578	0
LOC100130452	chr2	44.8259	8.68941	5.15869	9	1	31.3603	0
ZNF295-AS1	chr21	11.6536	2.25979	5.15694	9	1	37.3022	0
PFN4	chr2	31.1486	6.04303	5.15446	18	8	41.7062	34.0942
Hs.446044	chr5	48.7233	9.45613	5.15256	9	1	45.8803	0
LY6G5B	chr6	76.6173	14.8713	5.15203	9	8	26.1821	55.4529
LOC400548	chr16	18.6192	3.61414	5.15178	9	1	81.5373	0
MYH10	chr17	153.313	29.7684	5.1502	86	31	94.1529	85.9915
Hs.145224	chr4	42.3624	8.22914	5.14785	9	1	18.5923	0
CPO	chr2	49.5304	9.63152	5.14254	9	8	36.0718	12.9749
Hs.661554	chr4	74.3669	14.4622	5.14216	9	1	41.8994	0
Hs.674441	chr9	36.4949	7.10096	5.13943	9	1	23.4463	0
RNF182	chr6	102.163	19.8845	5.13785	9	8	102.815	41.5066
Hs.560456	chr16	40.7426	7.93285	5.13593	9	1	33.5352	0
Hs.290255	chr10	36.6365	7.13838	5.13233	9	1	43.9739	0
FHDC1	chr4	146.952	28.637	5.13154	9	1	28.7967	0
NYAP2	chr2	36.4926	7.11296	5.13044	9	1	16.2159	0
HOXD8	chr2	48.9538	9.54389	5.12933	9	8	17.4885	41.3486
ZNF540	chr19	34.6028	6.74829	5.12764	27	9	59.7091	34.9629
GATA2	chr3	396.39	77.3369	5.12549	122	42	120.008	117.8
LOC100996549	chr2	29.625	5.78042	5.12505	9	1	38.2667	0
LOC100505697	chr6	18.8539	3.67979	5.12364	9	1	27.0115	0
Hs.673478	chr1	61.9395	12.0912	5.1227	9	1	31.521	0
Hs.293184	chr5	36.0096	7.03482	5.11876	9	1	55.3994	0
USP16	chr21	338.581	66.1535	5.11811	54	21	51.3113	51.6973
ZBTB5	chr9	194.347	38.0222	5.1114	36	19	91.0571	79.6044
Hs.730992	chr9	160.864	31.4734	5.11112	9	1	28.0357	0
Hs.268668	chr11	287.456	56.2504	5.1103	9	1	46.5363	0
Hs.606326	chr3	301.096	58.9311	5.10929	9	1	29.6384	0
Hs.670503	chr9	6.61133	1.29669	5.09863	9	1	54.0807	0
LOC440243	chr15	34.0659	6.68204	5.09813	18	2	84.6231	137.218
TARBP2	chr12	98.2783	19.2825	5.09675	36	19	36.279	65.5899
TEX22	chr14	57.7858	11.3431	5.09435	9	1	15.7064	0
Hs.552679	chr11	96.5393	18.9663	5.09005	9	1	58.3839	0
Hs.737351	chr20	3.68562	0.724277	5.08869	9	1	29.4699	0
Hs.670445	chr18	88.4206	17.3779	5.0881	9	1	47.8516	0
Hs.210837	chr18	96.6959	19.0167	5.08479	9	1	52.6574	0
LOC388948	chr2	61.1652	12.0312	5.08387	9	1	41.6966	0
LOC100506125	chr12	9.32221	1.83406	5.08284	9	1	82.1082	0
LOC339505	chr1	58.5512	11.5215	5.08191	9	1	24.4918	0
EBF3	chr10	36.4101	7.16495	5.08169	27	2	81.0347	15.3705
LOC728606	chr18	54.2026	10.6688	5.08049	9	1	39.2951	0
Hs.663015	chr11	53.8095	10.5917	5.08034	9	1	16.8606	0
KLK6	chr19	52.5437	10.3522	5.0756	36	19	101.993	33.4313
Hs.717035	chr2	83.9047	16.5329	5.07503	36	5	124.229	97.4001
LOC100996496	chr1	178.729	35.2431	5.07132	43	5	52.8388	67.9399
SNRPB	chr20	620.938	122.457	5.07066	79	30	61.7486	139.51
SUMO4	chr6	439.238	86.6329	5.07011	36	11	93.8335	96.8273
RNPEP	chr1	136.218	26.8735	5.06884	72	30	31.1673	98.7613
Hs.710399	chr17	149.859	29.5919	5.06419	9	1	36.4046	0
IGSF1	chrX	45.3942	8.9643	5.06388	45	20	115.757	31.6975
ASXL3	chr18	52.1881	10.3095	5.06215	27	3	63.1346	74.8549
Hs.560957	chr2	26.6147	5.25791	5.06184	9	1	25.9577	0
Hs.729205	chr8	25.7522	5.08866	5.0607	9	1	31.0156	0
Hs.657540	chr2	18.9562	3.74664	5.05952	9	1	30.6887	0
Hs.661702	chr13	165.741	32.787	5.05509	9	1	23.2773	0
SVOPL	chr7	126.389	25.016	5.05234	9	8	66.2153	92.2458
Hs.667572	chr7	98.4999	19.5008	5.05107	9	1	105.496	0
Hs.58429	chr8	19.3509	3.83166	5.05027	9	1	35.9462	0
LRRC43	chr12	52.7691	10.4615	5.04413	27	10	78.3858	103.665
LOC374890	chr19	36.4703	7.23109	5.04354	9	1	22.3072	0
TRIM26	chr6	79.9377	15.8558	5.04154	36	19	24.7013	63.4081
Hs.659029	chr11	45.5837	9.04503	5.03964	9	1	32.0952	0
Hs.657381	chr16	44.1321	8.75745	5.03937	9	1	14.4818	0
Hs.667309	chr10	51.4135	10.2039	5.0386	9	1	25.9446	0
TMEM150A	chr2	230.053	45.6886	5.03525	9	8	36.4901	26.5544
ZNF608	chr5	38.1447	7.57946	5.03263	18	9	64.965	59.9251
Hs.656064	chr6	19.8711	3.94848	5.0326	9	1	47.7209	0
CXorf61	chrX	45.3415	9.00999	5.03236	9	8	58.7343	27.876
IGFL1	chr19	36.58	7.26992	5.0317	9	8	26.7152	27.243
WDR93	chr15	88.5385	17.6069	5.02861	9	1	10.0252	0
Hs.731470	chr13	36.5011	7.26017	5.02759	9	1	26.3427	0
SLC39A11	chr17	83.6221	16.6363	5.02647	9	8	15.1823	73.9026
LOC286238	chr9	75.183	14.9674	5.02313	9	1	13.0385	0
Hs.88605	chr2	103.475	20.6062	5.02153	9	1	19.8622	0
Hs.119164	chr10	63.6449	12.6748	5.02136	9	1	25.3545	0
Hs.241416	chr12	62.4683	12.4461	5.0191	9	1	24.5127	0
Hs.677120	chr2	43.3177	8.63161	5.01849	9	1	27.8431	0
FAM117A	chr17	418.413	83.3785	5.01823	36	19	57.3037	52.3502
NEUROD4	chr12	41.4881	8.26976	5.01685	36	19	93.834	41.2875
GPR176	chr15	55.938	11.1557	5.0143	45	19	100.648	32.703
CRYGN	chr7	51.755	10.3283	5.01099	9	8	38.2548	22.9128
LOC150051	chr21	44.5982	8.90519	5.00812	9	1	26.3599	0
Hs.97124	chr6	220.559	44.0523	5.00674	9	1	31.0023	0
Hs.733709	chr19	11.8104	2.35974	5.00495	9	1	139.548	0
Hs.731837	chr20	320.334	64.0123	5.00426	9	1	23.9618	0
Hs.677101	chr19	72.1083	14.4108	5.00375	18	2	94.5868	43.1011
PRKG1-AS1	chr10	32.7713	6.55354	5.00055	9	1	75.8917	0
Hs.153290	chr5	54.4281	10.8846	5.00045	9	1	21.1229	0
Hs.607057	chr5	18.1078	3.62138	5.00024	9	1	49.5824	0
Hs.668777	chr2	126.093	25.2212	4.99948	9	1	56.0287	0
Hs.527684	chr10	64.1878	12.8425	4.99808	9	1	35.3029	0
Hs.672497	chr10	195.798	39.2146	4.99298	9	1	36.1848	0
Hs.147030	chr3	37.8342	7.57806	4.9926	9	1	15.8653	0
Hs.733526	chr11	47.988	9.61546	4.99071	9	1	31.4208	0
PER1	chr17	184.601	36.9973	4.98958	88	32	71.7722	89.5212
HSPG2	chr1	73.5833	14.7477	4.98949	86	31	137.874	49.3139
Hs.636184	chr4	61.6331	12.3528	4.98941	9	1	73.3037	0
PAPD4	chr5	136.481	27.3549	4.98928	27	10	37.5201	130.34
ZNF582-AS1	chr19	78.944	15.8292	4.98725	9	1	31.0965	0
Hs.591581	chr2	29.5858	5.9331	4.98658	9	1	172.523	0
KRTAP4-3	chr17	35.5945	7.14163	4.98409	9	1	33.4562	0
Hs.664290	chr16	91.0446	18.2717	4.98281	9	1	15.5834	0
Hs.656257	chr5	13.9116	2.79363	4.97977	9	1	36.7517	0
Hs.732673	chr2	69.1608	13.8921	4.97842	9	1	31.5286	0
C20orf173	chr20	54.1167	10.8732	4.97707	9	8	25.5142	40.3393
C1orf233	chr1	346.987	69.7383	4.97556	9	1	28.7314	0
Hs.436442	chr13	53.7491	10.8057	4.97413	9	1	45.9107	0
FLJ12825	chr12	49.3274	9.92058	4.97223	18	2	31.8926	67.385
Hs.637117	chr4	85.9384	17.2847	4.97193	9	1	25.7782	0
C20orf96	chr20	45.5554	9.17066	4.96751	9	7	36.3026	55.2827
Hs.658828	chr10	49.6141	9.98801	4.96737	9	1	47.498	0
Hs.656290	chr6	73.3528	14.7766	4.96411	9	1	28.0928	0
KEL	chr7	146.466	29.5313	4.95969	36	19	46.6748	58.0394
LOC151760	chr3	30.0617	6.06158	4.95939	18	2	39.5232	28.6764
Hs.668561	chr8	109.924	22.1761	4.95688	9	1	90.9495	0
LOC100505902	chr3	79.2807	16.0137	4.95079	9	1	24.8338	0
DEFB125	chr20	36.1003	7.29508	4.94858	9	8	24.3107	24.1583
Hs.443736	chr5	46.0606	9.31194	4.9464	9	1	38.0868	0
PCSK9	chr1	46.7704	9.46153	4.94321	9	8	42.1227	59.6103
Hs.605206	chr4	117.089	23.6909	4.94239	9	1	27.3066	0
LOC100131138	chr12	11.8346	2.39479	4.94183	9	1	38.7255	0
Hs.633708	chr19	79.1438	16.0171	4.94121	9	1	31.4424	0
SYNE4	chr19	23.9298	4.84535	4.93873	9	1	41.8228	0
FAM69A	chr1	836.225	169.356	4.93768	181	42	205.18	295.977
Hs.656093	chr19	63.3994	12.8439	4.93613	9	1	57.4577	0
Hs.710697	chr6	76.8984	15.5809	4.93543	9	1	91.0477	0
Hs.713240	chr14	41.7638	8.46479	4.93383	9	1	16.1766	0
C19orf12	chr19	81.7744	16.5891	4.9294	27	9	55.7538	96.6731
Hs.407574	chr11	23.4317	4.75453	4.92829	9	1	52.047	0
LOC100133669	chr8	52.3219	10.6188	4.92728	9	1	73.5825	0
Hs.547045	chr4	52.7912	10.7235	4.92296	9	1	24.0107	0
Hs.434622	chr1	35.3918	7.18925	4.92288	9	1	53.7287	0
CYP1A2	chr15	75.5609	15.3545	4.92108	79	31	187.056	45.9098
LOC654841	chr2	67.7584	13.77	4.92071	9	1	31.6731	0
Hs.382124	chr9	50.5532	10.2745	4.92024	9	1	37.2848	0
GOLGA8B	chr15	317.871	64.6369	4.9178	36	32	61.9976	88.42
FZD3	chr8	52.9465	10.7664	4.91776	63	29	96.3732	65.2861
TFAP2E	chr1	111.516	22.6862	4.91556	9	1	19.7001	0
DSCR9	chr21	41.1295	8.36901	4.9145	9	8	44.4007	48.9284
MT1E	chr16	108.401	22.0609	4.91371	43	19	73.1591	82.6107
MBOAT1	chr6	290.174	59.0546	4.91366	9	1	35.3654	0
YY2	chrX	67.9194	13.826	4.91245	36	4	88.5389	30.7552
[truncated: 23,802 more rows]
