# Supplementary material for: Integrated differential transcriptome maps of Acute Megakaryoblastic Leukemia (AMKL) in children with or without Down Syndrome (DS)
Source: BMC Med Genomics. 2014 Dec 5;7:63. doi: 10.1186/s12920-014-0063-z (PMC4304173; doi:10.1186/s12920-014-0063-z)
Supplement: Additional file 5 — Table listing the 25,819 mapped loci of Transcriptome Map Comparison of non-DS AMKL vs. MK Cells (Pool 'B' vs Pool 'D') sorted in descending order of 'B'/'D' expression value. N/A: not available. [file 12920_2014_63_MOESM5_ESM.xls]

## Sheet: Sheet1
Additional file 5. List of 25,819 mapped loci of Transcriptome Map Comparison of non-DS AMKL vs. MK Cells (Pool 'B' vs Pool 'D' ) sorted in descending order of 'B'/'D' expression value. N/A: not available.
Gene name	Chr	Value 'B'	Value 'D'	Ratio 'B'/'D'	Data points 'B'	Data points 'D'	SD as % of Expression 'B'	SD as % of Expression 'D'
Hs.586159	chr4	60.405	0.0467275	1292.71	7	1	178.871	0
Hs.436357	chr3	7.57313	0.0116819	648.28	7	1	73.8105	0
Hs.130213	chr3	100.02	0.315411	317.109	7	1	28.4022	0
Hs.661673	chr8	71.6011	0.233638	306.462	7	1	31.154	0
Hs.16732	chr2	106.446	0.350456	303.734	7	1	69.1542	0
Hs.602281	chr4	31.5483	0.105137	300.069	7	1	73.9388	0
Hs.677505	chr10	76.8977	0.268683	286.202	7	1	89.4003	0
Hs.355689	chr18	624.351	2.25406	276.989	7	1	168.386	0
Hs.679455	chr4	107.891	0.478957	225.262	7	1	83.2347	0
Hs.572795	chr2	116.433	0.56073	207.646	7	1	84.675	0
INSC	chr11	40.94	0.198592	206.152	7	1	70.3483	0
FAM110C	chr2	45.8942	0.233638	196.433	7	1	50.4491	0
Hs.658803	chr8	44.969	0.233638	192.473	7	1	53.5573	0
Hs.666779	chr1	128.827	0.677549	190.137	7	1	65.7346	0
PRR9	chr1	106.918	0.572412	186.785	7	1	47.284	0
Hs.708778	chr5	6.41063	0.0350456	182.922	7	1	73.0212	0
PRICKLE2-AS3	chr3	1596.15	9.08918	175.61	7	1	137.358	0
LOC100505946	chr4	42.7062	0.24532	174.084	7	1	76.2372	0
Hs.673510	chr9	89.743	0.525685	170.716	7	1	43.8005	0
Hs.659601	chr5	13.7488	0.0817732	168.134	7	1	95.0076	0
Hs.389441	chr17	111.862	0.665867	167.994	7	1	15.5149	0
C13orf45	chr13	43.0648	0.257001	167.566	7	1	64.1497	0
LOC339166	chr17	1419.62	8.8552	160.314	7	1	131.773	0
Hs.519771	chr5	86.5874	0.549048	157.704	7	1	28.0414	0
Hs.655847	chr5	27.4957	0.175228	156.913	7	1	102.549	0
TMEM241	chr18	2754.07	17.6043	156.443	14	8	89.851	115.779
OTX2-AS1	chr14	23.6093	0.151864	155.463	7	1	72.6106	0
Hs.671169	chr2	25.3221	0.163546	154.831	7	1	80.5062	0
Hs.538028	chr1	25.0457	0.163546	153.142	7	1	75.0434	0
Hs.596857	chr1	101.605	0.665867	152.59	7	1	58.7424	0
Hs.147593	chr7	46.117	0.303729	151.836	7	1	29.6555	0
Hs.655784	chr17	62.4489	0.420548	148.494	7	1	106.448	0
Hs.46932	chr16	84.3042	0.572412	147.279	7	1	8.13384	0
Hs.732400	chr4	10.322	0.0700913	147.265	7	1	68.4107	0
Hs.658595	chr6	20.6116	0.140183	147.034	7	1	102.072	0
Hs.634168	chr6	209.478	1.42519	146.983	7	1	89.5115	0
Hs.654357	chr8	45.9614	0.315411	145.719	7	1	112.141	0
Hs.648885	chr7	779.209	5.57226	139.837	7	1	143.045	0
LOC100130548	chr9	79.9821	0.572412	139.728	7	1	74.3388	0
Hs.616780	chr4	1055.02	7.60594	138.71	7	1	153.437	0
JAKMIP2-AS1	chr5	46.1989	0.338775	136.371	7	1	73.307	0
Hs.171480	chr1	37.0043	0.280365	131.986	7	1	33.4306	0
Hs.655766	chr16	23.093	0.175228	131.788	7	1	67.4686	0
Hs.587427	chr7	407.837	3.24442	125.704	14	2	353.252	38.5623
IYD	chr6	20.3055	0.163546	124.157	7	1	64.9699	0
LOC100506377	chr3	10.0966	0.0817732	123.471	7	1	87.6152	0
CDYL2	chr16	1613.52	13.1187	122.994	7	8	128.871	69.7892
Hs.732760	chr19	200.603	1.63546	122.658	7	1	85.031	0
C9orf57	chr9	37.1322	0.303729	122.255	7	1	78.4296	0
Hs.661406	chr4	194.715	1.61562	120.52	7	1	85.5032	0
Hs.662113	chr14	49.1372	0.408866	120.179	7	1	95.1003	0
FNDC7	chr1	63.3687	0.537367	117.924	7	1	72.8787	0
Hs.734871	chr16	48.8952	0.420548	116.265	7	1	29.8013	0
ISM1-AS1	chr20	63.8241	0.549048	116.245	7	1	66.665	0
LINC00494	chr20	59.1196	0.525685	112.462	7	1	26.6463	0
Hs.636074	chr1	1116.77	9.98592	111.835	7	1	124.363	0
Hs.663957	chr5	87.7195	0.80605	108.826	7	1	61.9584	0
Hs.637734	chr2	14.9214	0.140183	106.443	7	1	79.9891	0
LOC339975	chr4	56.9879	0.537367	106.05	7	1	74.3697	0
Hs.661619	chr13	39.5882	0.37382	105.902	7	1	98.4937	0
LINC00282	chr13	68.0705	0.677549	100.466	7	1	60.4753	0
Hs.652882	chr8	18.427	0.18691	98.5877	7	1	94.8605	0
Hs.659514	chr20	20.4989	0.210274	97.4867	7	1	69.1892	0
Hs.606045	chr15	47.6817	0.490639	97.1828	7	1	76.5071	0
LOC100506385	chr21	18.1257	0.18691	96.9752	7	1	69.4955	0
Hs.670299	chr6	12.3376	0.128501	96.012	7	1	40.1975	0
Hs.468488	chr10	78.9972	0.829414	95.2446	7	1	87.2364	0
Hs.580781	chr20	96.1336	1.01632	94.5895	7	1	53.6346	0
Hs.737141	chr8	55.0139	0.595776	92.3399	7	1	21.9775	0
Hs.223715	chr3	43.2312	0.478957	90.2611	7	1	77.8097	0
Hs.638583	chr5	44.1003	0.490639	89.8834	7	1	69.7193	0
Hs.658556	chr12	21.8572	0.24532	89.0969	7	1	56.3098	0
LOC283731	chr15	58.5081	0.665867	87.8675	7	1	62.4212	0
LOC101060007	chr5	714.253	8.31696	85.8791	7	1	112.562	0
Hs.516951	chr20	36.8169	0.43223	85.179	7	1	76.1246	0
LOC100506558	chr8	32.885	0.397184	82.7953	7	1	80.4531	0
GRID1-AS1	chr10	25.0213	0.303729	82.3804	7	1	44.7135	0
Hs.613658	chr19	68.5399	0.841096	81.4889	7	1	60.9203	0
Hs.634973	chr4	8.55846	0.105137	81.403	7	1	35.2178	0
Hs.563856	chr1	507.461	6.27317	80.8938	7	1	111.011	0
Hs.569266	chr13	53.4756	0.665867	80.3097	7	1	33.2499	0
Hs.149229	chr14	59.0193	0.735959	80.1938	7	1	25.9775	0
Hs.200266	chr12	19.6379	0.24532	80.0504	7	1	29.7476	0
LOC285419	chr4	80.0177	1.02801	77.8378	7	1	46.2171	0
Hs.633212	chr2	19.7846	0.257001	76.9825	7	1	73.931	0
Hs.272317	chr22	51.205	0.665867	76.8998	7	1	37.5706	0
Hs.385561	chr1	30.3171	0.397184	76.3301	7	1	67.2562	0
MPV17L	chr16	1857.75	24.3545	76.2798	7	8	119.475	65.0357
Hs.667349	chr14	24.9029	0.327093	76.1341	7	1	60.107	0
Hs.590720	chr9	4.38603	0.0584094	75.0912	7	1	70.3744	0
Hs.544560	chr6	22.7807	0.303729	75.0035	7	1	44.4846	0
Hs.656907	chr4	27.0389	0.362138	74.6644	7	1	85.1406	0
Hs.669653	chr8	1421.28	19.133	74.2843	14	2	164.753	57.0891
Hs.603444	chr20	106.002	1.43068	74.0918	7	1	89.5023	0
LINC00635	chr3	38.2402	0.525685	72.7437	7	1	84.2665	0
Hs.603871	chr3	97.0866	1.34342	72.2684	7	1	77.1104	0
LOC100188947	chr10	25.1994	0.350456	71.9044	7	1	42.2724	0
Hs.13480	chr8	221.262	3.10738	71.2052	7	1	92.8999	0
ATP6V0D2	chr8	836.684	11.8699	70.4879	21	10	169.355	82.9183
Hs.666891	chr8	1069.64	15.7161	68.0601	14	2	164.482	96.2176
ESRG	chr3	29.4118	0.43223	68.0468	7	1	37.6852	0
LOC729307	chr4	29.405	0.43223	68.031	7	1	41.5312	0
Hs.121735	chr18	352.704	5.21124	67.6813	7	1	74.5269	0
Hs.321359	chr15	66.53	1.00464	66.2226	7	1	71.2776	0
Hs.557142	chr13	20.0922	0.303729	66.1516	7	1	66.269	0
DCAF12L2	chrX	25.8371	0.397184	65.0506	7	1	56.7095	0
CMBL	chr5	757.903	11.6712	64.9379	21	8	176.218	30.0787
Hs.610506	chr1	65.0027	1.00464	64.7024	7	1	58.2749	0
Hs.637730	chr20	49.007	0.759322	64.5404	7	1	81.2791	0
LOC100506219	chr5	148.649	2.33638	63.6236	7	1	68.809	0
Hs.737533	chr7	781.554	12.2979	63.5515	14	2	203.624	29.4551
LINC00692	chr3	51.4415	0.815323	63.0934	14	2	140.256	80.6332
LOC100130964	chr8	20.5603	0.327093	62.8576	7	1	51.8342	0
Hs.663663	chr1	10.9684	0.175228	62.595	7	1	25.0662	0
Hs.662148	chr8	63.3484	1.01632	62.331	7	1	78.6314	0
LOC339666	chr22	109.133	1.75228	62.2808	7	1	37.1031	0
Hs.551982	chr18	9.40069	0.151864	61.9018	7	1	75.9716	0
Hs.560050	chr12	29.5387	0.478957	61.673	7	1	58.0951	0
FNDC9	chr5	32.3346	0.525685	61.5096	7	1	50.2565	0
ZNF445	chr3	1556.2	25.3296	61.4379	14	9	150.401	69.6282
C21orf91-OT1	chr21	662.927	10.8199	61.2691	14	2	213.248	132.871
C22orf42	chr22	598.71	9.78332	61.197	14	2	212.853	113.727
SPPL2C	chr17	40.6433	0.665867	61.0381	7	1	86.3484	0
LOC728114	chr12	23.7512	0.397184	59.7989	7	1	81.6346	0
Hs.672681	chr2	36.3026	0.607458	59.7616	7	1	54.9187	0
C9orf62	chr9	41.7949	0.700913	59.6292	7	1	94.4058	0
Hs.657431	chr5	11.0565	0.18691	59.1541	7	1	73.0876	0
LOC340094	chr5	14.769	0.25116	58.8032	14	2	83.3072	36.1776
LINC00514	chr16	62.4658	1.06305	58.7609	7	1	50.168	0
C17orf78	chr17	19.8655	0.338775	58.6394	7	1	94.7516	0
Hs.667320	chr7	81.0241	1.39014	58.2847	7	1	37.5729	0
Hs.659830	chr1	30.6273	0.525685	58.2618	7	1	67.2619	0
Hs.655900	chr16	707.001	12.1957	57.9715	7	1	113.672	0
Hs.656862	chr1	11.46	0.198592	57.7064	7	1	36.4482	0
Hs.566451	chr6	51.0716	0.887823	57.5246	7	1	43.8575	0
LOC729324	chr2	25.4203	0.443912	57.2643	7	1	96.1957	0
Hs.553957	chr5	44.0215	0.771004	57.0963	7	1	59.7153	0
PCAT4	chr4	441.187	7.75625	56.8815	14	8	193.143	14.804
Hs.382313	chr13	52.0762	0.922869	56.4286	7	1	43.1712	0
Hs.156213	chr7	75.4422	1.34342	56.157	7	1	78.3721	0
TMEM72-AS1	chr10	289.385	5.21515	55.4893	7	1	92.1839	0
Hs.596805	chr3	176.603	3.18582	55.434	7	1	77.8847	0
Hs.385737	chr19	47.8613	0.864459	55.3656	7	1	83.0691	0
Hs.580313	chr2	303.348	5.51833	54.9711	7	1	80.8126	0
Hs.657449	chr12	23.1095	0.420548	54.9509	7	1	92.3732	0
Hs.661374	chr5	9.62725	0.175228	54.9412	7	1	52.917	0
LINC00558	chr13	10.2565	0.18691	54.8739	7	1	66.3091	0
Hs.637627	chr1	794.899	14.5219	54.738	7	1	128.971	0
LINC00629	chrX	779.486	14.2511	54.6964	7	1	133.579	0
Hs.143821	chr7	79.9429	1.47192	54.3121	7	1	68.3896	0
D21S2088E	chr21	636.766	11.8667	53.6598	14	2	205.457	123.27
Hs.667723	chr3	103.046	1.93919	53.1385	7	1	69.6402	0
Hs.673507	chr6	30.9638	0.584094	53.0116	7	1	55.5703	0
Hs.721359	chr4	59.9833	1.13314	52.9354	7	1	74.7792	0
CCL28	chr5	435.138	8.28352	52.5305	14	15	201.183	54.5407
Hs.12764	chr12	376.468	7.20772	52.2311	7	1	88.0767	0
LINC00290	chr4	14.022	0.268683	52.188	7	1	69.8526	0
Hs.560346	chr15	333.103	6.3991	52.0547	7	1	115.074	0
Hs.434704	chr16	55.265	1.06305	51.9871	7	1	46.4074	0
Hs.658531	chr1	72.0059	1.39014	51.7974	7	1	18.7474	0
LOC100506797	chr2	1006.18	19.4549	51.7187	7	1	137.345	0
LOC145757	chr15	32.5192	0.630822	51.5506	7	1	34.455	0
Hs.740956	chr1	1208.37	23.5598	51.2894	7	1	126.74	0
CDAN1	chr15	383.248	7.4928	51.1488	14	1	171.351	0
Hs.677170	chr11	898.662	17.8744	50.2764	7	1	143.767	0
Hs.196134	chrX	29.0829	0.584094	49.7914	7	1	43.9537	0
Hs.656177	chr2	57.5809	1.15651	49.7886	7	1	45.0431	0
Hs.9187	chr9	34.8854	0.700913	49.7714	7	1	30.2855	0
Hs.637782	chr7	44.1735	0.887823	49.7549	7	1	45.7507	0
Hs.12264	chr1	19.179	0.385502	49.7506	7	1	89.2555	0
Hs.664302	chr2	16.265	0.327093	49.726	7	1	37.8317	0
Hs.664073	chr4	28.8233	0.584094	49.347	7	1	71.9009	0
NR2F2-AS1	chr15	43.1733	0.876141	49.2767	7	1	36.5565	0
Hs.639240	chr3	193.085	3.93382	49.0834	7	1	78.7659	0
Hs.736182	chr1	119.846	2.4532	48.8529	7	1	3.99027	0
Hs.12799	chr9	12.5207	0.257001	48.7186	7	1	66.0716	0
Hs.126521	chr20	40.2498	0.829414	48.5281	7	1	42.1742	0
Hs.128128	chr3	18.6642	0.385502	48.4153	7	1	61.9627	0
Hs.511486	chr7	39.9693	0.829414	48.1898	7	1	32.3739	0
DEFB106B	chr8	367.806	7.64489	48.1114	14	9	213.23	87.8285
Hs.666428	chr5	19.0878	0.397184	48.0579	7	1	65.7658	0
Hs.572321	chr15	943.718	19.7545	47.7724	7	1	150.009	0
Hs.670193	chr1	472.092	9.89608	47.7049	7	1	111.272	0
UCA1	chr19	775.803	16.2683	47.6879	7	1	78.8506	0
SH3PXD2A-AS1	chr10	28.8271	0.607458	47.4553	7	1	45.2177	0
FAM166B	chr9	37.2179	0.794368	46.8522	7	1	27.9541	0
Hs.440981	chr12	84.4846	1.82237	46.3596	7	1	65.1021	0
Hs.211033	chr12	38.4503	0.829414	46.3584	7	1	64.6426	0
Hs.124515	chr6	16.7309	0.362138	46.2003	7	1	34.7388	0
SLC7A11-AS1	chr4	56.5532	1.2266	46.1058	7	1	64.1765	0
Hs.611098	chr6	191.428	4.21716	45.3928	7	1	90.0893	0
LOC100996402	chr7	1213.04	26.7412	45.3621	7	1	127.76	0
Hs.596272	chr1	21.7124	0.478957	45.3327	7	1	52.5366	0
PABPC1L2B	chrX	119.077	2.62842	45.3037	7	1	67.5878	0
PRR20B	chr13	137.524	3.04897	45.1052	7	1	84.2276	0
Hs.655421	chr2	31.5219	0.700913	44.9726	7	1	40.6866	0
LOC100506238	chr11	557.893	12.4332	44.8713	7	1	123.305	0
SERPINB12	chr18	328.043	7.33215	44.7404	7	8	104.978	41.5531
IL17C	chr16	482.826	10.8395	44.5431	7	8	110.364	28.1252
Hs.666518	chr6	27.3859	0.61914	44.2322	7	1	43.246	0
LINC00326	chr6	15.4021	0.350456	43.9488	7	1	167.743	0
Hs.713005	chr8	19.8146	0.455593	43.4918	7	1	79.0841	0
Hs.668370	chrX	11.1518	0.257001	43.3921	7	1	36.6586	0
Hs.143911	chr1	349.399	8.06969	43.2976	7	1	88.5077	0
Hs.736980	chr20	516.606	11.9586	43.1997	7	1	137.462	0
TMEM252	chr9	267.422	6.20669	43.086	7	1	95.2532	0
Hs.741672	chr14	45.2412	1.06305	42.5579	7	1	53.8776	0
TTTY5	chrY	456.796	10.7593	42.456	7	8	120.543	34.3738
Hs.529542	chr3	18.3384	0.43223	42.4274	7	1	50.5165	0
NAV2-AS4	chr11	277.757	6.58867	42.1568	7	1	96.2312	0
Hs.669747	chr19	23.5472	0.56073	41.9939	7	1	56.442	0
Hs.196042	chr3	5.8833	0.140183	41.9689	7	1	87.3076	0
Hs.593356	chr8	22.4488	0.537367	41.7756	7	1	61.7967	0
Hs.657814	chr19	30.1157	0.724277	41.5804	7	1	70.783	0
MAMSTR	chr19	353.096	8.49273	41.5763	7	1	62.9603	0
Hs.46669	chr2	109.424	2.64011	41.4467	7	1	36.099	0
Hs.436191	chr3	15.4747	0.37382	41.3961	7	1	74.5577	0
Hs.667493	chr12	58.5131	1.42519	41.0564	7	1	18.1777	0
RASEF	chr9	930.105	22.6567	41.0521	35	12	202.436	149.38
SHISA8	chr22	37.3438	0.911187	40.9837	7	1	69.7677	0
Hs.515291	chr19	972.4	23.8025	40.8528	7	1	140.678	0
Hs.650046	chr11	29.0408	0.712595	40.7536	7	1	30.1772	0
Hs.144314	chr11	46.9482	1.15651	40.5949	7	1	65.8477	0
Hs.670032	chr2	18.0034	0.443912	40.5563	7	1	64.3385	0
Hs.614259	chr5	113.959	2.82702	40.3106	7	1	38.6975	0
Hs.604377	chr7	59.3262	1.47192	40.3054	7	1	53.5946	0
Hs.638682	chr20	702.306	17.4761	40.1867	7	1	98.7933	0
Hs.665272	chr2	235.533	5.89935	39.9253	7	1	102.115	0
Hs.687430	chr4	718.686	18.0059	39.914	7	1	139.873	0
Hs.604501	chr3	124.409	3.11906	39.8868	7	1	40.0407	0
Hs.598823	chr8	227.248	5.73621	39.6164	7	1	92.0966	0
Hs.677406	chr1	4492.82	114.191	39.3447	7	1	74.8309	0
LOC729506	chr5	559.967	14.2402	39.3229	7	1	135.099	0
TDRD10	chr1	400.378	10.194	39.2759	7	1	82.5535	0
LINC00700	chr10	300.461	7.66647	39.1915	7	1	74.7408	0
Hs.116150	chr13	138.012	3.52793	39.1198	7	1	96.9608	0
Hs.143077	chr10	144.305	3.7283	38.7052	7	1	80.6681	0
Hs.734269	chr1	76.3978	1.97424	38.6974	7	1	52.078	0
Hs.595972	chr1	13.4549	0.350456	38.3924	7	1	81.1744	0
Hs.729213	chr1	62.5672	1.63546	38.2566	7	1	91.9898	0
Hs.657817	chr2	1174.79	30.7825	38.1641	21	3	197.385	78.7015
Hs.263832	chr3	45.4705	1.19155	38.1608	7	1	28.0189	0
LOC100507024	chr6	44.0801	1.15651	38.1149	7	1	22.3619	0
Hs.665002	chr6	229.407	6.02785	38.0579	7	1	95.0304	0
Hs.734597	chr10	23.0924	0.607458	38.0148	7	1	45.4639	0
Hs.675461	chr19	392.163	10.3483	37.8962	14	2	196.013	41.6771
NXPE1	chr11	348.744	9.23404	37.7673	14	9	206.755	67.0521
Hs.385630	chr3	171.151	4.53257	37.7603	7	1	108.443	0
GALNT13	chr2	232.086	6.1471	37.7553	21	9	221.635	30.1242
Hs.665951	chr7	37.033	0.981278	37.7396	7	1	111.122	0
Hs.610427	chr2	19.383	0.514003	37.7098	7	1	94.3652	0
Hs.656932	chr10	26.8599	0.712595	37.6931	7	1	54.6832	0
Hs.661656	chr7	62.0051	1.68219	36.8598	7	1	30.9281	0
LOC643623	chr6	39.6103	1.07473	36.8559	7	1	72.0546	0
Hs.591107	chr15	41.3208	1.12146	36.8455	7	1	38.3483	0
LOC340017	chr4	10.7423	0.292047	36.7829	7	1	47.4533	0
LOC729173	chr11	656.79	18.0063	36.4756	7	1	137.266	0
Hs.669066	chr11	32.3125	0.887823	36.3952	7	1	48.2847	0
Hs.660295	chr5	24.9852	0.689231	36.2509	7	1	62.8192	0
Hs.668675	chr11	614.945	16.9971	36.1793	7	1	69.6831	0
Hs.635771	chr20	10.5525	0.292047	36.1328	7	1	73.7902	0
LOC100996636	chr1	156.604	4.34187	36.0684	7	1	55.3431	0
Hs.306690	chr3	52.6295	1.47246	35.7425	7	1	70.6756	0
LOC285501	chr4	17.513	0.490639	35.6942	7	1	93.1583	0
Hs.660637	chr9	14.1619	0.397184	35.6558	7	1	70.8985	0
Hs.97313	chr8	54.0537	1.51909	35.583	7	1	50.3009	0
ZFHX4-AS1	chr8	163.091	4.58396	35.5787	14	2	157.729	95.0023
POC5	chr5	828.624	23.4387	35.3528	7	8	106.898	69.1909
Hs.605563	chr1	15.2736	0.43223	35.3367	7	1	46.1505	0
Hs.661277	chr9	31.7004	0.899505	35.242	7	1	49.6647	0
Hs.653381	chr10	332.352	9.46232	35.1237	7	1	66.3983	0
ANKRD18A	chr9	607.87	17.3317	35.0727	14	15	208.703	28.982
STL	chr6	34.8069	1.00464	34.6461	7	1	44.5262	0
FLJ33360	chr5	351.355	10.2492	34.2813	7	1	76.8175	0
Hs.130744	chr12	157.938	4.61434	34.2277	7	1	61.7635	0
Hs.618417	chr3	16.2901	0.478957	34.0115	7	1	115.956	0
Hs.662048	chr1	62.0698	1.84574	33.6288	7	1	31.0394	0
LOC441052	chr4	206.312	6.15208	33.5352	7	1	55.6041	0
COL6A6	chr3	58.4359	1.74338	33.5188	7	1	25.3531	0
MYLK-AS1	chr3	70.2232	2.10274	33.396	7	1	48.6874	0
Hs.229275	chr1	72.4624	2.17283	33.3493	7	1	52.426	0
SPRR4	chr1	379.836	11.4867	33.0675	7	8	56.3715	81.5112
Hs.674246	chr4	94.6118	2.86206	33.0572	7	1	92.0715	0
Hs.663763	chr7	209.655	6.34459	33.0447	7	1	65.8758	0
Hs.645106	chr2	645.157	19.546	33.0072	7	1	124.193	0
KRTAP2-1	chr17	19.2678	0.584094	32.9876	7	1	110.027	0
Hs.634501	chr7	91.2592	2.76861	32.9621	7	1	31.8182	0
C2orf73	chr2	31.903	0.969596	32.9034	7	1	34.8227	0
ADAD1	chr4	692.399	21.0585	32.8799	14	9	182.372	35.8954
Hs.606892	chr10	562.989	17.1458	32.8354	14	2	185.49	85.5591
Hs.549598	chr2	47.0269	1.43687	32.7287	7	1	61.0571	0
Hs.564504	chr12	277.589	8.50441	32.6406	7	1	100.665	0
Hs.656873	chr11	58.6804	1.79967	32.6062	7	1	20.8304	0
Hs.713399	chr16	8.75743	0.268683	32.5939	7	1	75.277	0
Hs.407480	chr4	30.0549	0.922869	32.5668	7	1	60.1711	0
Hs.382926	chr12	270.004	8.29414	32.5536	7	1	80.3454	0
Hs.636656	chr8	574.659	17.6574	32.545	7	1	101.212	0
ENHO	chr9	27.3678	0.841096	32.5383	7	1	38.0169	0
LINC00632	chrX	11.0025	0.338775	32.4773	7	1	75.9386	0
Hs.655078	chr3	9.06208	0.280365	32.3224	7	1	54.4376	0
Hs.667844	chr11	537.856	16.7299	32.1494	7	1	116.901	0
Hs.656129	chr5	282.09	8.78478	32.1112	7	1	22.4414	0
ZNF843	chr16	1049.5	32.8307	31.967	14	2	169.814	28.9147
ZNF708	chr19	1124.75	35.2004	31.9529	7	1	145.467	0
LOC100507652	chr1	36.8529	1.15651	31.8657	7	1	85.29	0
Hs.591581	chr2	188.313	5.9331	31.7393	7	1	138.433	0
Hs.568970	chr11	21.4884	0.677549	31.7149	7	1	65.3573	0
DDX60L	chr4	639.175	20.2998	31.4868	14	9	211.044	35.4171
Hs.602709	chr11	370.246	11.7606	31.4819	7	1	256.948	0
Hs.519180	chr5	29.7092	0.946232	31.3974	7	1	51.7788	0
Hs.354110	chr4	35.5762	1.13314	31.3961	7	1	29.9141	0
Hs.710032	chr6	16.7374	0.537367	31.1472	7	1	94.0728	0
Hs.674734	chr7	32.3012	1.03969	31.0681	7	1	129.273	0
Hs.744248	chr17	365.531	11.8634	30.8117	7	1	110.207	0
FAM47C	chrX	13.2686	0.43223	30.6979	7	1	44.8902	0
Hs.114322	chr17	8.96386	0.292047	30.6932	7	1	69.5391	0
Hs.658476	chr17	174.374	5.6931	30.6291	7	1	26.3678	0
Hs.612682	chr10	25.3385	0.829414	30.5499	7	1	42.1662	0
Hs.553920	chr19	41.6457	1.36678	30.47	7	1	66.2836	0
Hs.559593	chr1	34.653	1.14482	30.2693	7	1	95.5066	0
FGF14-IT1	chr13	82.8145	2.75356	30.0754	7	1	40.8107	0
Hs.216363	chr1	26.3026	0.876141	30.0209	7	1	50.73	0
Hs.686516	chr10	23.4392	0.782686	29.9472	7	1	103.434	0
Hs.334181	chr21	18.5351	0.61914	29.9369	7	1	92.8175	0
GLB1L3	chr11	221.787	7.41864	29.8959	14	1	156.919	0
Hs.661499	chr11	12.5537	0.420548	29.8508	7	1	64.3342	0
Hs.435027	chr7	50.5426	1.69387	29.8385	7	1	55.77	0
Hs.606954	chr16	13.8875	0.467275	29.7202	7	1	39.8457	0
Hs.734213	chr15	343.287	11.6134	29.5596	7	1	99.9133	0
Hs.734120	chr10	109.271	3.71225	29.4353	7	1	70.9122	0
LINC00540	chr13	75.9888	2.5817	29.4337	7	1	73.6938	0
Hs.657965	chr9	196.282	6.6864	29.3555	7	1	29.213	0
Hs.274848	chr4	61.2747	2.09106	29.3032	7	1	79.1625	0
Hs.638709	chr1	25.6263	0.876141	29.249	7	1	33.0054	0
DKFZp434J0226	chr19	10.9338	0.37382	29.2488	7	1	146.238	0
Hs.649169	chr9	77.1724	2.64689	29.1559	7	1	72.2747	0
TBC1D28	chr17	22.7853	0.782686	29.1116	7	1	25.9726	0
Hs.572245	chr13	14.9419	0.514003	29.0696	7	1	109.145	0
LOC100130654	chr17	170.537	5.87831	29.0112	7	1	96.5474	0
Hs.734767	chr13	83.5491	2.88642	28.9456	14	2	97.3825	82.3708
LINC00445	chr13	295.092	10.2299	28.8461	7	1	110.895	0
Hs.648805	chr6	56.0677	1.95087	28.7398	7	1	56.74	0
DPH6-AS1	chr15	16.3427	0.572412	28.5506	7	1	101.361	0
Hs.436393	chr1	12.9366	0.455593	28.395	7	1	57.6432	0
Hs.657235	chr3	36.6891	1.29669	28.2945	7	1	72.9389	0
Hs.676392	chr1	46.4865	1.64715	28.2225	7	1	52.7343	0
Hs.128103	chr7	13.8369	0.490639	28.2017	7	1	78.6772	0
LOC100996671	chr12	22.7732	0.817732	27.8492	7	1	61.3062	0
Hs.665862	chr4	399.85	14.4322	27.7054	7	1	79.9499	0
LOC283585	chr14	195.233	7.06544	27.6322	7	1	54.1396	0
Hs.649325	chr2	174.806	6.36114	27.4802	7	1	87.7276	0
TLR10	chr4	284.378	10.3549	27.4631	14	16	199.32	42.7441
NUTM2F	chr9	94.6211	3.44616	27.457	7	1	41.2809	0
Hs.665297	chr15	14.0845	0.514003	27.4016	7	1	75.1832	0
LOC100652791	chr8	19.812	0.724277	27.3541	7	1	74.4555	0
RELT	chr11	587.111	21.4699	27.3457	7	8	113.502	80.9898
Hs.673190	chrX	27.7818	1.01632	27.3355	7	1	62.0482	0
Hs.371846	chr2	116.572	4.26766	27.3153	7	1	77.0917	0
Hs.596724	chr15	9.56134	0.350456	27.2825	7	1	106.577	0
Hs.636821	chr5	10.51	0.385502	27.2632	7	1	52.2615	0
Hs.735050	chr13	1009.29	37.3202	27.044	14	2	162.276	110.64
Hs.386215	chr10	120.075	4.4508	26.9783	7	1	58.0108	0
Hs.680098	chr13	106.304	3.95685	26.8657	7	1	31.359	0
KRBOX1	chr3	257.391	9.5821	26.8616	7	8	64.3993	57.0376
Hs.144196	chr2	40.1449	1.49528	26.8477	7	1	77.0203	0
Hs.657647	chr2	100.677	3.75029	26.8451	7	1	54.6373	0
LOC100505835	chr19	52.1191	1.94503	26.796	14	2	88.4166	62.4292
LRRN1	chr3	9.99124	0.37382	26.7274	7	1	112.932	0
Hs.668876	chr1	69.4889	2.60506	26.6746	7	1	61.2305	0
Hs.677102	chr2	31.1158	1.16819	26.6359	7	1	56.7179	0
Hs.124672	chr22	22.5048	0.852777	26.39	7	1	50.2024	0
Hs.737523	chr11	37.5186	1.42519	26.3254	7	1	116.386	0
LOC100270679	chr20	48.3784	1.84161	26.2696	7	1	53.2154	0
ZNF563	chr19	267.976	10.209	26.249	7	8	128.995	25.7209
BCAR4	chr16	75.0319	2.86206	26.216	7	1	58.8991	0
Hs.681718	chr2	46.3363	1.7679	26.2097	7	1	58.0365	0
Hs.223803	chr19	646.206	24.6953	26.1672	7	1	110.279	0
PCOLCE-AS1	chr7	692.851	26.5216	26.124	7	1	138.09	0
Hs.649370	chr7	23.4129	0.899505	26.0287	7	1	55.3616	0
PHEX-AS1	chrX	176.82	6.80745	25.9745	7	1	55.8607	0
GAB4	chr22	230.746	8.89492	25.9413	7	1	78.4787	0
Hs.742206	chr3	53.192	2.05601	25.8715	7	1	67.4969	0
Hs.664759	chr2	29.0122	1.12146	25.87	7	1	81.6256	0
PP2672	chr1	80.0447	3.11328	25.7107	7	1	36.5638	0
MESP2	chr15	562.679	21.9008	25.6922	14	2	194.127	75.3044
Hs.669429	chr12	288.476	11.3304	25.4602	7	1	108.642	0
Hs.673517	chr12	92.7008	3.64475	25.4341	7	1	42.9277	0
LOC285084	chr2	83.1641	3.27093	25.4252	7	1	83.873	0
Hs.561094	chr22	46.9268	1.84574	25.4244	7	1	32.0041	0
APOPT1	chr14	1059.57	41.7525	25.3773	14	9	185.823	46.8722
Hs.666899	chr8	33.8026	1.33758	25.2716	14	2	117.181	122.895
PARD6G-AS1	chr18	216.206	8.56763	25.2352	14	2	172.338	20.3602
Hs.571256	chr7	45.8587	1.82237	25.1643	7	1	42.4019	0
SBF2-AS1	chr11	177.123	7.04647	25.1365	21	3	174.282	88.3043
Hs.601565	chr3	134.587	5.38151	25.0092	7	1	80.5989	0
Hs.597895	chr11	154.892	6.21476	24.9232	7	1	65.5926	0
LOC100652856	chr13	232.252	9.34752	24.8464	14	2	149.173	52.9206
Hs.677061	chr7	41.1793	1.65883	24.8243	7	1	49.7614	0
Hs.436882	chr6	37.8665	1.52603	24.8137	7	1	37.0634	0
Hs.623316	chr22	356.661	14.3991	24.7697	7	1	125.69	0
Hs.633769	chr13	225.125	9.11187	24.7068	7	1	85.6303	0
HEPACAM2	chr7	26.5494	1.07473	24.7032	7	1	50.1112	0
Hs.662955	chr12	186.189	7.54525	24.6764	7	1	137.376	0
ATP6V0E2-AS1	chr7	20.3914	0.829414	24.5853	7	1	69.8864	0
C16orf82	chr16	40.0741	1.63546	24.5032	7	1	45.7531	0
NLRP9	chr19	335.65	13.704	24.4929	7	8	104.307	23.115
Hs.702200	chr1	673.242	27.564	24.4247	7	1	129.545	0
CSRNP1	chr3	409.487	16.8467	24.3066	7	8	80.6512	138.287
Hs.678812	chr5	22.7657	0.946232	24.0593	7	1	119.55	0
RIBC1	chrX	253.596	10.5639	24.0059	14	9	171.01	37.0329
Hs.648410	chr6	6.14349	0.257001	23.9045	7	1	45.8099	0
Hs.702322	chr9	24.284	1.01632	23.894	7	1	43.7837	0
LOC91450	chr15	39.9092	1.67051	23.8904	7	1	104.287	0
Hs.736246	chr1	11.4218	0.478957	23.8472	7	1	64.7677	0
Hs.676596	chr6	20.8345	0.876141	23.7799	7	1	50.5831	0
Hs.519941	chr6	11.0765	0.467275	23.7045	7	1	27.2218	0
LOC285441	chr4	64.844	2.74524	23.6205	7	1	52.8809	0
TRIM4	chr7	1378.07	58.3421	23.6204	28	18	192.952	79.913
LOC100996667	chr9	351.161	14.8879	23.587	7	1	85.2257	0
SHISA2	chr13	15.96	0.677549	23.5555	7	1	79.0973	0
Hs.655809	chr7	56.6787	2.40647	23.5527	7	1	124.192	0
Hs.46730	chr4	18.8516	0.80605	23.3876	7	1	49.7017	0
CCDC129	chr7	174.457	7.4808	23.3206	14	2	117.372	120.883
Hs.608001	chr7	133.596	5.7358	23.2916	7	1	43.001	0
LOC100506813	chr22	77.4807	3.32934	23.2721	7	1	62.8403	0
Hs.730286	chr21	81.4985	3.50456	23.255	7	1	62.3113	0
LOC643037	chr11	11.3915	0.490639	23.2177	7	1	88.2633	0
Hs.632500	chr1	33.1731	1.43179	23.169	7	1	62.7395	0
LOC100130476	chr6	10.8261	0.467275	23.1686	7	1	87.5684	0
KCTD16	chr5	89.2404	3.85502	23.1491	7	1	56.5115	0
Hs.160264	chr15	32.9017	1.42519	23.0858	7	1	97.8616	0
ZCCHC3	chr20	190.681	8.27211	23.0511	14	8	116.832	29.9537
Hs.143610	chr9	26.3873	1.14482	23.0492	7	1	74.5172	0
Hs.158149	chr20	35.4891	1.54201	23.0149	7	1	61.9189	0
Hs.568685	chr1	177.802	7.73341	22.9914	7	1	48.1947	0
Hs.658698	chr2	287.373	12.5037	22.983	7	1	109.196	0
LOC100505985	chr6	39.4501	1.71724	22.973	7	1	59.1674	0
Hs.669171	chr6	116.23	5.06077	22.9669	7	1	127.805	0
Hs.112621	chr7	11.2604	0.490639	22.9505	7	1	69.4649	0
Hs.567162	chrX	81.1275	3.53961	22.9199	7	1	82.7908	0
Hs.662832	chr7	51.7898	2.25988	22.917	7	1	63.2131	0
LOC100506369	chr21	203.62	8.88991	22.9046	7	1	72.885	0
Hs.603982	chr12	528.096	23.0964	22.8649	7	1	117.028	0
Hs.659886	chr6	240.581	10.5542	22.7947	7	1	83.8974	0
Hs.535810	chr5	21.2683	0.934551	22.7577	7	1	66.4535	0
Hs.669034	chr9	116.173	5.10498	22.7568	7	1	115.826	0
Hs.652555	chr7	611.915	26.8926	22.7541	7	1	154.575	0
RDH10	chr8	304.1	13.3839	22.7214	28	10	191.54	82.2471
Hs.135232	chr1	166.661	7.33622	22.7175	7	1	103.456	0
KIAA1210	chrX	108.017	4.7559	22.7121	7	1	70.9384	0
MIR4500HG	chr13	29.6998	1.30837	22.6999	7	1	100.96	0
Hs.664045	chr11	462.084	20.5134	22.526	7	1	106.676	0
Hs.736248	chr18	34.6954	1.54201	22.5001	7	1	124.572	0
Hs.345694	chr2	142.176	6.33775	22.4332	7	1	82.9441	0
Hs.719572	chr15	55.9598	2.49992	22.3846	7	1	24.4751	0
Hs.553866	chr11	11.502	0.514003	22.3774	7	1	67.6766	0
Hs.573792	chr1	647.24	28.9363	22.3678	7	1	119.442	0
Hs.385516	chr10	16.9656	0.759322	22.3431	7	1	34.2055	0
LOC100996371	chr3	47.3787	2.1261	22.2843	7	1	31.1972	0
AQP12A	chr2	1493.69	67.1074	22.2583	7	1	119.041	0
Hs.131579	chr15	79.0827	3.5533	22.2561	7	1	38.1457	0
C10orf62	chr10	54.59	2.4532	22.2526	7	1	24.4101	0
CCM2L	chr20	133.232	6.01122	22.1638	7	8	57.1913	24.9773
Hs.655676	chr9	19.6563	0.887823	22.1399	7	1	25.0364	0
Hs.605079	chr4	31.2917	1.41351	22.1376	7	1	60.1438	0
Hs.658807	chr15	22.6679	1.02801	22.0504	7	1	70.3486	0
Hs.592015	chr15	39.0051	1.77565	21.9667	7	1	83.021	0
SYNE3	chr14	189.31	8.62526	21.9483	7	8	75.3208	35.9589
FLJ32955	chr2	157.144	7.16643	21.9279	14	8	166.238	35.2357
Hs.669764	chr20	47.6143	2.17283	21.9135	7	1	60.6942	0
TMC4	chr19	356.265	16.2995	21.8575	7	8	90.9419	20.596
Hs.658586	chr2	19.1414	0.876141	21.8474	7	1	42.9682	0
LOC441025	chr4	121.982	5.59562	21.7996	7	1	63.8635	0
Hs.706185	chr1	27.7306	1.27333	21.7781	7	1	75.6313	0
Hs.635638	chr5	207.245	9.53242	21.741	7	1	35.3028	0
Hs.722382	chr12	108.128	4.99268	21.6572	7	1	20.3164	0
Hs.129345	chr12	9.09964	0.420548	21.6376	7	1	34.2345	0
Hs.155764	chr10	26.0151	1.20323	21.621	7	1	63.2686	0
Hs.634751	chr17	75.2049	3.48013	21.6098	7	1	50.6064	0
TMEM253	chr14	57.193	2.65179	21.5677	7	1	36.4321	0
Hs.660127	chr15	141.045	6.54641	21.5454	7	1	79.8917	0
SCD5	chr4	544.676	25.2844	21.5419	61	29	290.26	66.9884
Hs.508690	chr13	59.8738	2.79276	21.4389	7	1	51.5646	0
Hs.571168	chr6	171.775	8.01377	21.435	7	1	49.3917	0
Hs.670008	chr1	234.573	10.9452	21.4316	7	1	65.1014	0
Hs.663951	chr1	157.615	7.38295	21.3485	7	1	103.861	0
Hs.732972	chr1	418.104	19.5907	21.342	7	1	111.291	0
KRTAP4-2	chr17	333.304	15.6886	21.245	7	8	79.6561	15.3921
Hs.327451	chr6	55.3218	2.60506	21.2363	7	1	47.3272	0
Hs.734671	chr4	296.283	13.9596	21.2243	7	1	126.976	0
LOC100506351	chr8	77.5959	3.66811	21.1542	7	1	34.1594	0
ZNF252P-AS1	chr8	101.611	4.83133	21.0316	7	1	50.7028	0
SAAL1	chr11	786.356	37.5385	20.948	7	8	132.179	60.1384
Hs.97639	chr8	165.195	7.90701	20.8922	7	1	101.925	0
FAM78B	chr1	59.5076	2.85038	20.8771	14	2	91.6976	124.613
Hs.603218	chr10	12.9093	0.61914	20.8503	7	1	66.9257	0
Hs.664646	chr6	17.0447	0.817732	20.8438	7	1	107.12	0
Hs.658519	chr10	12.1614	0.584094	20.821	7	1	71.3294	0
Hs.550808	chr1	33.7832	1.62378	20.8052	7	1	95.1107	0
CXorf67	chrX	10.9285	0.525685	20.789	7	1	50.2443	0
Hs.434593	chr9	12.3507	0.595776	20.7305	7	1	111.757	0
Hs.667730	chr8	10.83	0.525685	20.6016	7	1	103.024	0
Hs.734867	chr17	359.57	17.4624	20.5911	7	1	34.4055	0
Hs.552655	chr1	25.1993	1.2266	20.544	7	1	82.7097	0
RHOXF1	chrX	195.793	9.53487	20.5345	7	8	119.847	37.7208
Hs.714523	chr10	30.0569	1.46457	20.5226	7	1	69.3589	0
JARID2-AS1	chr6	61.0052	2.97888	20.4792	7	1	56.1198	0
Hs.655836	chr2	19.6665	0.961792	20.4478	14	2	59.5723	96.7612
Hs.677040	chr15	21.7162	1.06305	20.4281	7	1	100.462	0
Hs.684594	chr21	103.446	5.06994	20.4039	7	1	59.5932	0
MAGI2-AS2	chr7	26.4313	1.29669	20.3836	7	1	74.9479	0
Hs.656808	chr1	246.394	12.1074	20.3508	7	8	102.125	116.195
Hs.434739	chr15	201.858	9.9296	20.329	7	1	50.3309	0
C1orf233	chr1	1414.78	69.7383	20.287	7	1	121.133	0
Hs.667570	chr3	8.99363	0.443912	20.26	7	1	64.3623	0
Hs.664474	chr7	3.78469	0.18691	20.2487	7	1	43.459	0
Hs.570365	chr20	115.647	5.71244	20.2448	7	1	59.811	0
TTTY11	chrY	125.234	6.19008	20.2314	7	8	33.2335	23.987
Hs.435972	chr7	54.7401	2.7102	20.1979	7	1	65.9722	0
Hs.669803	chr16	765.489	37.9437	20.1743	14	2	191.055	112.329
FAM87A	chr8	233.173	11.5692	20.1546	14	2	176.31	0.948738
Hs.508987	chr5	32.4065	1.61348	20.0848	7	1	65.9378	0
Hs.686866	chr6	40.2541	2.00496	20.0772	7	1	78.392	0
Hs.129581	chr16	42.9027	2.14191	20.0301	7	1	97.6842	0
Hs.443491	chr14	116.856	5.84094	20.0063	7	1	93.7661	0
DNAJC9-AS1	chr10	402.346	20.1124	20.0049	7	1	100.444	0
Hs.677438	chr2	51.6391	2.58582	19.9701	7	1	39.8526	0
LOC100506165	chr6	8.62974	0.43223	19.9656	7	1	53.7375	0
ZNF615	chr19	236.129	11.8737	19.8867	7	8	107.937	94.9844
PTGS2	chr1	1173.38	59.1527	19.8364	66	20	221.741	131.592
Hs.665346	chr9	26.1468	1.32005	19.8074	7	1	61.1058	0
Hs.666294	chr13	7.39044	0.37382	19.77	7	1	41.6372	0
Hs.659570	chr6	367.749	18.6312	19.7384	7	1	123.842	0
Hs.27278	chr10	127.612	6.46798	19.7298	7	8	34.8077	17.0134
CCDC62	chr12	186.923	9.52245	19.6297	7	8	58.185	52.1634
Hs.657628	chr1	227.666	11.6004	19.6258	7	8	105.1	34.6613
JPH1	chr8	167.825	8.55543	19.6162	14	9	129.14	37.1238
Hs.602837	chr2	38.242	1.95087	19.6025	7	1	47.63	0
Hs.730119	chr12	32.2493	1.64715	19.5789	7	1	41.6765	0
Hs.655433	chr1	31.9775	1.63546	19.5525	7	1	75.5504	0
Hs.306329	chr15	256.631	13.1538	19.51	7	1	49.064	0
Hs.665682	chr11	62.1887	3.18915	19.5001	7	1	63.4066	0
TSGA13	chr7	145.326	7.45615	19.4908	7	8	19.1712	38.6184
Hs.665019	chr13	196.06	10.0644	19.4805	7	1	59.5002	0
ZNF2	chr2	224.435	11.5589	19.4167	7	8	90.9767	103.861
HIPK4	chr19	490.922	25.3083	19.3976	7	1	100.636	0
Hs.663669	chr2	23.3024	1.20323	19.3665	7	1	71.259	0
Hs.559119	chr1	7.91378	0.408866	19.3555	7	1	28.0731	0
Hs.633410	chr12	289.733	14.9762	19.3463	7	1	49.5234	0
TEX41	chr2	109.434	5.65878	19.3388	7	1	43.9894	0
Hs.633910	chr22	29.5779	1.53033	19.3278	7	1	78.5618	0
CSNK1G2-AS1	chr19	126.154	6.5447	19.2757	7	7	53.7	19.6987
Hs.657310	chr16	244.162	12.6865	19.2458	7	1	66.7162	0
Hs.150800	chr14	21.8058	1.13314	19.2437	7	1	112.223	0
LOC100507156	chr8	370.075	19.2606	19.2141	7	1	61.1843	0
Hs.661950	chr15	22.6308	1.17987	19.1807	7	1	65.9661	0
CES3	chr16	287.408	14.9859	19.1786	47	20	335.848	63.6585
Hs.119922	chr12	138.944	7.28438	19.0743	7	1	61.3963	0
Hs.667813	chr5	10.026	0.525685	19.0722	7	1	42.0659	0
LOC100506827	chr4	46.1405	2.42875	18.9976	7	1	67.4674	0
Hs.737044	chr13	89.1733	4.70105	18.9688	14	2	149.192	24.7482
UBXN2A	chr2	212.645	11.2281	18.9388	7	7	73.2008	18.2406
LINC00163	chr21	406.295	21.4701	18.9238	7	1	70.7871	0
Hs.478363	chr3	43.9183	2.32469	18.8921	7	1	43.0366	0
SLC9B1	chr4	170.486	9.02591	18.8885	21	8	169.44	35.1329
Hs.557081	chr11	98.8294	5.23348	18.8841	7	1	29.0298	0
Hs.656101	chr11	457.372	24.2215	18.8829	7	1	126.438	0
Hs.98418	chr6	298.76	15.8418	18.8589	7	1	65.3097	0
Hs.678264	chr19	40.3556	2.14266	18.8343	7	1	63.6961	0
Hs.436900	chrY	146.245	7.77144	18.8183	7	1	88.7534	0
Hs.97124	chr6	825.703	44.0523	18.7437	7	1	140.334	0
LCA5L	chr21	135.991	7.26789	18.7112	7	8	83.3836	61.513
Hs.531632	chr19	181.157	9.68985	18.6956	7	1	33.9719	0
Hs.569654	chr16	36.2537	1.93919	18.6952	7	1	84.3375	0
LINC00865	chr10	351.117	18.7861	18.6903	7	1	96.3909	0
Hs.674560	chr19	1048.8	56.1513	18.6782	7	1	121.716	0
Hs.733660	chr4	262.226	14.0528	18.6601	14	2	177.223	25.5955
Hs.549659	chr5	260.778	13.9857	18.6461	7	1	73.2289	0
Hs.634819	chr7	69.0152	3.70316	18.6369	7	1	55.2375	0
Hs.147713	chr14	68.358	3.68038	18.5736	7	1	28.5592	0
C20orf166-AS1	chr20	289.095	15.5745	18.5621	14	8	160.823	78.0925
QRICH2	chr17	128.026	6.90878	18.5309	7	8	51.1356	19.017
Hs.661446	chr17	49.6552	2.68344	18.5043	7	1	83.3349	0
Hs.659458	chr7	139.907	7.56094	18.504	7	1	80.2689	0
Hs.671475	chr6	16.8395	0.911187	18.4809	7	1	70.1298	0
Hs.662285	chr8	23.8943	1.2952	18.4483	7	1	89.2659	0
FANCD2OS	chr3	213.405	11.5795	18.4296	7	8	85.4954	26.8495
Hs.413494	chr5	97.3031	5.29819	18.3654	7	1	67.2587	0
ANKRD39	chr2	192.647	10.505	18.3387	7	8	133.484	70.6903
Hs.729040	chr2	11.7639	0.642504	18.3095	7	1	74.5249	0
SPATA32	chr17	239.625	13.0877	18.3092	14	9	168.983	29.519
LOC100506563	chr2	20.4255	1.12146	18.2133	7	1	98.4249	0
Hs.444181	chr19	37.9331	2.08528	18.1909	14	2	140.689	116.069
Hs.504187	chr11	9.75818	0.537367	18.1593	7	1	25.9896	0
KIAA1257	chr3	242.037	13.3439	18.1384	21	3	192.894	40.7798
FUNDC2	chrX	781.285	43.2424	18.0675	14	8	190.845	187.948
Hs.287168	chr7	29.5486	1.63546	18.0674	7	1	64.7839	0
COL11A1	chr1	139.453	7.72633	18.0491	92	32	210.722	46.4412
TMEFF2	chr2	405.479	22.4691	18.046	21	9	224.383	44.2697
KCNIP3	chr2	187.115	10.3706	18.0428	49	13	265.556	54.2987
LOC100216546	chr7	37.4627	2.07938	18.0163	7	1	45.9672	0
LOC284998	chr2	26.5096	1.47192	18.0103	7	1	56.3469	0
Hs.673636	chr14	52.5413	2.92047	17.9907	7	1	84.184	0
ACE2	chrX	205.454	11.4262	17.981	80	31	178.833	44.4289
Hs.734046	chr22	22.8721	1.27333	17.9625	7	1	80.1336	0
Hs.678224	chr14	530.805	29.5698	17.9509	7	1	118.955	0
Hs.733798	chr1	38.9079	2.17294	17.9056	7	1	70.8386	0
LINC00523	chr14	163.96	9.1586	17.9023	7	1	72.6503	0
ZNF517	chr8	81.8506	4.58884	17.8369	7	1	37.0609	0
LOC100506025	chr7	57.8482	3.24433	17.8306	14	2	57.8426	137.857
RPL34-AS1	chr4	13.1208	0.735959	17.8282	7	1	71.1703	0
CTHRC1	chr8	184.122	10.3382	17.8098	7	8	59.3647	43.6016
Hs.552684	chr13	79.1662	4.44697	17.8023	7	1	55.8647	0
Hs.599383	chr4	110.789	6.22979	17.7837	7	1	73.8268	0
PI16	chr6	203.069	11.4486	17.7375	7	8	90.7348	68.9364
LOC100505964	chr2	33.1516	1.8691	17.7367	7	1	64.1938	0
ZBTB8A	chr1	226.155	12.7639	17.7183	7	7	87.5814	11.3788
Hs.129119	chr11	26.9025	1.51864	17.7148	7	1	100.123	0
Hs.128395	chr1	46.8862	2.64729	17.711	7	1	67.1938	0
Hs.658105	chr1	128.114	7.23573	17.7057	7	1	21.3109	0
Hs.646953	chr5	55.8488	3.15995	17.674	14	2	63.6307	104.824
Hs.675458	chr10	14.0361	0.794368	17.6695	7	1	50.9816	0
Hs.479989	chr1	14.6121	0.829414	17.6174	7	1	82.2425	0
Hs.550803	chr1	42.6568	2.42983	17.5555	7	1	79.5566	0
LOC100652770	chr18	191.618	10.9153	17.555	21	3	218.375	75.8754
Hs.665281	chr1	171.274	9.78401	17.5055	7	1	107.756	0
Hs.658538	chr3	23.2623	1.33173	17.4677	7	1	63.3928	0
SNX33	chr15	169.85	9.74356	17.432	7	8	54.7906	51.4448
Hs.439122	chr1	153.857	8.84318	17.3983	7	1	75.5481	0
WDFY3-AS2	chr4	119.974	6.90063	17.386	7	1	30.3468	0
Hs.663336	chr12	415.493	23.9457	17.3515	7	1	83.1995	0
CLEC3A	chr16	135.187	7.81188	17.3054	7	8	50.1965	30.6777
ADH4	chr4	125.02	7.22545	17.3027	28	11	272.643	47.234
TIGD4	chr4	126.005	7.28274	17.3019	21	10	121.171	36.1661
Hs.572345	chr15	46.3921	2.68683	17.2665	7	1	37.8572	0
CCDC178	chr18	127.993	7.41695	17.2568	7	1	65.5775	0
NSMCE2	chr8	656.944	38.0746	17.2541	7	22	96.896	104.458
Hs.657696	chr3	363.136	21.0538	17.248	7	1	141.165	0
Hs.600571	chr6	51.773	3.00224	17.2448	7	1	60.1934	0
LOC285423	chr4	97.7388	5.6719	17.2321	7	1	78.3114	0
Hs.734280	chr16	132.145	7.67367	17.2206	7	1	83.2112	0
Hs.675567	chr14	24.1265	1.40183	17.2108	7	1	70.3653	0
STRC	chr15	166.192	9.66964	17.187	7	15	63.3128	25.8805
Hs.735749	chr13	9.03348	0.525685	17.1842	7	1	105.579	0
SRRM2-AS1	chr16	74.8443	4.35734	17.1766	7	1	60.7616	0
Hs.156398	chr8	13.0271	0.759322	17.1563	7	1	58.85	0
GLDN	chr15	37.254	2.17196	17.1522	14	1	50.5159	0
Hs.727036	chr1	69.88	4.07858	17.1334	7	1	61.007	0
Hs.729580	chr10	158.252	9.25134	17.1058	7	1	38.9172	0
TCEA3	chr1	118.655	6.94143	17.0937	14	9	106.523	38.5539
Hs.551917	chr12	29.7412	1.7406	17.0867	7	1	54.1881	0
MYLK4	chr6	410.962	24.06	17.0807	21	3	227.774	65.6841
Hs.664722	chr12	9.76464	0.572412	17.0588	7	1	80.1939	0
Hs.658019	chr4	5.37425	0.315411	17.0389	7	1	82.6003	0
Hs.659431	chr2	27.8162	1.63546	17.0082	7	1	73.7243	0
Hs.7415	chr13	45.8982	2.71259	16.9204	7	1	29.6275	0
Hs.411848	chr8	70.7346	4.18211	16.9136	7	1	51.0165	0
ZNF554	chr19	261.484	15.4681	16.9047	14	9	164.87	27.9062
Hs.7847	chr3	67.3216	3.98352	16.9	7	1	20.1997	0
Hs.609547	chr2	70.825	4.1938	16.888	7	1	41.1037	0
CHDC2	chrX	410.457	24.3708	16.8421	7	1	84.0751	0
PKHD1	chr6	132.479	7.86736	16.839	21	9	119.558	82.3921
Hs.659469	chr17	159.127	9.45064	16.8377	7	1	61.4472	0
SLC22A25	chr11	373.166	22.1642	16.8364	14	9	163.847	32.9739
KLLN	chr10	35.9295	2.13778	16.8069	7	1	57.2264	0
Hs.153944	chr1	48.4216	2.88542	16.7814	7	1	97.0345	0
Hs.269254	chr6	190.977	11.3919	16.7642	7	8	111.623	37.5812
LOC100506606	chr12	22.486	1.34342	16.7379	7	1	89.9569	0
Hs.677073	chr9	80.4506	4.81015	16.7252	7	1	45.6818	0
Hs.597778	chr18	55.6834	3.32934	16.7251	7	1	37.6297	0
Hs.737992	chr17	11.7141	0.700913	16.7126	7	1	69.3515	0
IRX1	chr5	292.387	17.4975	16.7102	7	8	130.162	25.8828
LOC100506303	chr14	97.1896	5.83382	16.6597	7	1	85.3083	0
Hs.549841	chr11	100.855	6.05463	16.6575	7	1	24.5536	0
C9orf131	chr9	68.0736	4.10034	16.6019	7	1	22.0053	0
Hs.598843	chr12	24.1904	1.46024	16.5661	7	1	57.0754	0
Hs.637461	chr13	81.9759	4.94915	16.5636	7	1	66.9194	0
FCRL5	chr1	164.918	9.96909	16.5429	35	11	255.396	42.5626
DNAH12	chr3	129.541	7.84777	16.5067	14	9	118.35	31.6588
NLRP8	chr19	152.046	9.21699	16.4963	7	8	32.6676	38.0885
Hs.683607	chr5	25.4225	1.54519	16.4526	7	1	75.1909	0
Hs.732303	chr9	12.8506	0.782686	16.4186	7	1	46.4057	0
Hs.603514	chr3	65.7295	4.0048	16.4127	14	2	106.874	130.696
Hs.661695	chr7	605.399	36.9067	16.4035	7	1	102.586	0
Hs.658686	chr4	43.0932	2.62842	16.3951	7	1	50.4043	0
Hs.737929	chr9	57.6357	3.51625	16.3913	7	1	36.4072	0
Hs.241414	chr3	96.7162	5.91103	16.362	7	1	51.4105	0
Hs.445849	chr11	7.52353	0.461434	16.3047	14	2	89.6632	12.531
Hs.563492	chr7	74.3953	4.56762	16.2876	7	1	75.8215	0
Hs.24276	chr1	115.405	7.08741	16.2831	7	1	33.1499	0
LOC100506885	chr6	99.3692	6.11686	16.2451	7	1	49.9896	0
SGSM1	chr22	85.9306	5.28989	16.2443	21	2	116.696	105.194
Hs.594584	chr12	198.927	12.2695	16.2131	7	1	66.1936	0
Hs.101248	chr13	46.3878	2.86206	16.2078	7	1	35.4398	0
NHSL2	chrX	176.241	10.9032	16.1642	7	1	77.8757	0
NME9	chr3	219.936	13.6088	16.1613	14	9	100.888	46.879
TRIM74	chr7	474.969	29.4257	16.1413	14	2	174.281	44.639
Hs.655276	chr9	41.7174	2.59338	16.0861	7	1	41.9603	0
Hs.600611	chr20	254.094	15.796	16.0859	7	1	94.6513	0
Hs.555076	chr6	14.435	0.899505	16.0477	7	1	66.2694	0
LOC401312	chr7	182.945	11.4055	16.0401	21	3	132.323	32.3458
Hs.555199	chr3	12.3638	0.771004	16.036	7	1	52.1703	0
Hs.669878	chr5	49.8716	3.11119	16.0298	7	1	51.7292	0
Hs.661118	chr13	95.1392	5.94324	16.008	14	2	112.143	12.6517
Hs.596967	chr16	20.7462	1.29669	15.9994	7	1	69.305	0
Hs.677296	chr6	49.2799	3.08402	15.9791	7	1	32.7277	0
Hs.655648	chr2	74.5324	4.66771	15.9677	7	1	62.3336	0
LOC100507513	chr14	113.953	7.14074	15.9582	7	1	74.4834	0
ZNF582	chr19	210.207	13.1761	15.9537	7	8	99.0799	97.1376
FLJ40288	chr7	118.98	7.45982	15.9494	14	1	108.721	0
Hs.678184	chr2	23.095	1.44855	15.9435	7	1	33.6515	0
Hs.675113	chr10	49.3462	3.0957	15.9402	7	1	45.1798	0
Hs.552946	chr15	188.532	11.8363	15.9283	7	1	94.5648	0
Hs.119334	chr16	129.951	8.16536	15.9149	7	1	50.915	0
Hs.668031	chr17	43.4304	2.73356	15.8879	7	1	31.4547	0
Hs.407613	chr17	145.446	9.18196	15.8404	7	1	83.0418	0
Hs.149244	chr17	233.392	14.7348	15.8395	14	2	173.482	85.9235
Hs.677166	chr1	34.9472	2.20788	15.8284	7	1	63.9213	0
IFI27	chr14	182.142	11.5581	15.7588	45	82	181.769	27.5545
FRG1B	chr20	463.225	29.4009	15.7555	14	1	168.219	0
LINC00836	chr10	13.9349	0.887823	15.6956	7	1	41.283	0
FAM46B	chr1	126.61	8.07823	15.673	7	8	44.4351	47.8464
LHFPL3-AS1	chr7	88.4352	5.64287	15.672	14	2	112.338	26.3903
LOC151171	chr2	128.247	8.1871	15.6645	7	1	74.0643	0
Hs.531617	chr19	24.15	1.54201	15.6614	7	1	92.8848	0
LYZL1	chr10	41.3239	2.6444	15.627	7	1	69.5104	0
OR1J2	chr9	204.921	13.1326	15.604	14	9	150.922	33.4267
Hs.656336	chr2	123.585	7.92032	15.6036	7	1	82.7172	0
Hs.633316	chr4	23.3855	1.50387	15.5502	7	1	73.3356	0
ARHGEF33	chr2	168.866	10.9087	15.48	7	1	42.5187	0
Hs.650324	chr2	29.0281	1.87627	15.4712	7	1	72.7356	0
C1orf111	chr1	97.214	6.29351	15.4467	7	1	44.8556	0
Hs.680442	chr8	70.8264	4.59352	15.4188	7	1	82.5786	0
SYT15	chr10	337.327	21.9097	15.3963	14	2	92.7876	76.1972
Hs.601545	chr14	120.464	7.83584	15.3735	14	2	66.104	8.80623
Hs.391051	chr19	125.174	8.17777	15.3066	7	1	66.1106	0
LOC100288911	chr2	18.1317	1.18571	15.2919	14	2	95.6455	64.7891
MEFV	chr16	657.502	42.9989	15.2911	40	19	266.829	50.0455
ZNF837	chr19	15.8793	1.03969	15.2731	7	1	100.551	0
Hs.127735	chr7	19.9549	1.30837	15.2517	7	1	68.3232	0
Hs.666795	chr14	175.239	11.5067	15.2294	7	1	25.2108	0
Hs.657736	chr10	84.3647	5.54852	15.2049	7	1	14.0733	0
GMNC	chr3	67.5563	4.44704	15.1913	7	1	78.8216	0
C2orf16	chr2	176.793	11.6584	15.1644	7	8	78.9529	26.2346
LOC100129884	chr13	88.0617	5.81438	15.1455	7	1	37.3066	0
Hs.123278	chr3	123.367	8.15402	15.1296	7	1	76.0616	0
THSD7B	chr2	5.4656	0.362138	15.0926	7	1	44.2711	0
Hs.668417	chr6	17.5799	1.16819	15.0488	7	1	104.054	0
Hs.666295	chr1	38.4894	2.55833	15.0447	7	1	25.1677	0
LOC100505639	chr19	103.451	6.88063	15.0352	7	1	29.7841	0
Hs.597951	chr6	455.764	30.3475	15.0182	7	1	188.533	0
SLC22A9	chr11	169.506	11.2868	15.018	7	8	26.0227	22.0291
LOC100499194	chr2	93.7612	6.24521	15.0133	7	1	57.6396	0
Hs.630983	chr20	58.7386	3.91534	15.0022	7	1	52.9139	0
Hs.672957	chr22	311.114	20.7495	14.9938	7	1	90.1173	0
Hs.743754	chr1	117.67	7.86191	14.9672	7	1	31.3883	0
LOC100288310	chr8	49.2016	3.29429	14.9354	7	1	36.1427	0
Hs.152432	chr8	137.07	9.18196	14.9281	7	1	63.0276	0
ZNF705G	chr8	103.441	6.96626	14.8489	7	1	44.2327	0
LOC100506926	chr6	4.67519	0.315411	14.8225	7	1	98.2187	0
CSMD3	chr8	139.186	9.41578	14.7822	7	15	71.1616	41.3799
SPINK2	chr4	285.143	19.3136	14.7638	45	19	115.032	108.7
Hs.714479	chr1	20.3313	1.37846	14.7492	7	1	39.1284	0
Hs.595343	chr11	106.396	7.21504	14.7464	7	1	48.0368	0
SIRPD	chr20	159.801	10.8474	14.7318	7	7	73.6592	18.4708
Hs.671447	chr17	43.1388	2.93215	14.7123	7	1	61.0367	0
LOC100134259	chr2	54.4123	3.70316	14.6935	7	1	45.5125	0
ZFP57	chr6	94.8328	6.45642	14.6881	7	1	40.3221	0
Hs.733121	chr2	145.091	9.89088	14.6691	7	1	53.5651	0
KRTAP10-12	chr21	28.443	1.93919	14.6674	7	1	35.3446	0
Hs.682201	chr20	228.4	15.6203	14.622	7	1	101.012	0
Hs.611858	chr7	85.4317	5.86303	14.5713	7	1	22.0492	0
KLHL34	chrX	126.59	8.70119	14.5486	14	9	169.409	19.9758
Hs.434946	chr1	52.9831	3.64475	14.5368	7	1	79.7979	0
PARD3B	chr2	146.239	10.0619	14.5339	35	11	211.11	38.4275
GOLGA7B	chr10	106.056	7.29779	14.5326	7	1	60.9394	0
Hs.703894	chr12	29.626	2.03926	14.5278	7	1	43.7669	0
KIAA1522	chr1	215.038	14.8477	14.483	7	1	54.7039	0
Hs.655495	chr5	524.437	36.2266	14.4766	14	2	81.6155	29.5575
Hs.130793	chr4	107.515	7.4269	14.4764	7	1	45.3656	0
Hs.91145	chr2	19.6496	1.3586	14.4631	7	1	104.495	0
LOC729770	chr2	10.284	0.712595	14.4317	7	1	114.09	0
Hs.655987	chr10	29.9897	2.07938	14.4225	7	1	40.9856	0
ADAMTS4	chr1	136.086	9.45051	14.3998	7	7	41.8485	17.022
Hs.571468	chr8	105.573	7.33622	14.3907	7	1	82.2634	0
Hs.677065	chr6	95.8122	6.65867	14.3891	7	1	89.0089	0
Hs.635700	chr18	25.3895	1.76498	14.3851	7	1	50.965	0
LOC100652778	chr18	92.1333	6.40884	14.376	7	1	29.6309	0
Hs.711066	chr2	151.561	10.5505	14.3653	7	1	51.2316	0
H19	chr11	209.181	14.5684	14.3586	14	9	197.103	32.7227
Hs.567100	chr9	212.44	14.7967	14.3573	28	4	157.259	67.7394
ADARB2-AS1	chr10	391.379	27.3511	14.3095	7	1	102.097	0
Hs.660353	chr6	131.295	9.18196	14.2992	7	1	48.6472	0
BOD1L2	chr18	103.005	7.20441	14.2975	7	8	54.0927	25.1792
Hs.600025	chr14	13.6897	0.957914	14.2911	7	1	99.1691	0
Hs.676268	chr3	19.8532	1.39014	14.2814	7	1	31.4875	0
Hs.657905	chr20	38.6544	2.7102	14.2626	7	1	54.477	0
Hs.551700	chr16	9.82873	0.689231	14.2604	7	1	80.0338	0
Hs.254477	chr3	455.464	31.9499	14.2556	7	1	115.262	0
MTUS2-AS1	chr13	85.0544	5.96944	14.2483	7	1	42.5241	0
LOC100507277	chr14	135.139	9.48763	14.2437	7	1	71.4842	0
Hs.615028	chr8	208.12	14.6182	14.237	7	1	60.2676	0
KRTAP13-1	chr21	133.661	9.39056	14.2336	7	1	33.968	0
LOC284751	chr20	14.6278	1.02801	14.2293	7	1	40.838	0
Hs.671708	chr11	47.4905	3.34102	14.2144	7	1	75.8816	0
Hs.603556	chr6	370.898	26.1579	14.1792	7	1	97.0573	0
Hs.530715	chr11	46.0434	3.24756	14.1778	7	1	38.1843	0
DKFZp451B082	chr6	102.945	7.26613	14.1678	7	1	67.6957	0
MRGPRG-AS1	chr11	255.996	18.0719	14.1654	7	1	94.5372	0
PROM2	chr2	291.117	20.5695	14.1529	21	9	135.251	31.1672
LOC100505828	chr1	739.365	52.3057	14.1354	7	1	113.194	0
IGFBP7	chr4	454.927	32.2528	14.1051	132	44	158.769	90.9621
Hs.407582	chr5	46.0984	3.27521	14.0749	7	1	66.0332	0
LOC100128398	chr19	79.0459	5.62564	14.051	14	2	170.316	25.9691
Hs.732266	chr2	20.5087	1.46024	14.0448	7	1	78.4445	0
FAT3	chr11	220.741	15.7588	14.0075	21	10	186.986	41.2666
ELMSAN1	chr14	412.036	29.4614	13.9856	14	9	201.354	190.2
NEGR1-IT1	chr1	201.597	14.4277	13.973	7	1	83.3134	0
Hs.670445	chr18	242.468	17.3779	13.9527	7	1	95.854	0
AGPHD1	chr15	77.452	5.56058	13.9288	7	1	33.6393	0
Hs.676290	chr9	25.7943	1.85742	13.8872	7	1	80.4622	0
Hs.703446	chr4	98.7416	7.11427	13.8794	7	1	34.9044	0
LOC100505841	chr5	99.3945	7.1717	13.8593	7	1	49.2296	0
Hs.552119	chr7	121.296	8.76141	13.8443	7	1	27.9983	0
EVA1A	chr2	83.6738	6.05533	13.8182	7	8	87.4613	20.1618
LOC100505902	chr3	221.04	16.0137	13.8031	7	1	95.535	0
Hs.664992	chr4	56.0352	4.05974	13.8026	7	1	39.3243	0
FLJ35024	chr9	247.362	17.9317	13.7947	7	1	72.0603	0
LOC100506530	chr15	22.9847	1.66659	13.7915	7	1	35.3376	0
Hs.559151	chr10	21.2659	1.54201	13.7911	7	1	65.5799	0
LINC00698	chr3	81.4959	5.9149	13.7781	7	1	58.4403	0
Hs.684475	chr2	226.465	16.4623	13.7566	7	1	103.059	0
LOC100506236	chr7	31.0439	2.25864	13.7445	7	1	99.2769	0
Hs.585812	chr17	122.851	8.94813	13.7292	7	1	23.3099	0
Hs.731721	chr17	18.424	1.34342	13.7143	7	1	38.2795	0
Hs.677496	chr14	152.742	11.1555	13.6921	14	2	172.864	24.4443
TOP3B	chr22	150.212	10.9839	13.6757	60	25	431.753	60.9207
Hs.661676	chr2	30.8193	2.25825	13.6474	7	1	46.6984	0
BRMS1L	chr14	264.7	19.4323	13.6216	14	9	169.266	112.689
Hs.658635	chr12	218.24	16.0275	13.6166	7	1	89.6513	0
LOC100130502	chr2	115.207	8.46684	13.6069	7	1	74.4657	0
Hs.657611	chr2	122.971	9.04947	13.5888	7	1	61.9496	0
Hs.86650	chr7	15.3976	1.13314	13.5884	7	1	38.7652	0
Hs.223795	chr5	70.7745	5.21012	13.5841	7	1	32.5727	0
LINC00842	chr10	7.91294	0.584094	13.5474	7	1	101.173	0
Hs.673744	chr3	20.5582	1.51864	13.5372	7	1	78.1946	0
Hs.468280	chr2	43.7927	3.24044	13.5144	7	1	40.6713	0
Hs.553019	chr2	89.3149	6.61195	13.5081	7	1	47.1662	0
Hs.649591	chr9	141.5	10.4791	13.503	7	1	89.2455	0
Hs.733818	chr2	139.165	10.3179	13.4877	7	1	68.8433	0
Hs.684149	chr21	13.698	1.01632	13.478	7	1	69.3448	0
LOC100506860	chr7	36.9945	2.74524	13.4759	14	2	42.6904	57.1703
Hs.163936	chr1	524.08	38.9248	13.4639	7	1	117.814	0
Hs.661324	chr4	231.808	17.2568	13.4328	7	1	70.6973	0
Hs.734218	chr1	123.231	9.18196	13.421	7	1	54.1103	0
LOC100505806	chr5	34.945	2.60506	13.4143	7	1	75.07	0
Hs.434240	chr7	3.28965	0.24532	13.4097	7	1	41.0026	0
Hs.434234	chr4	79.5817	5.93472	13.4095	7	1	63.2286	0
Hs.636709	chr1	102	7.62481	13.3773	7	1	31.1654	0
CYGB	chr17	215.357	16.101	13.3754	21	9	139.877	32.0745
Hs.126246	chr5	104.829	7.83985	13.3713	7	1	47.4847	0
CC2D2A	chr4	105.555	7.90089	13.3599	28	4	151.058	72.8627
Hs.22137	chr1	100.84	7.5579	13.3423	21	3	172.056	87.6598
Hs.568627	chr1	117.261	8.7919	13.3374	7	1	31.8145	0
HOXA5	chr7	190.089	14.3017	13.2914	45	19	251.012	36.355
Hs.579262	chr17	124.534	9.38212	13.2736	7	8	50.5861	62.0754
SLC5A10	chr17	118.965	8.96553	13.2691	7	8	19.7968	27.9172
Hs.557382	chr3	20.2767	1.53033	13.2499	7	1	41.122	0
Hs.547178	chr9	438.715	33.12	13.2462	7	1	97.3198	0
ZMIZ1-AS1	chr10	146.13	11.0394	13.2372	7	1	46.2222	0
LOC100507224	chr3	29.9837	2.26629	13.2303	7	1	43.9584	0
Hs.674035	chr19	51.562	3.90175	13.2151	7	1	62.2639	0
Hs.385614	chr7	21.7552	1.64715	13.2078	7	1	61.7819	0
TRIM39	chr6	162.011	12.2683	13.2057	7	8	50.7761	123.666
WBSCR27	chr7	137.056	10.412	13.1633	7	8	80.5158	7.66132
Hs.520658	chr1	186.712	14.1994	13.1493	7	1	30.1168	0
Hs.672089	chr5	228.711	17.3943	13.1486	7	1	81.5926	0
FSD2	chr15	97.8048	7.4435	13.1396	7	8	79.2306	51.6208
Hs.627759	chr19	30.5097	2.32469	13.1242	7	1	46.2522	0
Hs.658894	chr2	357.132	27.2186	13.1209	7	1	123.966	0
Hs.676018	chr13	17.6172	1.34342	13.1137	7	1	93.1599	0
Hs.663918	chr8	81.4408	6.21476	13.1044	7	1	44.1162	0
Hs.676183	chr12	308.869	23.5966	13.0896	7	1	30.4563	0
LINC00477	chr12	109.099	8.34168	13.0788	7	7	51.3221	19.0144
Hs.356889	chr17	85.5743	6.5527	13.0594	7	1	60.7836	0
Hs.436018	chr5	29.0617	2.22587	13.0563	7	1	59.3328	0
Hs.669778	chr20	116.856	8.96906	13.0288	7	1	53.6864	0
C1QTNF5	chr11	212.804	16.3868	12.9863	14	23	104.569	41.8311
Hs.299119	chr7	195.57	15.1024	12.9496	7	1	105.515	0
C8orf22	chr8	75.9556	5.86917	12.9415	7	1	100.664	0
HOXD-AS1	chr2	158.289	12.2748	12.8954	21	3	203.009	63.271
Hs.116424	chr16	84.6543	6.56522	12.8944	7	1	29.6875	0
LOC100505716	chr2	24.1112	1.87523	12.8577	7	1	42.2275	0
CHRM1	chr11	55.6206	4.32641	12.8561	7	1	10.3702	0
Hs.35090	chr13	16.8141	1.30897	12.8453	7	1	61.3628	0
RICTOR	chr5	356.21	27.7549	12.8342	21	10	151.018	179.964
Hs.694922	chr3	42.7054	3.32934	12.827	7	1	39.5876	0
TSACC	chr1	128.268	10.0059	12.8192	7	8	37.4308	70.8772
Hs.147470	chr12	122.172	9.53346	12.8151	7	1	57.4164	0
Hs.732502	chr3	28.1319	2.19619	12.8094	7	1	71.9385	0
Hs.603187	chr16	150.792	11.78	12.8007	7	1	93.3227	0
Hs.657303	chr7	109.944	8.59787	12.7873	7	1	41.0919	0
Hs.603181	chr10	87.1658	6.82222	12.7767	7	1	57.7262	0
Hs.672053	chr7	73.7465	5.77459	12.7709	7	1	69.1859	0
LOC100130232	chr8	101.613	7.95762	12.7693	7	1	62.8091	0
Hs.720594	chr10	47.9194	3.76157	12.7392	7	1	19.2208	0
LOC728084	chr12	142.816	11.25	12.6947	7	1	106.858	0
TPRG1	chr3	24.1655	1.90415	12.691	7	1	58.0241	0
LOC100128374	chr7	96.0605	7.56986	12.6899	7	1	37.3897	0
CD34	chr1	266.195	20.9867	12.684	50	19	104.966	46.7978
C16orf89	chr16	88.1641	6.95652	12.6736	7	8	40.4153	13.3899
Hs.634213	chr1	9.76885	0.771004	12.6703	7	1	104.189	0
Hs.665960	chr20	185.492	14.6425	12.668	7	1	30.1076	0
Hs.724207	chr18	92.7277	7.32166	12.6649	7	1	22.6015	0
WDR87	chr19	131.054	10.351	12.661	7	8	66.9042	50.619
Hs.730726	chr17	704.016	55.6291	12.6555	7	1	117.075	0
Hs.662088	chr3	46.854	3.70316	12.6525	7	1	42.1843	0
Hs.153652	chrX	98.0661	7.76616	12.6274	14	2	138.258	42.0248
RNF182	chr6	251.017	19.8845	12.6238	7	8	210.907	41.5066
Hs.132908	chr13	38.0373	3.01393	12.6205	7	1	89.4932	0
LOC100507109	chr11	246.069	19.4993	12.6194	7	1	65.6194	0
VHL	chr3	104.619	8.29532	12.6118	57	12	381.19	51.3806
LOC100505633	chr1	83.1121	6.59019	12.6115	14	2	62.3887	33.7923
Hs.569138	chr12	22.2329	1.76396	12.6039	7	1	80.3095	0
Hs.657837	chr5	25.898	2.05601	12.5962	14	2	93.9854	80.353
RAPGEF4-AS1	chr2	151.055	11.9993	12.5886	7	1	91.7344	0
Hs.539444	chr12	31.3026	2.48824	12.5802	7	1	44.0401	0
Hs.256879	chr8	216.293	17.2109	12.5672	7	1	95.101	0
LOC100506631	chr6	47.7013	3.79661	12.5642	7	1	25.9043	0
Hs.653916	chr6	6.0165	0.478957	12.5617	7	1	101.707	0
Hs.677533	chr15	114.102	9.09496	12.5456	7	1	73.0768	0
Hs.534682	chr3	36.197	2.88542	12.5448	7	1	79.5398	0
Hs.635622	chr6	50.6939	4.04172	12.5426	7	1	37.6412	0
PHACTR4	chr1	450.895	35.9658	12.5368	52	27	260.235	123.321
Hs.734061	chr9	11.7095	0.934551	12.5295	7	1	91.5823	0
Hs.668323	chr12	20.6114	1.64715	12.5134	7	1	46.5616	0
Hs.660003	chr1	39.172	3.13258	12.5047	7	1	45.7985	0
NPM2	chr8	186.994	14.9925	12.4725	7	8	34.0497	80.3116
EPC1	chr10	202.349	16.2378	12.4616	35	16	143.751	49.8156
Hs.657118	chr2	181.235	14.5761	12.4337	7	1	56.3785	0
CNBD1	chr8	36.6767	2.95226	12.4233	14	2	93.8844	89.9387
LOC441124	chr1	670.64	53.9832	12.4231	7	1	147.097	0
TMEM198	chr2	300.609	24.2327	12.4051	14	2	166.308	62.7783
Hs.601790	chr11	50.3048	4.06068	12.3883	7	1	50.6254	0
Hs.664164	chr16	73.4272	5.92768	12.3872	7	1	56.2583	0
Hs.733316	chr19	30.8202	2.48824	12.3864	7	1	31.2334	0
TMEM125	chr1	148.59	12.0167	12.3652	7	8	46.0075	21.6479
OR51B5	chr11	83.2944	6.7422	12.3542	14	1	69.069	0
Hs.570383	chr20	60.4531	4.89471	12.3507	7	1	64.4362	0
TEX37	chr2	184.748	14.9763	12.3361	7	8	75.9252	24.3217
Hs.674047	chr2	75.7491	6.15431	12.3083	7	1	54.3359	0
ZCCHC5	chrX	126.475	10.2769	12.3068	7	8	85.9913	34.7994
Hs.636184	chr4	151.979	12.3528	12.3032	7	1	70.2746	0
Hs.736830	chr9	111.057	9.02712	12.3026	7	1	13.1544	0
Hs.670807	chr16	19.9732	1.62378	12.3004	7	1	39.9692	0
PRKAG3	chr2	84.7184	6.88745	12.3004	7	7	75.9169	21.7118
Hs.194152	chr4	11.7775	0.957914	12.2949	7	1	90.1684	0
Hs.263424	chr1	67.7006	5.5073	12.2929	7	1	31.286	0
LOC100506476	chr14	152.512	12.4162	12.2833	7	1	10.6647	0
DTWD2	chr5	148.118	12.063	12.2787	7	7	47.1563	19.7405
Hs.720471	chr2	28.3644	2.31301	12.2629	7	1	83.0999	0
GARNL3	chr9	85.0817	6.94134	12.2572	14	7	120.564	15.1632
Hs.707327	chr2	292.712	23.8998	12.2475	7	1	78.3904	0
LOC283856	chr16	145.322	11.9059	12.2059	7	1	70.0613	0
Hs.444197	chr3	22.3764	1.83406	12.2005	7	1	30.793	0
C2orf71	chr2	49.5823	4.06403	12.2003	7	1	37.6535	0
Hs.638939	chr6	24.8445	2.03758	12.1931	7	1	75.8545	0
Hs.658981	chr19	308.829	25.3632	12.1763	7	1	62.1722	0
Hs.729242	chr1	77.8268	6.40167	12.1573	7	1	47.1495	0
Hs.662725	chr22	9.72636	0.800209	12.1548	14	2	65.3894	65.0332
Hs.733987	chr11	37.7715	3.10955	12.1469	7	1	52.331	0
Hs.350754	chr2	93.3517	7.68974	12.1398	7	1	55.9472	0
Hs.668481	chr10	109.743	9.04785	12.1292	7	1	28.4716	0
Hs.634052	chr10	186.705	15.3955	12.1272	7	1	24.7536	0
LOC100507506	chr6	61.084	5.03826	12.124	7	1	42.9495	0
Hs.668279	chr2	148.881	12.2931	12.1109	7	1	48.7203	0
Hs.99745	chr19	61.5661	5.09335	12.0875	7	1	18.2144	0
SOX6	chr11	82.6961	6.84695	12.0778	49	14	160.341	67.6357
LOC284898	chr22	111.031	9.2024	12.0654	7	1	26.763	0
Hs.659784	chr8	83.3211	6.90727	12.0628	7	1	67.462	0
Hs.660312	chr1	8.59511	0.712595	12.0617	7	1	75.027	0
GUCD1	chr22	123.668	10.2601	12.0533	7	7	51.5424	12.192
Hs.662515	chr3	192.379	15.98	12.0387	7	1	90.7099	0
Hs.585699	chr15	107.055	8.89893	12.0301	7	1	48.459	0
Hs.638393	chr13	99.9104	8.32971	11.9945	7	1	72.2888	0
ZNF70	chr22	228.72	19.0895	11.9815	7	8	51.8869	45.3343
Hs.633764	chr19	25.2491	2.10967	11.9683	7	1	109.202	0
Hs.408790	chr21	341.743	28.5591	11.9661	7	1	58.1737	0
Hs.667313	chr5	373.804	31.2394	11.9658	7	1	62.485	0
Hs.669982	chr16	84.8376	7.09048	11.965	7	1	64.7559	0
Hs.624779	chr16	18.1673	1.51859	11.9633	7	1	56.0002	0
Hs.147354	chr6	95.4548	7.98766	11.9503	7	1	49.5108	0
Hs.666688	chr17	75.4679	6.31742	11.946	7	1	47.0158	0
SFXN2	chr10	159.36	13.3493	11.9377	7	15	45.4017	115.16
CT60	chr15	198.572	16.6369	11.9357	7	1	78.8478	0
Hs.614028	chr8	122.396	10.2567	11.9333	7	1	53.0062	0
LOC441461	chr9	1052.91	88.2818	11.9267	14	2	191.189	125.359
RYR3	chr15	138.855	11.6516	11.9173	45	19	119.891	56.7285
LOC100506557	chr7	14.7361	1.23828	11.9005	7	1	102.842	0
LOC100506655	chr16	36.6194	3.07933	11.892	7	1	59.3961	0
ZNF479	chr7	96.8331	8.14353	11.8908	14	2	93.0779	89.0812
PVRL4	chr1	377.72	31.7777	11.8863	7	8	123.532	36.5984
Hs.657164	chr11	37.4873	3.15411	11.8852	7	1	65.8648	0
LINC00221	chr14	32.0323	2.69647	11.8793	7	1	44.588	0
LOC100506497	chr7	116.218	9.79706	11.8625	14	2	119.364	138.892
C20orf144	chr20	9.14254	0.771004	11.858	7	1	101.65	0
TPRXL	chr3	94.3336	7.95536	11.8579	7	1	48.7459	0
LOC283177	chr11	157.69	13.3012	11.8554	14	2	112.793	66.2584
Hs.570405	chr21	75.8652	6.406	11.8428	7	1	33.0786	0
GUCA1C	chr3	72.3121	6.11397	11.8274	21	10	122.119	39.9429
ZNF816	chr19	241.895	20.4557	11.8253	40	18	345.739	34.5504
LOC100996321	chr3	12.4257	1.05137	11.8186	7	1	30.9566	0
LOC654841	chr2	162.629	13.77	11.8103	7	1	76.7297	0
Hs.463556	chr17	95.9937	8.13159	11.805	7	1	17.4791	0
FHDC1	chr4	338.031	28.637	11.804	7	1	90.7807	0
Hs.663373	chr18	151.676	12.8508	11.8028	7	1	82.9817	0
Hs.569621	chr16	118.647	10.0573	11.7971	7	1	79.947	0
Hs.720495	chr14	106.574	9.03758	11.7923	7	1	49.0572	0
Hs.737950	chr2	76.4412	6.48344	11.7902	7	1	61.3722	0
Hs.661672	chr10	37.3852	3.17747	11.7657	7	1	43.3374	0
SCML4	chr6	83.6063	7.11247	11.7549	35	11	158.501	33.167
Hs.662820	chr10	68.9181	5.8694	11.7419	7	1	69.4326	0
LOC339685	chr22	94.4419	8.04348	11.7414	7	1	48.6195	0
IGDCC3	chr15	239.234	20.3771	11.7404	14	9	190.673	28.5722
Hs.571331	chr7	44.178	3.76545	11.7325	7	1	44.8071	0
Hs.672758	chr13	19.3224	1.64715	11.7308	7	1	65.3834	0
IFLTD1	chr12	101.468	8.6605	11.7162	7	8	38.5388	70.2714
LOC285740	chr6	20.842	1.77904	11.7153	14	2	78.9726	60.6306
KRTAP4-9	chr17	168.628	14.3958	11.7137	7	1	37.1518	0
Hs.181500	chr8	48.3693	4.13355	11.7017	7	1	56.6026	0
Hs.561445	chr5	239.635	20.4834	11.699	7	1	81.8163	0
Hs.670503	chr9	15.1687	1.29669	11.698	7	1	64.1476	0
TMC2	chr20	136.109	11.6402	11.6931	7	15	59.2267	43.7771
Hs.233120	chr6	157.033	13.4323	11.6907	7	1	79.522	0
CPSF2	chr14	798.707	68.3556	11.6846	21	9	227.89	67.1117
Hs.568480	chr1	179.946	15.4028	11.6827	7	1	74.304	0
Hs.436137	chr6	31.1111	2.66347	11.6807	7	1	37.556	0
LOC440905	chr2	61.0804	5.23488	11.668	7	8	35.0871	26.0237
Hs.656237	chr3	63.7941	5.47023	11.662	7	1	43.6358	0
LOC100287525	chr17	201.652	17.2965	11.6585	7	8	135.174	16.126
Hs.660237	chr2	53.2565	4.5714	11.6499	7	1	37.6771	0
Hs.670039	chr3	180.279	15.4894	11.6389	7	1	74.9457	0
LINC00565	chr13	193.214	16.6339	11.6156	7	1	75.7858	0
C4orf45	chr4	110.665	9.53444	11.6069	7	8	43.8133	35.6357
Hs.660258	chr7	23.5912	2.03265	11.6062	7	1	49.2421	0
Hs.675486	chr12	104.031	8.97143	11.5958	14	2	42.1032	1.1982
C11orf92	chr11	2992.77	258.159	11.5927	14	2	124.908	140.577
ERP27	chr12	177.416	15.3065	11.5909	7	8	51.2179	47.8694
Hs.385774	chr18	150.215	12.9662	11.5851	7	1	57.7852	0
LOC100506413	chr7	17.9869	1.55369	11.5769	7	1	75.1713	0
Hs.561931	chr9	49.0777	4.24052	11.5735	7	1	47.564	0
Hs.561511	chr6	66.6233	5.75917	11.5682	7	1	49.5549	0
LOC100507616	chr12	31.631	2.7417	11.537	14	2	70.8541	120.331
DNAH3	chr16	344.782	29.8873	11.5361	139	37	413.15	77.664
LOC100507461	chr3	79.202	6.86647	11.5346	7	1	93.4451	0
Hs.666126	chr1	59.5458	5.16339	11.5323	7	1	26.1624	0
Hs.659499	chrX	23.2836	2.01964	11.5286	7	1	66.5591	0
LRRC52	chr1	119.375	10.3712	11.5102	7	1	32.9054	0
Hs.132526	chr1	266.078	23.1175	11.5098	7	1	100.844	0
TTLL2	chr6	76.1301	6.62116	11.498	7	22	70.4619	19.932
Hs.663627	chr18	43.901	3.81998	11.4925	7	1	32.4243	0
Hs.562978	chr2	133.539	11.6235	11.4887	7	1	40.2233	0
SPAG17	chr1	78.8122	6.86661	11.4776	7	8	64.1639	38.7766
Hs.656922	chr3	18.7352	1.6325	11.4764	7	1	45.0048	0
Hs.602510	chr2	94.0942	8.20068	11.4739	7	1	45.0789	0
Hs.662920	chr1	72.178	6.29653	11.4631	7	1	83.772	0
Hs.659110	chr8	32.5724	2.84318	11.4563	7	1	91.1815	0
Hs.603545	chr6	106.326	9.28125	11.456	7	1	90.4754	0
Hs.674443	chr2	39.3235	3.43447	11.4497	7	1	66.2806	0
Hs.367827	chr8	29.5198	2.5817	11.4343	7	1	59.4203	0
REM2	chr14	66.555	5.82161	11.4324	7	7	70.6931	22.0143
LHFPL3	chr7	78.3629	6.85532	11.431	7	1	67.116	0
Hs.655466	chr9	34.1489	2.99683	11.395	14	2	127.101	58.0548
Hs.661801	chrX	56.434	4.96033	11.3771	7	1	52.0264	0
Hs.256080	chr7	169.695	14.9185	11.3748	7	1	13.9369	0
LOC100144602	chr4	8.76884	0.771004	11.3733	7	1	90.8305	0
ANKRD22	chr10	102.217	8.98866	11.3718	14	8	96.6563	71.8897
Hs.661131	chr2	193.219	17.0086	11.3601	7	1	86.3924	0
ZP1	chr11	83.1307	7.32691	11.3459	7	8	67.9017	19.5138
LOC100506305	chr11	107.004	9.43489	11.3413	7	1	115.664	0
Hs.745357	chr8	7.68045	0.677549	11.3356	7	1	135.493	0
Hs.20798	chrX	222.753	19.6806	11.3184	7	1	37.9099	0
Hs.658510	chrX	75.2144	6.65332	11.3048	7	1	27.8359	0
CRISP3	chr6	223.945	19.8288	11.2939	45	19	169.032	148.611
Hs.657400	chr7	30.4281	2.69463	11.2921	7	1	35.6026	0
Hs.660976	chr10	15.0351	1.33173	11.2899	7	1	50.0477	0
ALPP	chr2	285.643	25.3013	11.2896	80	30	399.919	102.823
C3orf49	chr3	75.9237	6.73328	11.2759	7	7	68.1194	16.5343
Hs.677075	chr5	64.4422	5.72412	11.258	7	1	56.5671	0
Hs.656393	chr17	380.963	33.9453	11.2229	7	1	117.922	0
ZP4	chr1	106.615	9.50184	11.2204	7	15	33.2767	20.3802
TAAR9	chr6	93.18	8.30608	11.2183	7	8	100.884	34.4109
DEFB103A	chr8	99.1888	8.85727	11.1986	7	8	78.1802	14.1731
LINC00656	chr20	100.489	8.97547	11.196	7	1	41.5377	0
Hs.657601	chr6	233.588	20.95	11.1498	7	1	92.6615	0
Hs.656287	chr2	201.923	18.1147	11.1469	7	1	104.216	0
Hs.675449	chr3	108.207	9.71143	11.1422	7	1	84.8963	0
Hs.665727	chr8	107.215	9.62587	11.1382	7	1	42.2183	0
Hs.592660	chr1	163.07	14.6608	11.1229	7	1	45.1846	0
Hs.662623	chr19	64.9327	5.84094	11.1168	7	1	48.3505	0
Hs.741754	chr1	29.6032	2.66347	11.1145	14	2	93.7669	37.8364
HHIPL1	chr14	72.6393	6.54503	11.0984	7	1	51.7076	0
LOC338817	chr12	192.14	17.3162	11.096	7	1	95.7784	0
NUTM1	chr15	267.276	24.1013	11.0897	14	2	130.498	43.1063
KRT74	chr12	107.425	9.69168	11.0842	14	9	136.832	29.1085
LOC100507462	chr6	37.1414	3.3527	11.0781	7	1	63.9646	0
Hs.608694	chr5	217.174	19.6099	11.0747	7	1	96.4596	0
Hs.674505	chr11	132.421	11.9607	11.0714	7	1	49.2972	0
LOC100505989	chr4	23.2967	2.10441	11.0704	7	1	48.2147	0
Hs.656273	chr17	63.9724	5.78253	11.063	7	1	26.3068	0
Hs.144719	chr13	18.7232	1.69387	11.0535	7	1	51.0857	0
LINC00452	chr13	225.8	20.432	11.0513	7	1	96.7552	0
Hs.117266	chr9	49.8213	4.50921	11.0488	7	1	53.5495	0
Hs.676087	chr17	62.3614	5.64569	11.0459	7	1	48.8418	0
VIPR2	chr7	154.044	13.9532	11.0401	125	42	466.696	54.4612
LOC100508120	chr6	219.929	19.9487	11.0247	21	3	190.202	54.5277
Hs.667309	chr10	112.492	10.2039	11.0244	7	1	70.4076	0
Hs.658440	chr8	100.366	9.10954	11.0177	7	1	29.1791	0
ZNF835	chr19	380.048	34.5062	11.0139	40	19	350.619	64.0944
LOC730098	chr9	65.4604	5.95615	10.9904	7	1	45.4336	0
KCNG4	chr16	102.629	9.34313	10.9845	7	14	18.3285	20.7584
LRRN4CL	chr11	94.3524	8.59439	10.9784	7	8	60.2394	24.9645
Hs.666443	chr2	150.065	13.671	10.9769	7	1	51.0853	0
SPATA19	chr11	88.4567	8.05997	10.9748	7	8	40.7218	37.9898
Hs.616890	chr7	55.2489	5.03489	10.9732	7	1	30.3486	0
Hs.191850	chr14	116.505	10.6188	10.9716	7	1	56.1566	0
CYP1A2	chr15	168.434	15.3545	10.9696	85	31	430.946	45.9098
ZRANB2-AS1	chr1	84.8519	7.74509	10.9556	7	1	6.79091	0
Hs.278078	chrX	24.6912	2.25499	10.9496	7	1	51.6063	0
SGK196	chr8	195.264	17.8402	10.9452	7	8	82.9628	47.4133
IGLV1-44	chr22	134.646	12.3064	10.9411	26	2	168.612	18.1207
SYT6	chr1	162.901	14.8959	10.936	7	8	53.5755	23.4513
Hs.127864	chr12	235.391	21.5326	10.9318	7	1	51.6573	0
IGLC1	chr22	205.486	18.8143	10.9218	292	189	185.434	95.3699
LCE1E	chr1	158.616	14.536	10.9119	14	9	84.2934	53.6167
Hs.617390	chr5	113.819	10.4313	10.9113	7	1	37.7332	0
C16orf11	chr16	93.9125	8.61521	10.9008	7	8	23.655	46.1641
LOC100507384	chr11	11.5798	1.06305	10.893	7	1	109.171	0
Hs.248158	chr2	24.9483	2.29475	10.8719	7	1	69.5339	0
PM20D1	chr1	97.8555	9.01136	10.8591	7	8	60.6449	18.283
AGXT2	chr5	71.3372	6.58436	10.8343	7	8	62.7998	41.9138
WFDC9	chr20	463.284	42.7638	10.8336	14	9	187.463	51.199
LOC100128830	chr10	25.1799	2.32469	10.8315	7	1	74.5991	0
SLC35F1	chr6	219.663	20.2874	10.8276	7	1	73.5325	0
Hs.559708	chr1	30.2685	2.79559	10.8272	7	1	42.4956	0
Hs.710637	chr7	59.916	5.53721	10.8206	7	1	40.9035	0
PSAPL1	chr4	63.6071	5.88042	10.8168	7	7	21.6941	13.7055
Hs.10319	chr20	122.51	11.3417	10.8017	7	1	79.8873	0
Hs.210837	chr18	205.35	19.0167	10.7984	7	1	93.8742	0
DLG1-AS1	chr3	23.1517	2.14505	10.7931	7	1	56.5866	0
Hs.657784	chr2	187.091	17.343	10.7877	7	1	80.7446	0
LOC100506288	chr6	182.158	16.8926	10.7833	7	1	51.6642	0
Hs.662054	chr2	213.854	19.8753	10.7598	7	1	78.1317	0
PTPRS	chr19	141.341	13.1452	10.7523	76	22	736.199	50.1921
Hs.649368	chr7	84.1153	7.82385	10.7511	7	1	44.7517	0
MT1E	chr16	237.149	22.0609	10.7498	45	19	92.466	82.6107
Hs.98450	chr7	30.6327	2.85038	10.7469	7	1	31.451	0
NXNL2	chr9	106.919	9.9515	10.744	7	1	32.3867	0
Hs.669786	chr17	147.159	13.7052	10.7375	7	1	47.4794	0
ZIC2	chr13	62.027	5.77712	10.7367	17	8	135.493	32.9537
Hs.596865	chr10	61.5184	5.7358	10.7253	7	1	44.975	0
TBCK	chr4	272.194	25.3788	10.7252	7	8	75.6046	147.273
LOC100130642	chr2	13.3923	1.24941	10.7188	7	1	64.0356	0
Hs.274276	chr8	65.485	6.10962	10.7183	7	1	48.9242	0
KLK4	chr19	97.9252	9.15015	10.702	35	10	121.112	42.7274
AKR1C1	chr10	172.063	16.0892	10.6943	85	45	123.574	62.971
Hs.740635	chr5	144.673	13.542	10.6833	7	1	71.8725	0
PIGS	chr17	493.916	46.2672	10.6753	7	8	52.754	132.691
SLITRK1	chr13	44.8681	4.20319	10.6748	7	8	41.8743	23.594
Hs.666640	chr1	99.074	9.29878	10.6545	7	1	68.4156	0
ZNF548	chr19	341.802	32.0967	10.6491	21	10	183.577	71.8712
C17orf105	chr17	7.70459	0.724277	10.6376	7	1	43.1215	0
LOC100506405	chr2	89.067	8.3844	10.6229	7	1	36.6481	0
CEACAM19	chr19	131.741	12.4196	10.6075	7	8	34.5426	70.8042
Hs.662439	chr2	28.7746	2.71378	10.6031	7	1	45.1684	0
NT5C1A	chr1	169.028	15.9446	10.6009	7	8	45.1945	37.4851
WDR64	chr1	132.839	12.5374	10.5955	7	8	82.8529	14.0975
MUM1L1	chrX	61.1874	5.78463	10.5776	7	8	106.734	43.1606
Hs.665611	chr16	100.094	9.4629	10.5775	7	1	132.838	0
CELF2-AS1	chr10	151.522	14.3319	10.5723	7	1	51.2075	0
SHISA7	chr19	76.2142	7.21266	10.5667	7	1	14.0642	0
C14orf39	chr14	34.0503	3.2242	10.5608	7	1	63.6151	0
PRKG1-AS1	chr10	69.2033	6.55354	10.5597	7	1	76.3749	0
UNC79	chr14	44.7114	4.24052	10.5438	7	1	42.6923	0
Hs.149312	chr19	105.578	10.0243	10.5323	7	1	40.6477	0
Hs.658776	chr2	158.406	15.0406	10.5319	7	1	39.6664	0
Hs.731768	chr20	411.601	39.1432	10.5153	7	1	101.8	0
Hs.71657	chr1	132.257	12.5814	10.5121	7	1	53.9525	0
Hs.668249	chr11	135.184	12.8636	10.509	7	1	82.3526	0
PARP14	chr3	139.674	13.2924	10.5078	14	9	46.2755	112.897
FLJ40292	chr9	171.338	16.3088	10.5059	7	1	33.9003	0
RPUSD3	chr3	310.397	29.5935	10.4887	35	8	208.962	109.372
Hs.683970	chr6	81.4531	7.76633	10.488	14	2	117.973	71.6486
DCAF6	chr1	966.053	92.1175	10.4872	68	21	234.528	56.9319
IZUMO2	chr19	141.293	13.4812	10.4807	7	8	140.462	24.342
Hs.663787	chr17	33.7826	3.2242	10.4778	7	1	45.5798	0
LOC100631378	chr19	22.7373	2.17205	10.4681	14	2	131.348	35.7991
LOC148696	chr1	74.5855	7.12595	10.4667	7	1	42.8287	0
WDR81	chr17	709.234	67.8084	10.4594	7	8	99.8695	29.7087
Hs.658642	chr9	89.7084	8.59787	10.4338	7	1	44.0864	0
LOC646736	chr2	70.1757	6.73452	10.4203	7	1	30.0422	0
LOC100506895	chr7	137.278	13.1748	10.4198	7	1	50.5733	0
C1orf180	chr1	80.3572	7.71313	10.4182	7	1	42.8391	0
Hs.664161	chr17	15.9117	1.53033	10.3976	7	1	99.5742	0
Hs.665107	chr3	166.935	16.0553	10.3975	7	1	65.2207	0
LOC100129427	chr7	134.542	12.9597	10.3816	7	1	37.887	0
LOC100506834	chr9	64.1088	6.17696	10.3787	14	2	76.3938	107.002
LOC286135	chr8	55.9883	5.39703	10.3739	7	1	96.649	0
LOC692247	chr11	128.09	12.3552	10.3672	21	3	119.772	40.9087
Hs.604380	chr6	97.3477	9.39132	10.3657	7	1	20.2231	0
Hs.663747	chr16	82.7457	7.98676	10.3604	7	1	32.8792	0
Hs.660139	chr14	63.0561	6.08653	10.3599	7	1	67.9226	0
Hs.695417	chr3	20.7225	2.00424	10.3393	7	1	62.576	0
LOC100130155	chr8	37.5165	3.62926	10.3372	21	2	77.4231	107.736
Hs.318773	chr1	81.9888	7.932	10.3365	7	1	61.7224	0
RAB39A	chr11	205.577	19.9113	10.3246	7	1	98.7449	0
LOC100132207	chr3	111.204	10.7736	10.322	7	1	59.0518	0
LOC100653005	chr6	86.8075	8.42695	10.3012	14	2	31.8238	14.2682
IGKV1D-13	chr2	179.792	17.4686	10.2923	40	12	62.7798	54.1814
LOC100505774	chr2	58.6492	5.70076	10.288	7	1	31.483	0
Hs.667495	chr12	7.08843	0.689231	10.2845	7	1	55.2537	0
Hs.480975	chr4	22.9111	2.22811	10.2828	14	2	73.4687	117.694
Hs.134962	chr11	83.3729	8.10868	10.2819	7	1	17.935	0
NSAP11	chr8	65.9588	6.42525	10.2656	7	1	63.7261	0
Hs.658285	chr6	6.83397	0.665867	10.2633	7	1	73.0906	0
WDR65	chr1	94.3662	9.20444	10.2522	7	8	79.6163	20.3557
Hs.660257	chr8	79.101	7.71842	10.2484	7	1	52.72	0
LOC340357	chr8	45.69	4.46211	10.2396	7	1	43.3003	0
Hs.652370	chr6	106.415	10.3972	10.235	7	1	27.6505	0
Hs.664631	chr6	91.3843	8.93148	10.2317	7	1	64.9783	0
Hs.654686	chr18	132.18	12.9213	10.2297	7	1	73.2651	0
Hs.434948	chr12	151.904	14.8559	10.2252	7	1	89.1441	0
SVOP	chr12	77.7311	7.60464	10.2215	7	8	60.7909	26.6297
LINGO2	chr9	97.8554	9.58907	10.2049	7	7	58.6005	11.3495
Hs.687670	chr4	156.983	15.3866	10.2026	14	2	90.0334	33.9143
Hs.634774	chr6	23.4435	2.30009	10.1924	7	1	40.3594	0
Hs.667491	chr14	12.9788	1.27426	10.1854	7	1	81.6672	0
PLCD4	chr2	66.9354	6.57207	10.1848	7	15	57.4229	21.1654
OR5P3	chr11	81.908	8.04651	10.1793	7	8	55.8618	27.337
LOC100130468	chr18	17.5731	1.72707	10.1751	7	1	41.4624	0
ZNF776	chr19	92.9563	9.15471	10.1539	14	8	65.2614	25.902
Hs.659098	chr10	38.288	3.77325	10.1472	7	1	53.2252	0
RGMA	chr15	64.0864	6.32056	10.1394	14	9	93.7055	37.6115
Hs.50607	chr2	119.805	11.8233	10.1329	7	1	83.3859	0
ZNF790-AS1	chr19	154.454	15.2577	10.123	14	2	180.856	34.8763
Hs.409846	chr11	104.775	10.3727	10.1011	7	1	93.9253	0
LOC389641	chr8	149.885	14.8559	10.0892	7	1	113.114	0
BST2	chr19	221.044	21.9451	10.0726	45	19	130.82	84.0434
Hs.584800	chrX	10.3459	1.02801	10.064	7	1	67.4114	0
Hs.659202	chr3	117.008	11.6585	10.0363	7	1	67.9021	0
Hs.680129	chr13	92.9835	9.27216	10.0282	7	1	38.4905	0
NLN	chr5	135.73	13.5375	10.0263	42	75	164.663	66.5891
LOC286238	chr9	150.039	14.9674	10.0244	7	1	82.0768	0
Hs.655157	chr8	333.789	33.3401	10.0117	7	1	71.9684	0
Hs.661237	chr15	6.66193	0.665867	10.0049	7	1	50.5373	0
Hs.709475	chr12	107.384	10.7365	10.0017	7	1	33.2476	0
Hs.525499	chr14	37.3047	3.73326	9.99252	7	1	90.8209	0
Hs.636839	chr11	86.7642	8.6886	9.98598	14	2	64.9853	60.4208
Hs.712990	chr2	81.5565	8.16716	9.98591	40	5	111.626	69.0281
Hs.734426	chr20	352.699	35.3479	9.97793	7	1	80.5465	0
LINC00659	chr20	26.1924	2.62842	9.96506	7	1	75.5545	0
Hs.164557	chr22	40.1729	4.04245	9.93777	7	1	84.7917	0
TTTY8B	chrY	51.0711	5.1393	9.93737	14	9	50.0436	28.7077
Hs.98619	chr4	254.239	25.5964	9.93261	7	1	62.7074	0
LINC00948	chr10	96.8391	9.7529	9.92926	7	1	70.257	0
Hs.437130	chr1	138.674	13.9747	9.92325	7	1	47.4961	0
Hs.566336	chr5	29.5589	2.97888	9.92281	14	2	116.772	23.2929
Hs.691592	chr3	6.2574	0.630822	9.91945	7	1	98.2244	0
Hs.720560	chr1	103.061	10.3937	9.91576	7	1	64.3415	0
PHAX	chr5	542.461	54.7211	9.9132	21	9	249.626	17.8355
LOC400548	chr16	35.8208	3.61414	9.91129	7	1	35.5166	0
LOC647323	chr3	69.8618	7.05018	9.90923	7	1	54.9972	0
TAGAP	chr6	210.904	21.2865	9.90789	21	9	159.858	45.1092
Hs.201185	chr5	39.9142	4.03025	9.90366	7	1	51.403	0
C3orf67	chr3	43.8285	4.42743	9.89929	7	1	45.4642	0
Hs.406810	chr17	149.237	15.0954	9.8863	14	2	146.596	36.5126
Hs.155004	chr12	50.1153	5.06994	9.8848	7	1	52.8016	0
ZRANB3	chr2	118.198	11.9593	9.88339	21	10	158.63	65.7933
Hs.673891	chr11	77.4332	7.83517	9.88278	7	1	15.8242	0
PPP1R14C	chr6	92.5148	9.36353	9.88034	7	15	77.2328	34.2409
LOC728061	chr9	29.3091	2.9672	9.87769	7	1	73.4041	0
Hs.562002	chrX	30.6723	3.10817	9.86828	7	1	40.8945	0
FAM162B	chr6	183.639	18.6262	9.85918	7	8	68.6012	26.9795
LOC286149	chr8	122.971	12.4763	9.85637	7	1	44.0376	0
OFCC1	chr6	71.3825	7.24303	9.85533	77	13	135.519	52.3415
Hs.587205	chr3	109.288	11.0922	9.85272	7	1	65.4608	0
Hs.501955	chr19	106.745	10.8408	9.84664	7	1	85.8573	0
KCNQ3	chr8	170.418	17.3098	9.84516	59	21	329.44	45.4754
Hs.355225	chr6	68.5346	6.9624	9.84353	7	1	23.9833	0
Hs.633191	chr20	43.8194	4.45514	9.8357	7	1	69.5532	0
SPATA24	chr5	739.649	75.2588	9.82807	14	2	141.92	87.5451
Hs.603759	chr8	16.4571	1.67584	9.82023	14	2	70.2448	85.23
Hs.659788	chr7	122.319	12.4621	9.81533	7	1	68.7908	0
Hs.560509	chr17	76.5471	7.79989	9.81386	7	1	36.5252	0
CRB3	chr19	115.54	11.7786	9.80927	7	8	83.2711	43.5567
LOC100287290	chr3	55.6931	5.67815	9.80831	7	1	44.9547	0
C6orf165	chr6	86.6284	8.83249	9.80792	7	8	50.5662	19.3609
Hs.675103	chr11	209.494	21.3603	9.80764	7	1	54.1461	0
Hs.610994	chr19	60.2052	6.14467	9.79796	7	1	25.2651	0
SYT14	chr1	60.1432	6.14417	9.78865	7	1	53.1134	0
Hs.657693	chr2	24.6417	2.51795	9.78641	7	1	31.3645	0
Hs.679791	chr6	165.115	16.8846	9.77902	7	1	58.1426	0
NRK	chrX	22.7296	2.32469	9.77744	14	1	73.103	0
Hs.609493	chr12	105.287	10.7707	9.77528	7	1	33.903	0
GABRG1	chr4	51.5534	5.27495	9.77324	14	9	72.7307	33.3328
LOC284080	chr17	127.049	13.0176	9.7598	14	2	144.554	71.4538
Hs.732673	chr2	135.542	13.8921	9.75676	7	1	71.1336	0
Hs.215801	chr12	40.2047	4.1237	9.74965	7	1	68.822	0
PCSK9	chr1	92.2163	9.46153	9.74645	7	8	43.6411	59.6103
Hs.656064	chr6	38.4629	3.94848	9.74121	7	1	72.2918	0
Hs.731470	chr13	70.6976	7.26017	9.73773	7	1	47.2002	0
GPR113	chr2	138.85	14.2672	9.73209	14	9	163.917	27.6201
PPP1R1C	chr2	86.9881	8.94313	9.72681	14	9	83.9906	46.9383
NT5C1B	chr2	112.173	11.5352	9.72441	14	9	131.006	28.6736
UNQ6975	chr2	68.2694	7.02081	9.72386	7	1	77.9146	0
Hs.664746	chr1	77.2003	7.94278	9.71955	7	1	43.8967	0
Hs.658551	chr7	26.9075	2.76861	9.71878	7	1	60.6368	0
Hs.660052	chr3	62.1402	6.39495	9.71707	7	1	88.1786	0
Hs.616897	chr3	227.696	23.4415	9.71338	7	1	87.3798	0
Hs.13284	chr2	26.8817	2.76861	9.70946	7	1	64.8645	0
CPO	chr2	93.464	9.63152	9.70398	7	8	63.0458	12.9749
MRO	chr18	173.637	17.9033	9.69862	21	10	206.162	21.3553
Hs.710429	chr7	95.9162	9.89102	9.6973	7	1	64.1275	0
FGF10	chr5	54.9489	5.66799	9.69459	7	8	28.3865	28.9563
LOC339524	chr1	440.561	45.4631	9.69051	7	8	103.846	100.737
Hs.102572	chr4	16.6158	1.71724	9.67588	7	1	51.5881	0
TTBK1	chr6	71.0523	7.34639	9.67174	14	2	71.5373	108.364
MGC16142	chr7	83.784	8.66346	9.67096	7	7	58.0666	13.0965
Hs.667247	chr3	44.9581	4.64939	9.66967	7	1	81.4134	0
Hs.112751	chr19	76.9043	7.9535	9.66924	7	1	48.8332	0
SLFNL1	chr1	131.469	13.5981	9.66818	14	9	198.965	30.4409
FAM201A	chr9	82.753	8.56031	9.66705	14	2	136.667	23.3849
Hs.660098	chr9	72.2055	7.47182	9.66371	7	1	49.5956	0
LOC283038	chr10	11.8427	1.2266	9.65492	7	1	78.8685	0
Hs.571699	chrX	91.9099	9.52073	9.65365	7	1	70.2462	0
Hs.662698	chr6	21.7545	2.2546	9.64892	7	1	42.7723	0
LCN10	chr9	110.081	11.4249	9.63519	7	1	49.419	0
NEK8	chr17	377.722	39.2533	9.62269	14	9	99.6867	23.1403
RCC2	chr1	1168.06	121.404	9.62127	7	8	62.4509	147.425
UNC5CL	chr6	83.9604	8.72811	9.61954	7	8	32.1002	14.2303
Hs.657982	chr3	97.6272	10.1676	9.6018	7	1	49.9367	0
Hs.720373	chr8	25.9005	2.69851	9.59804	7	1	57.9172	0
Hs.670418	chr7	72.1478	7.52127	9.59251	7	1	44.5107	0
Hs.658524	chr15	66.2452	6.90593	9.59251	7	1	23.9707	0
SYAP1	chrX	210.289	21.9232	9.5921	7	8	72.9125	181.034
Hs.364739	chr16	24.985	2.60506	9.59095	7	1	99.3769	0
Hs.649918	chr17	12.6605	1.32005	9.59088	7	1	102.919	0
SLC30A8	chr8	100.73	10.5051	9.58862	14	16	33.6303	22.3341
EGFLAM	chr5	133.266	13.9161	9.57636	7	8	44.1772	22.5633
METAP1D	chr2	106.316	11.1078	9.57126	14	8	155.455	12.2096
Hs.544767	chr6	128.309	13.4062	9.57092	7	1	98.1207	0
Hs.745117	chr20	68.1967	7.12621	9.56984	7	1	31.8825	0
Hs.674576	chr1	69.6621	7.28111	9.56752	7	1	48.9991	0
SLC25A34	chr1	139.217	14.5546	9.56518	14	9	142.513	19.725
IMPDH2	chr3	1423.52	148.827	9.56494	45	26	68.332	152.309
BPIFA3	chr20	142.162	14.8861	9.54996	7	8	66.2759	30.1522
Hs.708461	chr20	29.5334	3.0957	9.54013	7	1	65.4086	0
Hs.97753	chr1	125.432	13.148	9.53999	7	1	93.8639	0
Hs.55295	chr12	62.0896	6.50918	9.53877	7	1	49.1996	0
ESYT3	chr3	17.1444	1.79743	9.53833	21	2	90.3424	66.9719
GALNT5	chr2	64.8479	6.79953	9.53712	28	4	92.2791	160.455
CNEP1R1	chr16	249.146	26.1489	9.52797	7	8	46.0897	105.271
Hs.612925	chr16	164.851	17.3029	9.52735	7	1	57.5743	0
Hs.656376	chr3	16.2465	1.70555	9.52564	7	1	53.0028	0
Hs.668657	chr20	22.1385	2.32469	9.52317	7	1	83.9234	0
Hs.605805	chr6	52.4111	5.5039	9.52254	7	1	40.9043	0
Hs.667100	chr3	16.2167	1.70316	9.52152	7	1	71.2142	0
Hs.737046	chr16	10.2265	1.07473	9.51542	7	1	114.764	0
Hs.673785	chr3	77.1073	8.10723	9.51093	7	1	93.1363	0
Hs.679030	chr1	363.358	38.2046	9.51085	7	1	71.7951	0
DNAJC5G	chr2	155.161	16.3231	9.50561	7	8	43.0053	40.9123
Hs.662300	chr10	158.119	16.6596	9.49117	7	1	105.796	0
Hs.531728	chr18	33.9067	3.57362	9.48807	7	1	35.4562	0
Hs.607775	chr2	113.238	11.9669	9.4626	7	1	14.6013	0
Hs.721405	chr3	50.7131	5.36198	9.4579	7	1	76.307	0
FLJ31104	chr5	204.036	21.58	9.45487	7	1	73.8082	0
Hs.211626	chr5	29.4315	3.11522	9.44767	7	1	41.9043	0
Hs.663762	chr3	28.8031	3.04897	9.44681	7	1	61.7755	0
Hs.668251	chr2	14.3844	1.52287	9.44557	14	2	96.6364	42.7011
Hs.667033	chr20	146.258	15.492	9.44088	7	1	93.5026	0
OK/SW-CL.36	chr4	123.19	13.0532	9.43753	7	1	73.6062	0
LOC100507501	chr16	88.0894	9.33496	9.4365	7	1	62.3852	0
ZNF709	chr19	141.271	14.9735	9.43471	35	4	248.185	104.1
Hs.551095	chr6	65.1304	6.90399	9.43373	7	1	79.7184	0
Hs.659430	chr18	75.1805	7.97001	9.43293	7	1	71.4767	0
LOC100507066	chr12	9.03507	0.957914	9.43203	7	1	56.6964	0
FBXW10	chr17	65.1534	6.9086	9.43076	7	8	31.72	56.9607
LRRC43	chr12	98.5784	10.4615	9.42298	21	10	147.011	103.665
LOC100506128	chr1	27.3999	2.90879	9.41969	7	1	69.3987	0
Hs.665118	chr11	91.1641	9.69979	9.39856	7	1	53.2039	0
LOC400654	chr18	62.4297	6.64427	9.39602	7	1	77.3573	0
Hs.279472	chr12	103.028	10.9697	9.39205	7	1	55.9314	0
TCTN2	chr12	633.057	67.41	9.39114	47	20	273.734	73.5787
FRMPD3	chrX	169.655	18.0671	9.39029	7	1	83.3232	0
FBXO18	chr10	182.815	19.4873	9.3812	14	8	105.117	102.651
KBTBD3	chr11	114.608	12.2335	9.36835	7	8	73.1517	100.851
Hs.707733	chr11	772.532	82.5043	9.36353	40	5	99.0317	181.234
Hs.677245	chr15	20.99	2.24292	9.35832	7	1	48.4847	0
Hs.661346	chr6	64.0533	6.85227	9.34775	7	1	79.5507	0
Hs.659502	chr11	137.936	14.7608	9.34479	7	1	38.4788	0
MOGAT1	chr2	67.2802	7.20479	9.33825	7	8	54.5968	27.7828
LOC374890	chr19	67.5191	7.23109	9.33733	7	1	22.2534	0
Hs.656776	chr7	120.276	12.8851	9.3345	7	1	17.4372	0
Hs.659449	chr21	55.0541	5.89935	9.33223	7	1	61.0431	0
Hs.743228	chr7	22.546	2.41862	9.32183	7	1	60.8863	0
Hs.444475	chr15	117.419	12.6046	9.31557	7	1	77.3346	0
CES4A	chr16	53.788	5.78294	9.30115	7	8	70.5338	38.8049
Hs.736296	chr20	112.663	12.1141	9.30013	7	1	35.3931	0
LOC100507419	chr16	70.2152	7.55508	9.29378	14	2	101.555	1.5887
Hs.732324	chr2	64.5721	6.95072	9.28999	7	1	51.5886	0
Hs.668408	chr12	115.974	12.4871	9.2875	14	2	116.865	53.3091
Hs.702522	chr14	150.735	16.2307	9.28701	7	1	49.5437	0
Hs.658594	chr17	178.715	19.2572	9.28039	7	1	77.5789	0
ERMN	chr2	68.5471	7.39001	9.27565	7	8	54.0711	30.5841
PIRT	chr17	87.5701	9.45392	9.26283	7	1	45.083	0
Hs.462257	chr17	135.134	14.6009	9.25518	7	1	68.6229	0
LOC339260	chr17	48.7266	5.2785	9.23114	35	5	111.034	84.7109
Hs.613667	chr15	185.804	20.1556	9.21846	7	1	54.2096	0
Hs.675920	chr11	65.8986	7.16099	9.20244	7	1	34.8102	0
C1QL1	chr17	99.0131	10.7601	9.20188	90	31	370.357	60.5949
Hs.563612	chr2	100.556	10.935	9.19577	7	1	65.34	0
LOC158434	chr9	18.4182	2.00325	9.19418	7	1	44.0279	0
Hs.658799	chr5	32.6557	3.55334	9.19015	7	1	109.015	0
Hs.732393	chr10	90.7078	9.87368	9.18683	7	1	70.3831	0
Hs.560019	chr12	40.3723	4.39696	9.18187	47	6	194.743	95.0906
Hs.731592	chrX	37.2797	4.0653	9.17022	7	1	103.29	0
Hs.604376	chr2	61.3227	6.68934	9.16722	7	1	71.8486	0
HOXB4	chr17	303.539	33.15	9.15654	7	8	58.2033	39.7593
ZNF782	chr9	13.0359	1.42519	9.14675	7	1	45.9803	0
Hs.731407	chr13	58.0986	6.36663	9.12549	7	1	45.3981	0
Hs.659029	chr11	82.5231	9.04503	9.12359	7	1	61.7045	0
LINC00205	chr21	112.434	12.3251	9.12239	7	7	85.9546	24.1991
LOC100996255	chr15	542.862	59.5212	9.12048	7	1	110.355	0
Hs.605323	chr7	81.9021	8.98064	9.11985	7	1	90.1155	0
Hs.607939	chr17	58.901	6.46008	9.11768	7	1	69.4996	0
Hs.736471	chr2	1.70017	0.18691	9.09618	7	1	59.8061	0
Hs.17910	chr2	100.139	11.0099	9.09538	7	1	68.3959	0
Hs.97872	chr7	62.1466	6.8339	9.09387	7	1	23.9764	0
Hs.696622	chr12	5.62777	0.61914	9.08967	7	1	63.5123	0
Hs.658802	chr5	38.668	4.25525	9.08714	14	2	125.247	46.6902
Hs.671061	chr9	170.345	18.7496	9.08523	7	1	84.9061	0
ASB14	chr3	75.0916	8.2712	9.07868	14	9	76.5128	38.4376
LOC100133669	chr8	96.2578	10.6188	9.06482	7	1	46.8403	0
Hs.7413	chr3	51.0454	5.63453	9.0594	7	1	62.4054	0
LOC100131180	chr9	57.2652	6.32911	9.0479	7	1	24.1796	0
Hs.673247	chr18	51.7461	5.71956	9.04722	14	2	88.8758	13.7086
Hs.659096	chr9	101.77	11.2736	9.02736	7	1	15.1986	0
EHF	chr11	74.7088	8.28227	9.02032	75	24	474.066	35.7238
Hs.257556	chr9	93.7924	10.398	9.0202	7	1	75.9739	0
FAM159A	chr1	18.9642	2.10274	9.01882	14	1	107.238	0
LOC648691	chr22	157.797	17.5088	9.0124	7	1	61.7031	0
LOC100507389	chr3	74.4595	8.26319	9.01098	14	2	94.2273	58.7558
MIR31HG	chr9	163.111	18.1116	9.00588	7	1	41.6482	0
GALM	chr2	174.835	19.417	9.00422	14	8	169.8	117.402
Hs.50125	chrX	158.906	17.6494	9.0035	7	1	65.7158	0
Hs.131181	chr6	47.3141	5.25685	9.00047	7	1	73.2631	0
LOC442028	chr2	104.22	11.5882	8.99361	7	1	45.1476	0
C20orf173	chr20	97.7499	10.8732	8.98999	7	8	47.715	40.3393
ZNF608	chr5	68.0841	7.57946	8.9827	14	9	84.5646	59.9251
Hs.593575	chr6	391.511	43.5922	8.98121	7	1	78.1272	0
KIAA2022	chrX	33.9957	3.78579	8.97981	21	2	73.3828	93.6912
ZNF610	chr19	61.6349	6.86536	8.97766	7	8	53.3709	32.9889
Hs.734555	chr20	12.9951	1.44855	8.97109	7	1	54.8897	0
ELOVL2-AS1	chr6	75.4045	8.40659	8.96969	7	1	31.1136	0
Hs.382105	chr17	117.2	13.0677	8.96868	7	1	21.9198	0
Hs.112740	chr4	37.9821	4.23671	8.96498	7	1	75.0398	0
GAFA3	chr4	13.1809	1.47077	8.96193	7	1	91.3839	0
Hs.656892	chr13	119.841	13.3767	8.95895	7	1	66.1481	0
Hs.666028	chr4	11.8686	1.32515	8.95643	7	1	75.3884	0
FBLL1	chr5	39.7149	4.43912	8.94658	7	1	86.3853	0
PROSER2-AS1	chr10	38.9612	4.35631	8.94363	14	2	88.9114	128.907
MB21D2	chr3	152.855	17.1	8.93889	7	8	35.58	29.6224
Hs.119164	chr10	113.292	12.6748	8.93834	7	1	69.9069	0
SPDYE1	chr7	221.731	24.8407	8.92613	7	8	89.334	26.572
Hs.436509	chr4	41.6224	4.66558	8.92116	7	1	45.9287	0
Hs.594199	chr6	16.8429	1.88863	8.91804	7	1	88.9482	0
Hs.734169	chr14	250.455	28.1345	8.90204	7	1	98.7889	0
IGLL1	chr22	201.152	22.6102	8.89655	45	19	126.394	112.103
LRRC66	chr4	149.761	16.8349	8.89584	7	1	69.0152	0
TIPARP-AS1	chr3	201.615	22.6662	8.89497	7	1	111.178	0
LINC00315	chr21	70.5235	7.93345	8.88939	7	7	34.3078	14.3393
Hs.672010	chr12	42.2094	4.75453	8.87774	7	1	68.2286	0
Hs.672216	chr8	113.711	12.8088	8.87756	7	1	109.169	0
LINC00112	chr21	74.4062	8.38759	8.87098	7	1	44.4827	0
Hs.118769	chr2	25.7894	2.90879	8.86604	7	1	65.2999	0
Hs.664492	chr5	64.4917	7.2813	8.85717	7	1	70.9714	0
Hs.658224	chr13	175.357	19.8125	8.85086	7	1	14.941	0
FLJ30838	chr2	57.8417	6.53716	8.84813	14	2	83.5289	22.2149
Hs.671728	chr15	5.57776	0.630822	8.84205	7	1	110.999	0
ZNF595	chr4	103.982	11.76	8.84202	7	8	40.1334	45.3629
Hs.655591	chr3	210.989	23.8693	8.83935	14	2	57.6041	5.25084
AFAP1L1	chr5	49.9391	5.6547	8.83143	14	2	91.7683	58.8563
CLEC4D	chr12	77.9955	8.84247	8.82055	14	9	111.375	54.0616
Hs.672927	chr3	75.4124	8.55024	8.81992	7	1	75.9019	0
B3GNT9	chr16	193.911	21.9887	8.81868	7	15	114.504	30.0321
Hs.657815	chr2	11.3651	1.28915	8.81595	7	1	65.3863	0
Hs.560456	chr16	69.9007	7.93285	8.81155	7	1	74.5291	0
Hs.733526	chr11	84.7228	9.61546	8.8111	7	1	82.395	0
LOC100506546	chr1	62.5128	7.10092	8.80348	14	2	119.244	124.67
Hs.657095	chr14	78.1904	8.88324	8.80201	7	1	53.7232	0
Hs.733882	chr6	178.342	20.2681	8.79916	7	1	32.213	0
Hs.675532	chr21	327.206	37.2105	8.79339	7	1	86.2523	0
Hs.658129	chr4	189.916	21.6217	8.78359	40	5	288.457	23.5955
Hs.648714	chr16	56.0565	6.38309	8.78203	7	1	84.9082	0
Hs.660369	chr13	170.255	19.4037	8.77437	7	1	63.5063	0
Hs.411959	chr18	103.034	11.7436	8.77362	7	1	36.4816	0
Hs.658370	chr1	54.5309	6.22127	8.76523	7	1	62.9852	0
Hs.696479	chr7	10.2383	1.16819	8.76422	7	1	35.2294	0
Hs.382124	chr9	89.9769	10.2745	8.75727	7	1	56.1424	0
DKFZp779M0652	chr11	214.334	24.4956	8.74991	7	1	54.7055	0
MEIG1	chr10	66.9254	7.65163	8.74655	7	1	46.1183	0
GSDMC	chr8	142.968	16.3551	8.7415	7	8	30.4142	43.0018
TMPRSS11B	chr4	96.7567	11.0707	8.73991	7	8	36.4901	30.18
FAM41AY2	chrY	125.766	14.393	8.73796	7	1	43.6408	0
Hs.734085	chr8	70.5252	8.07655	8.7321	7	1	29.5837	0
PRCD	chr17	111.827	12.8066	8.73195	14	2	85.1892	25.4947
PCDHB2	chr5	67.5414	7.74033	8.72591	7	8	37.2228	41.0317
Hs.646379	chr19	54.5616	6.25531	8.72244	14	2	89.9319	64.1803
Hs.668527	chr20	62.8503	7.20582	8.72216	14	2	93.1244	129.958
GPR62	chr3	134.637	15.4418	8.71901	7	15	42.6671	35.5683
Hs.666721	chr18	27.6025	3.16579	8.71898	7	1	75.0891	0
Hs.116142	chr21	114.286	13.1103	8.71724	7	1	85.3559	0
Hs.672118	chr15	147.795	16.9569	8.71592	7	1	80.576	0
LOC100506071	chr14	50.6609	5.81299	8.71511	7	1	36.2494	0
Hs.281931	chr3	90.5928	10.3996	8.71116	7	1	36.4219	0
Hs.135562	chrX	115.28	13.2398	8.70708	7	1	54.578	0
TSPAN33	chr7	128.131	14.7255	8.7013	7	7	24.1112	66.7266
Hs.171348	chr5	77.467	8.9042	8.70005	7	1	41.2426	0
LHX8	chr1	45.8649	5.27786	8.69005	7	1	20.0593	0
RBM11	chr21	64.4457	7.41628	8.68976	7	8	58.2791	25.7961
Hs.496631	chrX	29.1192	3.3527	8.6853	7	1	64.9464	0
Hs.656650	chr6	56.8273	6.54388	8.68403	7	1	12.8324	0
MEDAG	chr13	76.3622	8.81452	8.66323	21	10	197.485	26.594
ERC1	chr12	176.739	20.4055	8.66134	73	28	370.323	75.1114
Hs.742066	chr12	54.157	6.26149	8.64922	7	1	55.6031	0
FREM3	chr4	19.088	2.20788	8.64543	7	1	52.0762	0
Hs.670272	chr15	46.7215	5.40871	8.6382	7	1	54.9761	0
CDC42BPG	chr11	75.4906	8.74557	8.63187	14	1	57.5021	0
LOC100996490	chr3	44.5667	5.16466	8.62916	7	1	79.7183	0
Hs.715034	chr1	79.508	9.22125	8.62226	7	1	47.413	0
Hs.121167	chr4	105.26	12.2087	8.62174	14	2	128.866	32.6758
ZSWIM5	chr1	172.58	20.0286	8.61664	7	1	91.7208	0
DCDC2	chr6	62.0218	7.22615	8.58297	14	9	87.1973	27.9427
Hs.670378	chr6	74.0621	8.63291	8.57904	7	1	46.012	0
Hs.679081	chr9	121.92	14.2189	8.57446	7	1	70.598	0
Hs.662765	chr21	123.084	14.3596	8.57155	7	1	48.8332	0
PSKH2	chr8	166.025	19.3752	8.56893	7	8	69.0703	15.1907
Hs.657487	chr4	61.5072	7.17807	8.56876	7	1	31.758	0
STK31	chr7	70.6774	8.2558	8.56095	7	8	104.193	16.4316
Hs.659970	chr14	16.1552	1.88906	8.55201	7	1	85.4641	0
Hs.407141	chrX	109.555	12.8134	8.55001	7	1	57.7752	0
RIMBP3	chr22	210.877	24.6866	8.54215	7	8	79.1822	33.1098
Hs.664228	chr7	162.813	19.0648	8.53995	7	1	45.5202	0
C1orf110	chr1	68.1027	7.97604	8.53841	7	1	76.9599	0
WDR55	chr5	165.954	19.4426	8.53558	47	19	303.956	72.9912
Hs.312228	chr7	120.207	14.0928	8.52963	7	1	67.8654	0
Hs.661921	chr2	116.142	13.6271	8.52287	7	1	48.745	0
Hs.680357	chr16	161.748	18.9801	8.52196	7	1	28.0113	0
Hs.655512	chr22	70.2996	8.2531	8.51797	7	1	44.7508	0
PNMT	chr17	78.9649	9.27153	8.51691	45	19	144.802	40.7586
RAET1E	chr6	125.756	14.7732	8.51245	7	8	75.6818	29.1464
Hs.713076	chr9	172.028	20.2213	8.50724	7	1	11.0607	0
FLJ12825	chr12	84.2735	9.92058	8.49481	14	2	59.5001	67.385
ZNF583	chr19	122.574	14.4303	8.49424	14	9	92.1153	48.6899
APOC2	chr19	98.9477	11.654	8.49045	59	28	129.74	41.6251
Hs.656257	chr5	23.7086	2.79363	8.48668	7	1	39.2802	0
GPR26	chr10	118.323	13.9514	8.48112	21	22	186.743	39.4346
SLCO6A1	chr5	55.1382	6.50687	8.47384	7	8	21.5234	47.589
KLK6	chr19	87.7092	10.3522	8.4725	45	19	267.36	33.4313
Hs.733549	chr10	67.7683	7.99873	8.47238	7	1	62.9608	0
Hs.436899	chr19	38.9608	4.60266	8.46484	7	1	53.8036	0
Hs.611718	chr7	68.9221	8.14227	8.46473	7	1	50.5355	0
Hs.659636	chr6	103.07	12.1776	8.46385	7	1	92.0574	0
SLC52A3	chr20	69.282	8.18787	8.46154	14	8	76.6217	27.2796
TMEM150A	chr2	386.352	45.6886	8.4562	7	8	82.473	26.5544
Hs.663015	chr11	89.4294	10.5917	8.44333	7	1	45.8812	0
MROH8	chr20	53.0292	6.28175	8.44179	14	8	119.007	15.6259
ANAPC16	chr10	850.044	100.725	8.43927	28	9	206.468	50.6515
Hs.666775	chr21	59.4554	7.06438	8.41621	7	1	61.2751	0
Hs.656093	chr19	108.047	12.8439	8.41229	7	1	39.5624	0
Hs.671234	chr5	126.351	15.0283	8.40755	7	1	44.1597	0
Hs.658692	chr13	10.7649	1.28062	8.40604	7	1	66.4045	0
Hs.664815	chr3	227.367	27.0561	8.40356	7	1	86.7232	0
Hs.657599	chr7	7.45941	0.887823	8.40191	7	1	87.9915	0
Hs.656877	chr4	138.161	16.4614	8.39303	7	1	83.5486	0
LINC00638	chr14	102.621	12.2305	8.39058	7	7	30.7933	16.0788
PLK5	chr19	182.759	21.7839	8.38963	7	1	55.3103	0
Hs.661037	chr6	112.883	13.4629	8.38471	7	1	71.3644	0
Hs.659787	chr2	49.1202	5.8596	8.38285	7	1	87.7396	0
PLEKHH1	chr14	75.975	9.06376	8.38228	14	9	164.64	84.1557
Hs.675976	chr7	76.7615	9.1586	8.38136	7	1	60.7904	0
C10orf53	chr10	64.6322	7.71178	8.38097	14	1	54.1741	0
RSPO3	chr6	74.4161	8.88302	8.37734	7	8	55.9201	26.9125
Hs.602128	chr20	20.0726	2.39653	8.37571	7	1	69.7117	0
Hs.656701	chr10	10.1965	1.21813	8.37062	7	1	65.5548	0
LOC284009	chr17	51.823	6.1914	8.37016	7	1	71.025	0
Hs.665355	chr13	147.787	17.663	8.36702	7	1	21.3282	0
Hs.350876	chr8	21.1093	2.52329	8.36579	7	1	48.458	0
ZNF582-AS1	chr19	132.423	15.8292	8.36578	7	1	48.8562	0
Hs.13211	chr4	170.833	20.4423	8.35683	7	1	37.3229	0
ADHFE1	chr8	556.553	66.6972	8.34447	7	8	136.544	26.3815
METTL21C	chr13	85.5476	10.2801	8.32168	7	1	55.8901	0
MAML2	chr11	36.048	4.33398	8.31754	7	1	66.7359	0
Hs.655814	chr1	63.8017	7.675	8.31292	7	1	30.9571	0
PPP1R1B	chr17	111.527	13.425	8.3074	7	8	20.5031	24.8342
Hs.656242	chr4	43.7521	5.26853	8.30443	7	1	49.2375	0
C4orf47	chr4	24.2385	2.92072	8.29882	14	2	115.205	62.4197
Hs.677101	chr19	119.556	14.4108	8.29628	14	2	125.077	43.1011
IL17RD	chr3	54.6822	6.59452	8.29206	14	9	107.239	39.1146
Hs.656218	chr12	85.5022	10.3175	8.28709	7	1	45.8412	0
Hs.21810	chr6	115.707	13.9699	8.28259	7	1	50.6214	0
TMEM92	chr17	99.5932	12.0245	8.28254	14	16	68.6814	23.7334
Hs.128386	chr11	65.8075	7.94849	8.27924	7	1	37.661	0
RBFOX1	chr16	78.3939	9.46997	8.27816	54	21	155.211	55.0539
Hs.606711	chr2	59.4185	7.18672	8.26782	7	1	38.2268	0
Hs.667795	chr7	29.7739	3.60215	8.26559	14	2	150.639	41.7279
Hs.375762	chr15	56.677	6.86022	8.26169	7	1	47.683	0
TRIM51	chr11	54.482	6.59775	8.25767	7	8	63.1273	24.4046
A1CF	chr10	117.643	14.2482	8.25673	47	20	233.62	53.5008
KRTAP17-1	chr17	74.7705	9.05876	8.25395	7	8	77.1871	21.7637
HMGB4	chr1	79.1437	9.58992	8.2528	7	8	84.3084	24.5387
Hs.561008	chr20	199.285	24.1501	8.25193	7	1	102.656	0
Hs.732473	chr1	196.44	23.8107	8.25007	7	1	44.7593	0
Hs.543794	chr5	98.9147	11.9983	8.24408	7	1	21.0786	0
SIAH3	chr13	8.85446	1.07473	8.23875	7	1	106.499	0
Hs.712739	chr16	33.2704	4.04177	8.23165	7	1	79.4237	0
Hs.726339	chr4	122.07	14.8297	8.23147	7	1	70.9431	0
Hs.241416	chr12	102.424	12.4461	8.22937	7	1	88.5679	0
PAPD4	chr5	225.022	27.3549	8.22605	21	10	125.954	130.34
Hs.450930	chr13	215.238	26.1749	8.22307	7	1	76.3612	0
ZNF558	chr19	166.627	20.2697	8.2205	7	8	56.6791	78.8026
Hs.435289	chr22	72.8868	8.86899	8.21816	7	1	60.018	0
CBLN2	chr18	64.7137	7.87529	8.21731	7	7	73.9538	9.63549
Hs.646898	chr4	8.91983	1.08642	8.21034	7	1	78.3008	0
STAU2-AS1	chr8	130.811	15.9364	8.20829	7	1	56.3406	0
Hs.677179	chr3	35.7355	4.35644	8.20291	14	2	91.2048	29.1709
Hs.436898	chr5	10.0584	1.2266	8.20026	7	1	70.5861	0
Hs.498025	chr1	136.865	16.6948	8.19808	7	1	71.4854	0
Hs.594886	chr9	70.9271	8.65278	8.19702	7	1	38.3658	0
Hs.668613	chr13	18.8618	2.30133	8.19602	7	1	44.3105	0
MARS2	chr2	108.333	13.2272	8.19018	7	8	62.5029	109.287
GOLGA8B	chr15	529.374	64.6369	8.18995	40	32	116.556	88.42
VWA8-AS1	chr13	35.7385	4.36406	8.18929	14	2	65.804	127.793
EBF3	chr10	58.6741	7.16495	8.18904	21	2	95.4391	15.3705
Hs.616778	chr3	9.7566	1.19155	8.18814	7	1	85.9301	0
Hs.657684	chr4	113.524	13.8654	8.18757	7	1	37.2881	0
Hs.656025	chr15	73.9273	9.03913	8.17859	7	1	27.4125	0
LOC284395	chr19	63.4783	7.76444	8.17551	7	1	28.3028	0
Hs.665919	chr5	150.743	18.4412	8.17424	7	1	85.8777	0
Hs.613914	chr3	50.1144	6.13352	8.17059	14	2	110.683	47.6629
Hs.657381	chr16	71.5364	8.75745	8.16864	7	1	31.5054	0
C5orf47	chr5	38.2265	4.6802	8.16771	14	2	110.885	83.0932
FLJ30375	chr3	44.009	5.39325	8.16002	7	1	66.8079	0
Hs.197597	chr8	118.58	14.5354	8.15804	7	1	39.1788	0
LOC283403	chr12	108.847	13.3452	8.15629	14	2	130.256	60.3792
LOC100129380	chr12	260.524	31.9419	8.15619	7	1	100.177	0
Hs.144151	chr10	129.517	15.8963	8.14758	7	1	84.2469	0
Hs.609090	chr15	31.8834	3.91335	8.14733	7	1	78.3419	0
Hs.635570	chr11	46.2249	5.67547	8.14468	7	1	38.8214	0
Hs.715765	chr3	14.402	1.76833	8.14438	7	1	70.8897	0
Hs.34558	chr19	34.5669	4.24504	8.14288	7	1	49.9941	0
Hs.614167	chr2	26.2238	3.2242	8.13344	7	1	84.2315	0
Hs.661608	chr15	62.2003	7.64789	8.133	7	1	41.8924	0
IZUMO1	chr19	12.9175	1.58874	8.13068	7	1	99.5967	0
Hs.655790	chr17	19.7507	2.42983	8.12841	7	1	42.8263	0
OR51B2	chr11	136.916	16.8521	8.12453	7	7	62.4192	32.0906
Hs.569174	chr12	67.0571	8.27077	8.10772	7	1	20.84	0
OR5L2	chr11	91.4379	11.2907	8.09849	14	9	118.443	40.2437
Hs.656585	chr1	46.7343	5.77085	8.09833	7	1	24.3001	0
Hs.658640	chr6	61.4497	7.59104	8.09503	7	1	56.3004	0
LOC100506667	chr9	42.407	5.24517	8.08497	14	2	45.9832	122.208
ZNF236	chr18	203.046	25.1395	8.07679	80	38	403.969	79.4354
SETD7	chr4	96.8245	11.9884	8.07655	14	9	124.873	46.2096
Hs.658589	chr12	161.718	20.0235	8.07642	7	1	60.0696	0
LINC00421	chr13	96.4182	11.9653	8.05814	7	1	20.9934	0
Hs.658368	chr11	109.862	13.6488	8.04921	7	1	119.43	0
BPIFB4	chr20	77.3056	9.61055	8.04383	7	7	96.5373	16.8247
Hs.656820	chr3	60.2522	7.49977	8.03387	7	1	50.4516	0
PLEKHM3	chr2	81.7408	10.1749	8.03356	14	1	75.8889	0
Hs.656306	chr8	217.057	27.0196	8.03332	7	1	21.7154	0
RD3	chr1	107.336	13.3697	8.02824	7	1	53.0699	0
C1orf177	chr1	87.8261	10.9442	8.02488	7	8	39.3928	37.4819
Hs.666898	chr3	46.7531	5.83274	8.01563	14	2	32.3948	70.0448
Hs.255479	chr20	24.6532	3.07729	8.01135	7	1	73.1117	0
TAF8	chr6	118.701	14.8338	8.00211	35	10	134.212	99.5875
IGFL1	chr19	58.1497	7.26992	7.99868	7	8	35.0938	27.243
Hs.609802	chr1	56.9953	7.12595	7.99828	7	1	47.0346	0
LOC151121	chr2	149.954	18.7496	7.99769	7	1	45.7313	0
Hs.661841	chr6	146.452	18.3405	7.98515	7	1	35.6029	0
LOC150051	chr21	71.0963	8.90519	7.98369	7	1	62.1308	0
Hs.434622	chr1	57.3279	7.18925	7.97412	7	1	59.3417	0
LOC100996549	chr2	46.082	5.78042	7.97208	7	1	51.3833	0
LY6G5B	chr6	118.499	14.8713	7.9683	7	8	30.3332	55.4529
LOC100996416	chr13	33.9646	4.26389	7.96565	7	1	58.2096	0
Hs.666219	chr1	54.0151	6.79007	7.95502	7	1	86.0397	0
EDAR	chr2	103.571	13.0246	7.95202	40	19	180.793	52.9848
MAFF	chr22	156.056	19.6258	7.95155	85	30	164.432	54.4148
LINC00317	chr21	61.7197	7.76328	7.95021	7	1	32.589	0
Hs.666787	chr11	58.8291	7.40631	7.9431	7	1	30.0759	0
CT45A3	chrX	54.442	6.85465	7.94235	7	1	33.7736	0
Hs.255157	chr16	176.62	22.2423	7.94071	7	1	69.8399	0
SLC38A11	chr2	48.6328	6.12449	7.94071	7	8	33.5328	39.426
Hs.157818	chr3	48.5006	6.10962	7.93839	7	1	35.9408	0
STPG2	chr4	208.678	26.3464	7.92052	7	1	62.8528	0
Hs.655763	chr8	98.6726	12.4614	7.91824	7	1	86.6688	0
Hs.190261	chr8	52.7495	6.66688	7.91216	7	1	61.1227	0
Hs.668777	chr2	199.511	25.2212	7.91047	7	1	61.1979	0
Hs.733496	chr10	6.00406	0.759322	7.90713	7	1	78.1165	0
Hs.572154	chr12	105.355	13.3243	7.90695	7	1	29.5552	0
Hs.659786	chr12	108.86	13.7687	7.90637	7	1	72.4354	0
Hs.317080	chr17	96.5985	12.2414	7.89116	7	1	60.3582	0
Hs.656839	chr7	20.0523	2.54249	7.88685	7	1	49.2044	0
WDR86	chr7	10.0416	1.27333	7.88612	7	1	80.8884	0
C11orf86	chr11	84.5268	10.7187	7.88589	7	1	45.4971	0
PHF5A	chr22	155.686	19.743	7.88565	7	7	63.5973	37.8291
Hs.734948	chr8	105.152	13.3437	7.88031	7	1	102.614	0
EEF1A2	chr20	83.4763	10.598	7.87661	50	19	221.284	26.9585
COX7B2	chr4	44.785	5.69257	7.86726	7	8	53.3775	12.6604
SDCBP2	chr20	116.778	14.8487	7.86451	7	7	47.3991	13.3987
LOC100507274	chr3	232.314	29.5455	7.86291	14	2	75.8043	81.544
ZFAND2A	chr7	161.262	20.5496	7.84746	7	8	43.2092	110.063
SLC25A25	chr9	98.8664	12.6041	7.84401	7	8	114.307	65.4527
Hs.86538	chr3	13.6607	1.74253	7.83961	7	1	52.7108	0
Hs.670069	chr1	79.0331	10.0864	7.8356	7	1	65.4851	0
PLEKHG2	chr19	300.319	38.3378	7.83349	21	3	193.628	39.176
Hs.614567	chr9	79.5141	10.1516	7.8327	7	1	57.6673	0
SPATA16	chr3	62.4443	7.97539	7.82963	7	8	46.6396	36.7174
LOC255167	chr5	103.798	13.2647	7.8251	7	1	31.6762	0
TEX19	chr17	36.4949	4.66575	7.82188	7	1	61.7366	0
Hs.696579	chr2	14.527	1.85742	7.82107	7	1	74.997	0
Hs.603780	chr15	69.5156	8.88991	7.81961	7	1	32.1395	0
Hs.660864	chr6	53.6438	6.8621	7.8174	7	1	61.8073	0
LGALS9	chr17	149.99	19.1974	7.81303	50	19	140.416	57.4479
Hs.112050	chr10	76.9677	9.85951	7.80645	7	1	41.2601	0
ARMC3	chr10	43.622	5.58943	7.80437	7	8	59.6066	33.697
LOC728095	chr5	63.9302	8.19642	7.79978	7	1	40.3078	0
AA06	chr17	130.116	16.6882	7.79691	7	1	53.2156	0
Hs.601787	chr9	33.3339	4.27557	7.79636	7	1	36.7119	0
Hs.660816	chr2	15.9373	2.04433	7.79586	7	1	73.3192	0
C22orf15	chr22	51.8108	6.64786	7.79361	14	2	34.5034	47.2257
Hs.669003	chr7	10.0144	1.28501	7.79325	7	1	82.6044	0
FAM132A	chr1	74.0048	9.49737	7.79213	7	1	61.7597	0
Hs.670716	chr12	60.5143	7.77933	7.77885	7	1	81.312	0
DOK5	chr20	130.248	16.764	7.76952	52	20	108.628	40.6196
BZRAP1	chr17	203.789	26.2919	7.751	45	19	319.733	56.1458
RGPD1	chr2	113.449	14.6476	7.7452	7	1	40.0331	0
TTLL10	chr1	89.1499	11.511	7.74474	21	3	95.7945	113.03
Hs.27296	chr6	68.3767	8.8315	7.74237	7	1	29.015	0
Hs.106005	chr14	109.673	14.17	7.73981	7	1	59.0065	0
Hs.711188	chr7	49.7806	6.43184	7.7397	14	2	99.3874	91.591
GSK3A	chr19	193.548	25.0148	7.73734	85	31	307.061	107.292
SNORD8	chr14	86.7634	11.2191	7.73352	14	2	77.8188	53.5628
Hs.385616	chr16	98.5738	12.7515	7.73036	7	1	33.3105	0
XG	chrX	53.6026	6.93465	7.72967	21	10	91.3226	27.5198
Hs.733573	chr11	36.7229	4.75119	7.72921	7	1	71.1362	0
Hs.667582	chr14	141.448	18.3021	7.72852	7	1	12.5447	0
Hs.622876	chr6	14.8046	1.91583	7.72752	7	1	35.2841	0
Hs.656475	chr11	21.9578	2.84166	7.7271	7	1	47.1523	0
PRRT3-AS1	chr3	102.977	13.3307	7.72483	7	1	9.03024	0
LINC00689	chr7	72.6627	9.40745	7.72395	35	5	114.552	56.2202
Hs.562253	chr10	274.362	35.5596	7.71553	7	1	67.8502	0
Hs.550772	chrX	64.0212	8.29861	7.71469	7	1	46.8639	0
Hs.658409	chr19	23.6897	3.07458	7.70503	7	1	49.9116	0
Hs.595738	chr9	12.6903	1.64715	7.70442	7	1	55.092	0
BMP2	chr20	108.011	14.0195	7.70435	90	31	198.45	61.6669
CCDC65	chr12	41.4223	5.37684	7.70384	21	10	124.116	34.8642
HHIP	chr4	78.0526	10.134	7.70202	14	9	112.247	47.6279
REN	chr1	83.5057	10.8455	7.6996	45	19	327.013	49.084
SERPINA12	chr14	87.73	11.4012	7.69478	7	8	67.8947	22.415
LOC100130700	chr16	127.288	16.5427	7.6945	7	1	54.9762	0
Hs.663992	chr15	61.1951	7.95536	7.69231	7	1	71.2832	0
Hs.614284	chr10	45.5985	5.92842	7.6915	14	2	81.6106	119.128
Hs.635231	chr14	72.441	9.42976	7.68217	7	1	46.6634	0
Hs.445342	chr4	40.9839	5.33862	7.67687	7	1	45.3035	0
GSX2	chr4	74.9843	9.77301	7.67259	7	8	54.7186	12.8492
EXOC3L2	chr19	1562.43	204.169	7.65267	7	1	116.904	0
CYP4V2	chr4	91.9535	12.0171	7.65188	21	10	74.1	70.0832
Hs.697228	chr11	84.1142	11.0056	7.64283	7	1	24.4985	0
ODF3L2	chr19	76.2312	9.97786	7.64003	7	1	39.8156	0
Hs.665740	chrX	179.46	23.4918	7.63929	7	1	57.5671	0
C12orf54	chr12	47.6123	6.23392	7.63762	21	10	89.457	37.3807
Hs.124011	chr7	88.9455	11.6585	7.62922	7	1	27.8097	0
Hs.553324	chr10	62.3887	8.17786	7.62897	7	1	81.412	0
LOC100506368	chr11	11.6672	1.53033	7.62399	7	1	129.607	0
Hs.521782	chr8	104.542	13.7145	7.62273	7	1	61.9546	0
Hs.593732	chr5	5.43126	0.712595	7.62181	7	1	79.2379	0
ITGAD	chr16	52.8389	6.9343	7.61993	12	8	89.5063	32.3125
ZNF570	chr19	92.4163	12.1318	7.61768	7	8	95.8239	44.0027
FSBP	chr8	76.9131	10.1013	7.61422	7	15	57.8427	51.0079
Hs.672971	chr10	100.719	13.2287	7.61369	7	1	33.7953	0
ZNF514	chr2	114.108	15.0068	7.60374	7	8	71.2278	62.1232
SASH1	chr6	97.4194	12.8155	7.6017	92	32	405.841	56.1915
PXT1	chr6	104.801	13.7876	7.60114	7	1	39.0612	0
Hs.674441	chr9	53.9523	7.10096	7.59789	7	1	61.1257	0
Hs.729781	chr2	17.9094	2.35974	7.58958	7	1	54.6507	0
ZNF540	chr19	51.1964	6.74829	7.58657	21	9	100.548	34.9629
LOC100505697	chr6	27.9158	3.67979	7.58623	7	1	57.215	0
TAS2R38	chr7	51.4468	6.78346	7.58415	7	8	70.8882	47.5351
Hs.22930	chr1	9.65593	1.27333	7.58324	7	1	79.7789	0
Hs.673547	chr2	44.9023	5.92271	7.58137	7	1	71.9312	0
LOC150622	chr2	29.7438	3.92387	7.58021	21	8	88.713	22.8084
Hs.657711	chr1	73.8886	9.74778	7.58004	7	1	36.7641	0
Hs.677185	chr22	83.7608	11.0511	7.57944	7	1	60.8261	0
MEI1	chr22	174.945	23.0954	7.5749	21	10	151.977	39.0152
Hs.181895	chr1	25.1197	3.31765	7.57153	7	1	71.9692	0
Hs.662787	chr12	132.174	17.4665	7.56726	40	5	317.914	36.676
Hs.512284	chr15	133.24	17.6199	7.5619	7	1	41.1808	0
Hs.98945	chr14	74.9327	9.91038	7.56103	7	1	36.7799	0
Hs.629403	chr6	12.1195	1.60295	7.56076	7	1	86.4963	0
UNC80	chr2	31.8653	4.21653	7.55724	21	3	85.5262	109.486
Hs.665343	chr9	74.3012	9.83614	7.5539	7	1	62.5514	0
Hs.663061	chr1	159.34	21.1024	7.55083	40	5	139.401	55.0863
PAXBP1	chr21	184.047	24.3822	7.54844	87	39	239.462	85.8517
LOC101059921	chr7	51.7342	6.85726	7.54444	7	1	56.3266	0
SPDYA	chr2	32.3418	4.28725	7.54372	7	1	95.1424	0
Hs.147030	chr3	57.1436	7.57806	7.54067	7	1	84.4876	0
Hs.589563	chr18	62.0792	8.23573	7.53779	7	1	48.3589	0
Hs.675488	chr5	54.5132	7.23337	7.53635	14	2	68.4213	22.3381
SYT2	chr1	149.89	19.8948	7.53414	45	19	369.626	69.7218
LOC151484	chr2	153.524	20.4197	7.51843	7	1	47.4373	0
TDRG1	chr6	92.2625	12.2738	7.51706	7	1	60.5658	0
Hs.555591	chr21	92	12.2423	7.51492	7	1	43.5926	0
Hs.527684	chr10	96.5092	12.8425	7.51484	7	1	24.1635	0
LOC221122	chr11	86.382	11.4956	7.51434	14	2	76.9504	138.547
Hs.168677	chr1	139.927	18.6292	7.51118	7	1	59.8756	0
Hs.637117	chr4	129.826	17.2847	7.51103	7	1	46.8531	0
Hs.658264	chr4	73.0382	9.74081	7.49816	7	1	30.7116	0
Hs.146520	chr15	35.8153	4.77789	7.49605	7	1	49.3293	0
APOBEC4	chr1	107.472	14.3463	7.49128	7	1	82.7899	0
Hs.735594	chr2	46.37	6.1914	7.48943	7	1	26.4302	0
WNK3	chrX	59.6669	7.97097	7.48553	21	8	63.7399	37.8382
Hs.388313	chr21	20.8971	2.79284	7.48241	7	1	77.9125	0
Hs.664835	chr12	24.6841	3.30425	7.4704	7	1	119.41	0
Hs.605998	chr12	31.3728	4.19964	7.47037	14	2	95.0817	89.8881
Hs.687496	chr17	52.3035	7.00218	7.4696	7	1	65.0505	0
Hs.670888	chr6	81.4301	10.9025	7.46896	7	1	80.5013	0
Hs.174934	chr15	197.67	26.4662	7.46878	7	1	71.1927	0
Hs.657137	chr14	40.8398	5.46947	7.46687	14	2	54.2688	40.5357
Hs.657733	chr11	48.9217	6.55354	7.46494	7	1	34.4687	0
LINC00032	chr9	69.2911	9.28333	7.46404	28	4	47.4179	58.4317
Hs.710244	chr5	172.501	23.1122	7.46365	7	1	41.4205	0
Hs.664468	chr2	89.1012	11.9456	7.45894	7	1	68.5153	0
MAPT-AS1	chr17	99.5644	13.3521	7.45684	35	5	179.96	62.5684
KIAA1919	chr6	166.67	22.3618	7.45335	14	9	177.243	71.6984
Hs.733757	chr9	102.849	13.808	7.44854	7	1	25.4765	0
ISM2	chr14	76.4674	10.2687	7.44662	7	1	21.4008	0
FRG2C	chr3	47.8103	6.42699	7.43899	7	1	108.511	0
LOC389247	chr4	92.9559	12.4995	7.43679	7	1	49.8711	0
Hs.683854	chr16	80.8324	10.8697	7.43649	7	1	70.8906	0
Hs.662384	chr9	18.0633	2.42951	7.43496	7	1	84.9297	0
TDRD9	chr14	273.918	36.8505	7.43323	7	1	117.562	0
Hs.663673	chr21	301.988	40.6343	7.43184	40	12	83.5606	64.711
Hs.658678	chr5	134.476	18.0947	7.43176	7	1	40.5838	0
Hs.636574	chr20	55.2146	7.42968	7.43163	7	1	37.6758	0
Hs.634389	chr12	74.4776	10.0232	7.43056	7	1	52.2945	0
Hs.665558	chr14	171.552	23.1133	7.42221	7	1	52.3313	0
Hs.436567	chr1	15.3325	2.06681	7.41842	7	1	104.994	0
NFIL3	chr9	249.067	33.606	7.41137	45	19	74.1953	74.9933
Hs.569025	chr11	40.1318	5.4154	7.41067	7	1	61.0997	0
Hs.434799	chr4	62.4814	8.43392	7.40835	7	1	104.949	0
Hs.741918	chr12	10.3836	1.40183	7.40717	7	1	65.4123	0
Hs.687529	chr7	55.7653	7.53165	7.40412	14	2	60.1777	66.1843
Hs.661715	chr2	101.384	13.7071	7.39643	7	1	64.3026	0
Hs.656810	chr15	57.7029	7.80321	7.39477	7	1	48.2503	0
LOC284757	chr20	46.9788	6.35494	7.39248	14	1	39.8267	0
LCLAT1	chr2	205.601	27.818	7.39093	7	8	51.8875	142.837
Hs.677080	chr8	111.813	15.1364	7.38703	14	2	88.2698	62.8365
Hs.113689	chr3	90.7063	12.2795	7.3868	7	1	25.6609	0
PSTK	chr10	89.4008	12.1046	7.3857	7	8	38.4989	66.667
Hs.633186	chr1	163.451	22.1351	7.38423	7	1	80.329	0
Hs.140444	chr14	52.2524	7.08834	7.3716	7	1	40.6281	0
ZNF385A	chr12	745.089	101.097	7.37005	7	8	122.422	46.0341
LOC100507534	chr16	31.4613	4.27025	7.36755	7	1	55.2246	0
LOC100287221	chr16	27.6592	3.76157	7.3531	7	1	62.0928	0
Hs.672595	chr3	59.973	8.15656	7.35274	7	1	39.9064	0
Hs.670124	chr18	118.189	16.0743	7.35266	7	1	64.7106	0
Hs.606333	chr16	43.5571	5.92504	7.35136	7	1	46.9562	0
Hs.607057	chr5	26.6197	3.62138	7.35071	7	1	38.5913	0
Hs.153290	chr5	79.9763	10.8846	7.34763	7	1	53.3202	0
ATP2B4	chr1	231.143	31.4658	7.34584	135	43	160.239	87.0106
LOC100506821	chr18	111.126	15.1421	7.33885	7	1	59.2126	0
TPH2	chr12	46.0371	6.27607	7.33535	7	8	74.3277	20.6265
SLC41A2	chr12	68.4929	9.33882	7.33421	14	9	78.2596	20.6933
KIAA1377	chr11	84.6315	11.5501	7.32736	21	3	165.833	29.5445
UHRF1BP1	chr6	96.4785	13.1671	7.32722	14	7	70.7195	9.85976
ANKUB1	chr3	93.4158	12.7495	7.327	21	3	82.4632	37.5037
Hs.131041	chr19	34.9199	4.76621	7.32656	7	1	24.0358	0
KGFLP2	chr9	95.0407	12.9738	7.32557	7	1	117.128	0
FLJ37644	chr17	50.8285	6.94136	7.32255	14	2	110.947	61.9282
ZDHHC22	chr14	120.571	16.4679	7.32163	14	9	128.617	36.1129
Hs.715990	chr3	69.6732	9.51901	7.31937	7	1	62.358	0
S100A16	chr1	273.168	37.3344	7.3168	7	8	82.0844	18.7425
Hs.468239	chr2	127.651	17.4541	7.31353	7	1	82.2255	0
Hs.677127	chr15	25.624	3.50456	7.31161	7	1	64.3084	0
IGKC	chr2	175.77	24.0411	7.31126	474	168	212.996	135.189
Hs.507924	chr4	65.2962	8.93498	7.30793	14	2	90.3292	85.7668
CASP2	chr7	195.857	26.8143	7.30418	234	67	558.296	283.41
DNHD1	chr11	89.5892	12.2674	7.30301	28	18	107.454	58.3751
DACT3	chr19	210.967	28.894	7.30142	14	8	73.5474	30.562
C17orf74	chr17	15.0947	2.06769	7.30027	7	1	52.4446	0
Hs.663768	chr5	39.1353	5.36198	7.29866	7	1	22.2921	0
KCNK17	chr6	113.86	15.6034	7.2971	7	8	58.1979	104.239
Hs.171192	chr2	72.8782	9.9923	7.29343	7	1	61.9244	0
LOC100132249	chr9	26.9956	3.70263	7.29092	14	2	68.478	17.4318
KIAA1244	chr6	18.4191	2.52775	7.28676	28	4	105.788	170.236
ZBTB26	chr9	126.263	17.3313	7.28528	7	8	45.7663	90.3191
ADAMTS18	chr16	84.0403	11.5422	7.28114	21	9	73.2126	25.5429
LYZL4	chr3	62.2889	8.55631	7.27988	7	8	49.7199	57.5709
AJUBA	chr14	65.9801	9.06538	7.27825	28	11	105.963	28.7314
Hs.667007	chr10	33.2365	4.56762	7.27655	7	1	77.3334	0
OR2M4	chr1	16.9364	2.33002	7.26878	14	2	69.4298	97.4611
SLC7A3	chrX	77.7142	10.6963	7.26552	7	8	83.636	33.1651
PNMAL2	chr19	53.9892	7.43734	7.25921	7	1	66.1442	0
Hs.674030	chr14	25.6886	3.53961	7.25748	7	1	145.786	0
Hs.287523	chr2	11.0542	1.52371	7.25478	7	1	85.7616	0
Hs.678564	chr13	111.88	15.4318	7.24995	7	1	37.7438	0
Hs.741243	chr13	66.8097	9.21701	7.24852	7	1	40.4	0
PRAME	chr22	75.9914	10.4904	7.24388	45	19	75.8875	36.2305
Hs.661655	chr22	65.0257	8.9794	7.24165	7	1	71.3769	0
Hs.569218	chr13	35.5416	4.91496	7.23132	7	1	48.9091	0
FZD3	chr8	77.8307	10.7664	7.22904	61	29	268.017	65.2861
PRSS54	chr16	56.8052	7.85935	7.22771	7	8	53.9581	53.0257
B3GAT2	chr6	62.5644	8.65705	7.22699	14	8	81.0639	46.5984
XAGE3	chrX	48.5129	6.71504	7.22452	7	8	65.2739	20.979
ZNF500	chr16	101.022	13.9898	7.22108	130	36	382.882	43.5974
Hs.553168	chr9	122.704	16.993	7.22085	7	1	98.9812	0
UCMA	chr10	57.6448	7.9838	7.22022	7	8	56.5708	32.3053
LOC100131763	chr2	48.3733	6.69984	7.22007	7	1	48.8956	0
SERPINA9	chr14	76.0555	10.5389	7.21666	7	14	18.3171	53.8333
Hs.667486	chr18	10.622	1.47192	7.21644	7	1	57.2398	0
Hs.554411	chr12	128.888	17.866	7.21417	7	1	47.4824	0
Hs.26920	chr15	23.2408	3.22194	7.2133	7	1	42.2056	0
LYPD8	chr1	57.9969	8.04263	7.21118	14	16	119.567	23.9346
LOC100289058	chr13	152.351	21.1325	7.20933	7	1	18.1413	0
AMDHD1	chr12	58.6679	8.13896	7.20829	7	8	41.825	39.454
Hs.371839	chr13	67.5101	9.38333	7.19468	7	1	54.582	0
C20orf112	chr20	111.612	15.5137	7.19445	42	16	253.187	44.2409
DSCR9	chr21	60.1956	8.36901	7.19268	7	8	44.9281	48.9284
Hs.663352	chr12	42.9872	5.98602	7.18128	40	5	106.24	56.6467
Hs.732162	chr18	50.3477	7.01298	7.17921	7	1	55.3893	0
Hs.736236	chr12	30.2108	4.20845	7.17861	7	1	78.9228	0
Hs.741279	chr7	66.5119	9.26673	7.17749	7	1	63.1418	0
LOC100131581	chr8	149.418	20.8198	7.1767	7	1	45.6455	0
Hs.436589	chr1	37.7745	5.26358	7.17657	7	1	50.4493	0
VIL1	chr2	69.8422	9.73552	7.17395	66	15	183.58	47.7155
Hs.672446	chr2	30.7449	4.28725	7.17123	7	1	90.5999	0
Hs.684013	chr16	52.1481	7.27504	7.16808	7	1	73.651	0
LOC389043	chr2	62.0397	8.65709	7.16634	14	2	104.18	84.5484
Hs.605798	chr17	108.666	15.1769	7.15994	7	1	54.5009	0
Hs.566650	chr7	78.7819	11.0084	7.15653	7	1	55.2925	0
RBP2	chr3	63.3802	8.85783	7.15528	7	8	66.5387	17.9199
SPINK13	chr5	59.3266	8.29596	7.15126	7	8	38.1559	25.718
Hs.729536	chr3	68.8679	9.63218	7.14977	7	1	18.9141	0
Hs.677250	chr2	18.0312	2.523	7.14674	14	2	82.9545	117.194
SLC39A11	chr17	118.895	16.6363	7.14669	7	8	38.6724	73.9026
Hs.409982	chr16	43.9206	6.148	7.14389	14	2	93.5586	111.524
Hs.662399	chr8	181.088	25.3486	7.14388	7	1	29.092	0
MOP-1	chr4	11.634	1.62888	7.14234	7	1	67.1075	0
FAM205B	chr9	104.21	14.5934	7.14088	7	1	58.9473	0
RIIAD1	chr1	57.8864	8.10802	7.1394	7	1	21.6044	0
Hs.666488	chr2	32.3547	4.53257	7.13828	7	1	117.72	0
Hs.100912	chr4	24.8482	3.4812	7.13784	7	1	84.1085	0
ERICH1-AS1	chr8	77.4106	10.85	7.13461	14	2	61.474	122.693
LOC400655	chr18	61.7076	8.64942	7.1343	14	2	62.8257	135.882
ATP13A5	chr3	80.6784	11.3247	7.12413	14	2	129.48	51.6689
FATE1	chrX	63.7102	8.94393	7.12329	7	8	33.5383	39.275
LOC100996462	chr8	45.1672	6.34326	7.12051	7	1	46.094	0
Hs.591590	chr2	5.23002	0.735959	7.10641	7	1	64.7627	0
Hs.659243	chr12	168.134	23.6639	7.1051	7	1	74.236	0
LOC339505	chr1	81.8178	11.5215	7.10132	7	1	66.4844	0
DLEU7	chr13	30.1515	4.24707	7.09937	7	1	66.0335	0
FAM9A	chrX	41.4409	5.8418	7.09386	7	8	68.7588	20.861
ZNF319	chr16	201.467	28.4083	7.09182	7	8	52.1243	38.4847
Hs.90221	chr21	71.0178	10.0264	7.08308	21	3	83.6928	27.6186
TEX22	chr14	80.2491	11.3431	7.0747	7	1	28.9649	0
Hs.660226	chrX	19.5811	2.76861	7.07253	7	1	85.7746	0
Hs.674543	chr7	84.066	11.8864	7.07243	14	2	144.022	62.0054
ASXL3	chr18	72.8328	10.3095	7.06465	21	3	66.4969	74.8549
Hs.18768	chr1	30.5467	4.32676	7.05996	7	1	55.743	0
Hs.729514	chr3	78.2387	11.085	7.05805	7	1	44.985	0
CRYGN	chr7	72.8835	10.3283	7.05668	7	8	46.8443	22.9128
ARL6	chr3	62.8735	8.90995	7.05656	14	8	79.2831	27.0294
Hs.666491	chr9	53.2773	7.55016	7.05645	7	1	40.4784	0
Hs.684541	chr8	72.3684	10.2558	7.05634	7	1	51.3246	0
Hs.145224	chr4	58.0467	8.22914	7.0538	7	1	45.6288	0
PRTG	chr15	30.2052	4.28725	7.04536	21	3	88.1027	56.4059
Hs.126678	chr1	3.53755	0.502321	7.04241	7	1	115.103	0
Hs.665175	chr1	137.613	19.5418	7.04199	7	1	68.1145	0
LOC149351	chr1	43.7287	6.21496	7.03604	7	1	31.9332	0
Hs.684459	chr8	27.6832	3.93576	7.03377	7	1	51.9675	0
NLRP10	chr11	43.9951	6.25491	7.03369	7	8	36.7731	64.5814
Hs.666550	chr15	143.026	20.3434	7.0306	7	1	49.3483	0
Hs.603121	chr12	6.65036	0.946232	7.02825	7	1	54.6109	0
OXER1	chr2	368.761	52.4781	7.02694	7	8	37.8106	32.2937
Hs.666191	chr6	69.9243	9.95325	7.02527	7	1	49.3917	0
Hs.596219	chr6	56.1179	7.99217	7.02161	7	1	57.4542	0
Hs.126573	chr9	41.1839	5.86974	7.01632	7	1	72.8479	0
JAZF1-AS1	chr7	26.4376	3.76808	7.0162	7	1	64.6352	0
[truncated: 23,821 more rows]
