# Supplementary material for: Integrated differential transcriptome maps of Acute Megakaryoblastic Leukemia (AMKL) in children with or without Down Syndrome (DS)
Source: BMC Med Genomics. 2014 Dec 5;7:63. doi: 10.1186/s12920-014-0063-z (PMC4304173; doi:10.1186/s12920-014-0063-z)
Supplement: Additional file 6 — Table listing the 25,540 mapped loci of Transcriptome Map Comparison of DS AMKL vs. CB MK Cells (Pool 'A' vs Pool 'E') sorted in descending order of 'A'/'E' expression value. N/A: not available. [file 12920_2014_63_MOESM6_ESM.xls]

## Sheet: Sheet1
Additional file 6. List of 25,540 mapped loci of Transcriptome Map Comparison of DS AMKL vs. CB MK Cells (Pool 'A' vs Pool 'E' ) sorted in descending order of 'A'/'E' expression value. N/A: not available.
Gene name	Chr	Value 'A'	Value 'E'	Ratio 'A'/'E'	Data points 'A'	Data points 'E'	SD as % of Expression 'A'	SD as % of Expression 'E'
Hs.436357	chr3	8.49815	0.0116819	727.464	9	1	41.0883	0
NECAB1	chr8	68.057	0.128501	529.624	9	1	109.537	0
Hs.562002	chrX	24.506	0.0584094	419.556	9	1	39.4378	0
Hs.661406	chr4	100.796	0.280365	359.516	9	1	24.364	0
CNTN3	chr3	8.21197	0.0233638	351.483	9	1	37.179	0
Hs.586159	chr4	16.3339	0.0467275	349.557	9	1	106.706	0
Hs.603444	chr20	69.2525	0.198592	348.718	9	1	141.404	0
Hs.601565	chr3	61.6891	0.210274	293.375	9	1	22.5149	0
Hs.649325	chr2	93.9223	0.385502	243.636	9	1	27.8863	0
Hs.130213	chr3	76.6196	0.315411	242.92	9	1	35.8281	0
C15orf43	chr15	19.6322	0.0817732	240.081	9	1	33.7733	0
RNF182	chr6	102.163	0.467275	218.636	9	1	102.815	0
CHRM1	chr11	52.5851	0.24532	214.353	9	1	9.51584	0
Hs.731848	chr3	17.1981	0.0817732	210.314	9	1	46.6528	0
Hs.91145	chr2	32.6518	0.163546	199.648	9	1	101.655	0
Hs.97313	chr8	46.4355	0.233638	198.75	9	1	23.4496	0
SLITRK6	chr13	465.481	2.41174	193.006	27	3	113.037	143.084
PRICKLE2-AS3	chr3	226.609	1.24996	181.293	9	1	56.4336	0
Hs.656873	chr11	63.2911	0.350456	180.596	9	1	23.0063	0
LOC100505946	chr4	44.1993	0.24532	180.17	9	1	58.2014	0
Hs.677505	chr10	48.3818	0.268683	180.07	9	1	17.1319	0
HS6ST2	chrX	10.3004	0.0584094	176.348	27	1	42.8723	0
Hs.636074	chr1	291.115	1.65883	175.495	9	1	45.832	0
COL6A5	chr3	71.6942	0.414707	172.879	18	2	100.797	41.8289
CLEC3A	chr16	75.986	0.443912	171.174	9	1	21.3971	0
Hs.306690	chr3	35.7721	0.210274	170.122	9	1	29.2395	0
Hs.708778	chr5	5.82154	0.0350456	166.113	9	1	31.2427	0
Hs.659601	chr5	13.076	0.0817732	159.905	9	1	36.1282	0
Hs.661673	chr8	36.7889	0.233638	157.461	9	1	22.2417	0
TMEM252	chr9	110.751	0.712595	155.42	9	1	22.5958	0
OR5P3	chr11	50.8129	0.327093	155.347	9	1	15.1868	0
Hs.662285	chr8	21.7622	0.140183	155.242	9	1	27.6403	0
Hs.671169	chr2	25.3025	0.163546	154.711	9	1	44.6794	0
LOC284801	chr20	120.781	0.794368	152.046	18	1	153.433	0
COL6A6	chr3	51.4162	0.338775	151.771	9	1	46.738	0
LOC100652778	chr18	60.2441	0.397184	151.678	9	1	23.0494	0
INSC	chr11	30.0669	0.198592	151.401	9	1	25.5989	0
PCDHB2	chr5	44.1631	0.292047	151.219	9	1	14.6777	0
Hs.602281	chr4	15.7489	0.105137	149.795	9	1	107.639	0
Hs.679455	chr4	70.7466	0.478957	147.71	9	1	24.3744	0
Hs.672053	chr7	40.8818	0.280365	145.816	9	1	32.7892	0
Hs.658803	chr8	33.9109	0.233638	145.143	9	1	35.0303	0
RHPN2	chr19	26.8699	0.18691	143.759	9	1	40.5035	0
Hs.655847	chr5	25.082	0.175228	143.139	9	1	39.5804	0
Hs.673510	chr9	74.7852	0.525685	142.262	9	1	21.1923	0
LOC100506377	chr3	11.3427	0.0817732	138.71	9	1	33.0883	0
VN1R2	chr19	27.0491	0.198592	136.205	9	1	48.6009	0
Hs.598823	chr8	79.2013	0.584094	135.597	9	1	17.6149	0
RANBP3L	chr5	18.8622	0.140183	134.554	9	1	40.8541	0
Hs.658595	chr6	18.8341	0.140183	134.354	9	1	20.8875	0
Hs.112740	chr4	29.7287	0.221956	133.94	9	1	52.2251	0
LINC00494	chr20	70.0544	0.525685	133.263	9	1	67.8056	0
CLEC4F	chr2	119.88	0.911187	131.564	9	1	34.2549	0
ZDHHC19	chr3	81.3911	0.61914	131.458	18	1	101.586	0
Hs.569218	chr13	19.7299	0.151864	129.918	9	1	43.0543	0
Hs.637734	chr2	18.2087	0.140183	129.893	9	1	35.109	0
Hs.637461	chr13	47.8265	0.37382	127.94	9	1	34.6281	0
Hs.436882	chr6	29.8714	0.233638	127.854	9	1	25.9486	0
Hs.656087	chr8	7.38415	0.0584094	126.421	9	1	44.0362	0
DLEU7	chr13	28.0507	0.221956	126.38	9	1	21.2064	0
Hs.661939	chr19	47.191	0.37382	126.24	9	1	12.945	0
SLC38A11	chr2	60.2941	0.478957	125.886	9	1	17.7032	0
Hs.657449	chr12	52.5457	0.420548	124.946	9	1	95.7569	0
Hs.635700	chr18	42.1962	0.338775	124.555	9	1	42.1131	0
Hs.632500	chr1	24.6495	0.198592	124.121	9	1	28.4762	0
Hs.732400	chr4	8.18848	0.0700913	116.826	9	1	26.5129	0
HBM	chr16	45.5666	0.397184	114.724	9	1	28.694	0
LOC100130654	chr17	70.2577	0.61914	113.476	9	1	31.797	0
Hs.130793	chr4	72.8542	0.642504	113.391	9	1	41.4602	0
LOC100505718	chr8	22.4963	0.198592	113.279	9	1	43.7137	0
Hs.654357	chr8	35.2065	0.315411	111.621	9	1	37.7122	0
Hs.538028	chr1	18.2076	0.163546	111.33	9	1	26.9423	0
LINC00692	chr3	26.6228	0.239479	111.17	18	2	78.5598	65.5367
OTX2-AS1	chr14	16.875	0.151864	111.119	9	1	62.5831	0
HHIPL1	chr14	47.9548	0.43223	110.948	9	1	30.0569	0
Hs.609090	chr15	18.0085	0.163546	110.112	9	1	32.0671	0
C13orf45	chr13	28.2802	0.257001	110.039	9	1	38.3886	0
DLX3	chr17	36.6943	0.338775	108.315	9	1	28.9576	0
LOC643355	chr1	17.6721	0.163546	108.056	9	1	32.2702	0
Hs.683607	chr5	27.5853	0.257001	107.335	9	1	55.4224	0
Hs.519771	chr5	58.7864	0.549048	107.07	9	1	29.958	0
LOC100506016	chr13	13.7141	0.128501	106.724	9	1	73.4685	0
Hs.147593	chr7	32.2272	0.303729	106.105	9	1	22.3772	0
Hs.659514	chr20	22.2162	0.210274	105.654	9	1	31.2525	0
JAKMIP2-AS1	chr5	35.5215	0.338775	104.853	9	1	48.3576	0
Hs.743228	chr7	63.5189	0.607458	104.565	9	1	54.3274	0
Hs.347841	chr2	21.8347	0.210274	103.84	9	1	21.0034	0
Hs.610117	chr20	18.1866	0.175228	103.788	9	1	44.576	0
Hs.703727	chr11	21.7959	0.210274	103.655	9	1	21.2035	0
FLJ40288	chr7	67.5215	0.654185	103.215	18	1	86.6163	0
ABCC11	chr16	28.7966	0.280365	102.711	18	1	64.6239	0
TBX22	chrX	11.9677	0.116819	102.447	9	1	43.802	0
FAM110C	chr2	23.607	0.233638	101.041	9	1	32.6419	0
LOC100507461	chr3	51.3099	0.514003	99.8241	9	1	27.8547	0
C9orf57	chr9	30.0903	0.303729	99.0697	9	1	49.2925	0
Hs.657334	chr7	22.7711	0.233638	97.4633	43	1	105.941	0
Hs.35090	chr13	14.7897	0.151864	97.3872	9	1	27.6889	0
Hs.661374	chr5	16.9408	0.175228	96.6784	9	1	88.2405	0
Hs.636709	chr1	66.3794	0.689231	96.3094	9	1	31.6957	0
FNDC7	chr1	51.5533	0.537367	95.9369	9	1	47.256	0
OR10A4	chr11	51.5509	0.537367	95.9324	9	1	17.1882	0
LOC100130548	chr9	54.5378	0.572412	95.2771	9	1	43.939	0
Hs.590720	chr9	5.52376	0.0584094	94.5697	9	1	35.7991	0
Hs.549841	chr11	62.0485	0.665867	93.1844	9	1	37.8418	0
CECR2	chr22	59.2653	0.642504	92.2412	18	1	101.431	0
Hs.660257	chr8	66.5996	0.724277	91.9533	9	1	13.7877	0
Hs.126246	chr5	68.6051	0.759322	90.3505	9	1	36.175	0
KRTAP3-3	chr17	26.3573	0.292047	90.2501	9	1	44.3515	0
Hs.681718	chr2	30.3082	0.338775	89.4642	9	1	47.3786	0
Hs.734125	chr3	39.5762	0.443912	89.1533	9	1	33.8572	0
Hs.677230	chr3	22.7856	0.257001	88.6596	43	1	49.4884	0
Hs.655766	chr16	15.4424	0.175228	88.1271	9	1	29.6494	0
GLDN	chr15	44.4564	0.514003	86.4905	18	1	47.353	0
Hs.655784	chr17	35.8494	0.420548	85.2445	9	1	49.7079	0
Hs.659784	chr8	80.567	0.946232	85.145	9	1	49.1088	0
Hs.572795	chr2	47.5449	0.56073	84.7911	9	1	26.9144	0
Hs.659575	chr13	4.93011	0.0584094	84.4061	43	1	78.5329	0
Hs.28723	chr11	8.81954	0.105137	83.8863	9	1	55.4153	0
Hs.444181	chr19	21.9939	0.262842	83.6772	18	2	62.6618	59.7112
PRR9	chr1	47.7549	0.572412	83.4275	9	1	44.8557	0
Hs.531632	chr19	125.316	1.50696	83.1577	9	1	27.9297	0
FGF14-IT1	chr13	59.8662	0.724277	82.6565	9	1	15.8663	0
LHX8	chr1	16.2018	0.198592	81.5834	9	1	66.7857	0
Hs.662113	chr14	33.3499	0.408866	81.5669	9	1	41.374	0
CGNL1	chr15	39.9058	0.490639	81.3343	9	1	26.3786	0
PABPC1L2B	chrX	213.467	2.62842	81.2148	9	1	31.0222	0
Hs.171480	chr1	22.6062	0.280365	80.6311	9	1	44.1521	0
SPATA16	chr3	113.614	1.41351	80.3776	9	1	105.422	0
CSMD3	chr8	61.8752	0.782686	79.0549	9	1	27.1171	0
IYD	chr6	12.906	0.163546	78.9134	9	1	67.2298	0
Hs.436018	chr5	42.2393	0.537367	78.6043	9	1	66.4477	0
LOC339975	chr4	42.1783	0.537367	78.4907	9	1	27.5765	0
Hs.385561	chr1	31.1294	0.397184	78.3753	9	1	19.4999	0
LOC283585	chr14	78.1972	1.00464	77.8359	9	1	63.0074	0
LOC100506071	chr14	46.9172	0.607458	77.2353	9	1	10.6154	0
Hs.16732	chr2	27.0247	0.350456	77.1129	9	1	39.2479	0
LOC100506530	chr15	23.2361	0.303729	76.5026	9	1	32.0591	0
Hs.121735	chr18	136.44	1.78733	76.3375	9	1	45.7807	0
CCDC122	chr13	12.4435	0.163546	76.0852	9	1	36.6018	0
LOC728114	chr12	29.9575	0.397184	75.4247	9	1	82.513	0
LOC647323	chr3	41.0045	0.549048	74.6828	9	1	18.6833	0
Hs.655831	chr2	6.95563	0.0934551	74.4275	9	1	45.01	0
OR10A5	chr11	41.6105	0.56073	74.2077	9	1	79.9762	0
DCAF12L2	chrX	29.4484	0.397184	74.143	9	1	46.4415	0
LOC100130642	chr2	8.65338	0.116819	74.0752	9	1	45.6792	0
Hs.46932	chr16	42.3924	0.572412	74.0593	9	1	26.2941	0
Hs.658105	chr1	79.4315	1.07473	73.9081	9	1	24.6848	0
Hs.734871	chr16	31.0742	0.420548	73.8899	9	1	48.6158	0
Hs.223715	chr3	35.2799	0.478957	73.6598	9	1	20.0926	0
C9orf163	chr9	229.969	3.13074	73.455	9	1	31.1253	0
Hs.389441	chr17	48.5465	0.665867	72.9072	9	1	33.3198	0
LOC101060007	chr5	255.841	3.52793	72.5188	9	1	31.2705	0
Hs.687496	chr17	38.5885	0.537367	71.8104	9	1	31.6405	0
Hs.680104	chr12	19.161	0.268683	71.3143	9	1	27.676	0
GRID1-AS1	chr10	21.5552	0.303729	70.9686	9	1	42.8714	0
CES4A	chr16	64.412	0.911187	70.6903	9	1	36.9386	0
Hs.272317	chr22	46.9816	0.665867	70.5571	9	1	29.7454	0
Hs.677250	chr2	19.367	0.274524	70.5474	18	2	65.7463	81.2421
Hs.649169	chr9	48.4365	0.689231	70.2761	9	1	11.9888	0
CCDC89	chr11	20.4935	0.292047	70.172	9	1	41.4583	0
Hs.666779	chr1	47.4297	0.677549	70.0019	9	1	59.6865	0
ERMN	chr2	38.376	0.549048	69.8956	9	1	35.954	0
SPZ1	chr5	13.055	0.18691	69.8464	9	1	44.5849	0
Hs.633316	chr4	15.463	0.221956	69.6672	9	1	44.1234	0
Hs.508987	chr5	19.4834	0.280365	69.4931	9	1	61.5726	0
Hs.196042	chr3	9.70791	0.140183	69.2519	9	1	50.2777	0
TSGA13	chr7	84.999	1.23828	68.6429	9	1	30.1911	0
Hs.596805	chr3	60.7814	0.887823	68.4612	9	1	53.4523	0
Hs.657431	chr5	12.6419	0.18691	67.6362	9	1	129.433	0
LINC00282	chr13	45.7454	0.677549	67.516	9	1	20.9017	0
Hs.663957	chr5	54.2988	0.80605	67.364	9	1	54.5648	0
Hs.659284	chr1	23.5386	0.350456	67.1655	9	1	31.1193	0
Hs.662832	chr7	36.4234	0.549048	66.3392	9	1	49.6213	0
PP2672	chr1	56.34	0.852777	66.0664	9	1	21.6643	0
Hs.657647	chr2	73.9461	1.12146	65.9373	9	1	17.3955	0
SHISA7	chr19	69.7262	1.06305	65.5906	9	1	43.0804	0
Hs.365692	chr5	6.09472	0.0934551	65.2156	9	1	33.9355	0
Hs.391051	chr19	56.9197	0.876141	64.9663	9	1	28.2497	0
Hs.606045	chr15	31.7221	0.490639	64.6547	9	1	14.2318	0
Hs.290255	chr10	36.6365	0.572412	64.0037	9	1	43.9739	0
Hs.658692	chr13	8.19853	0.128501	63.8015	9	1	50.2819	0
TTTY11	chrY	80.9124	1.27333	63.5442	9	1	25.2518	0
DMGDH	chr5	12.6028	0.198592	63.4605	9	1	30.7808	0
LOC283731	chr15	42.2344	0.665867	63.4277	9	1	30.2313	0
Hs.667349	chr14	20.6471	0.327093	63.1231	9	1	31.5763	0
FSIP2	chr2	5.16122	0.0817732	63.1163	9	1	42.344	0
Hs.673797	chr7	29.3954	0.467275	62.9082	9	1	29.4806	0
SCP2D1	chr20	21.2585	0.338775	62.7512	9	1	14.3788	0
LOC100506827	chr4	37.8981	0.607458	62.388	9	1	30.9241	0
LOC340239	chr7	28.4148	0.455593	62.3687	9	1	46.2873	0
Hs.614849	chr8	13.8408	0.221956	62.3586	9	1	68.2059	0
Hs.656701	chr10	6.54476	0.105137	62.2499	9	1	33.8826	0
LOC100270679	chr20	23.2672	0.37382	62.2416	9	1	52.1526	0
Hs.734120	chr10	68.2473	1.0981	62.1505	9	1	16.8878	0
TMEM72-AS1	chr10	110.905	1.78733	62.051	9	1	25.0963	0
LINC00470	chr18	33.3313	0.537367	62.027	36	1	84.4365	0
Hs.634168	chr6	88.0188	1.42519	61.7594	9	1	42.2473	0
Hs.544560	chr6	18.6779	0.303729	61.4952	9	1	60.3439	0
ANGPTL1	chr1	16.0589	0.264789	60.6477	27	3	62.114	51.7012
Hs.587350	chr9	14.1654	0.233638	60.6297	9	1	36.131	0
Hs.661346	chr6	30.1173	0.502321	59.9562	9	1	28.1013	0
LOC100128239	chr11	26.5977	0.443912	59.9166	9	1	38.4611	0
Hs.662820	chr10	37.0719	0.61914	59.8765	9	1	12.472	0
CCDC65	chr12	30.2997	0.506215	59.8553	27	3	129.012	55.4006
Hs.656907	chr4	21.4513	0.362138	59.235	9	1	37.8117	0
Hs.580781	chr20	60.127	1.01632	59.1613	9	1	22.9822	0
HEPACAM2	chr7	63.4243	1.07473	59.014	9	1	59.6227	0
C8orf22	chr8	36.1277	0.61914	58.3515	9	1	42.0486	0
Hs.200266	chr12	14.2579	0.24532	58.1199	9	1	54.4512	0
GRHL3	chr1	55.6324	0.957914	58.0766	9	1	28.457	0
GAB4	chr22	106.505	1.83406	58.0709	9	1	51.6352	0
Hs.568627	chr1	64.3535	1.10978	57.9877	9	1	34.455	0
LINC00635	chr3	30.4712	0.525685	57.9647	9	1	30.6369	0
Hs.143077	chr10	64.2907	1.10978	57.9311	9	1	36.5989	0
Hs.661676	chr2	31.7407	0.549048	57.8104	9	1	20.0362	0
C3orf35	chr3	18.218	0.315411	57.7595	9	1	32.1644	0
Hs.287523	chr2	13.4806	0.233638	57.6986	9	1	72.5231	0
Hs.278078	chrX	31.6711	0.549048	57.6836	9	1	17.8385	0
Hs.639240	chr3	68.4524	1.19155	57.4481	9	1	40.5714	0
LOC100996490	chr3	24.8132	0.43223	57.4074	9	1	30.0516	0
SPINK13	chr5	38.6663	0.677549	57.0679	9	1	26.4853	0
Hs.149229	chr14	41.9731	0.735959	57.0319	9	1	14.6431	0
ISM1-AS1	chr20	31.2606	0.549048	56.936	9	1	46.8682	0
Hs.664492	chr5	61.7238	1.08642	56.8142	9	1	30.0822	0
Hs.385576	chr10	7.29938	0.128501	56.8042	9	1	62.3667	0
Hs.661619	chr13	21.1686	0.37382	56.6278	9	1	62.9792	0
LINC00326	chr6	19.8405	0.350456	56.6133	9	1	106.35	0
FAM19A1	chr3	43.6316	0.771004	56.5906	9	1	40.77	0
Hs.660113	chr16	35.6261	0.630822	56.4756	9	1	15.6061	0
LOC100131763	chr2	26.3769	0.467275	56.4484	9	1	48.4375	0
UCA1	chr19	362.529	6.46008	56.1184	9	1	15.5552	0
Hs.669429	chr12	140.552	2.5116	55.9609	9	1	26.9336	0
Hs.666804	chr5	15.6586	0.280365	55.8509	9	1	67.0534	0
Hs.659224	chr15	19.5516	0.350456	55.7889	9	1	69.5035	0
Hs.686866	chr6	24.7448	0.443912	55.7427	9	1	54.1563	0
Hs.516951	chr20	23.9981	0.43223	55.5216	9	1	48.242	0
Hs.594530	chr5	47.9687	0.864459	55.4898	9	1	42.7723	0
Hs.737385	chr1	33.9774	0.61914	54.8784	9	1	34.9717	0
Hs.656706	chrX	10.8961	0.198592	54.8669	43	1	87.5475	0
LOC283587	chr14	16.014	0.292047	54.8337	9	1	44.8509	0
LOC100506558	chr8	21.6339	0.397184	54.4683	9	1	21.6658	0
LOC100507501	chr16	73.1695	1.34342	54.4652	9	1	45.4674	0
GAFA3	chr4	11.4499	0.210274	54.4522	9	1	38.8166	0
Hs.656177	chr2	62.9535	1.15651	54.4342	9	1	19.7382	0
DCTN1-AS1	chr2	10.1273	0.18691	54.1826	9	1	46.6331	0
SPATA12	chr3	52.3009	0.969596	53.9409	9	1	10.1022	0
Hs.666775	chr21	30.1691	0.56073	53.8031	9	1	45.9844	0
Hs.140444	chr14	54.632	1.01632	53.7545	9	1	43.4095	0
MUCL1	chr12	75.3323	1.40183	53.7387	9	1	18.4317	0
Hs.664912	chr3	35.1256	0.654185	53.6937	9	1	62.1219	0
Hs.684013	chr16	31.8967	0.595776	53.5381	9	1	31.6303	0
Hs.657815	chr2	7.50279	0.140183	53.5216	9	1	71.8491	0
Hs.650324	chr2	20.5296	0.385502	53.2543	9	1	24.4674	0
IFNK	chr9	6.79324	0.128501	52.8654	9	1	44.4722	0
Hs.321359	chr15	52.6664	1.00464	52.4231	9	1	35.9084	0
Hs.128128	chr3	20.0685	0.385502	52.0581	9	1	41.7607	0
AGXT2	chr5	46.8265	0.899505	52.0581	9	1	21.6353	0
TEKT3	chr17	13.9832	0.268683	52.0435	9	1	48.465	0
Hs.12264	chr1	19.9537	0.385502	51.7603	9	1	37.7826	0
LINC00559	chr13	12.0537	0.233638	51.5913	9	1	52.4658	0
SFTA3	chr14	12.6357	0.24532	51.5073	9	1	65.8783	0
Hs.662290	chr18	35.4331	0.689231	51.4096	9	1	94.7932	0
SPATA19	chr11	48.3126	0.946232	51.0579	9	1	41.023	0
LOC729307	chr4	22.0042	0.43223	50.9085	9	1	34.0385	0
LINC00656	chr20	59.8967	1.17987	50.7655	9	1	26.564	0
Hs.569266	chr13	33.7523	0.665867	50.6892	9	1	43.5247	0
IGFL1	chr19	36.58	0.724277	50.5056	9	1	26.7152	0
Hs.128352	chr19	123.003	2.44151	50.38	9	1	105.73	0
ARMC2	chr6	24.1152	0.478957	50.3494	9	1	95.0187	0
Hs.129581	chr16	25.2654	0.502321	50.2973	9	1	46.4866	0
Hs.663763	chr7	120.947	2.40647	50.2593	9	1	28.3687	0
Hs.508690	chr13	36.9549	0.735959	50.2133	9	1	20.5165	0
Hs.263209	chr18	16.9145	0.338775	49.9284	9	1	57.0751	0
Hs.560364	chr15	24.2793	0.490639	49.4851	9	1	60.1246	0
Hs.633212	chr2	12.7165	0.257001	49.4804	9	1	48.9917	0
Hs.126573	chr9	30.6139	0.61914	49.4459	9	1	34.2374	0
Hs.737141	chr8	29.4533	0.595776	49.4368	9	1	28.5551	0
C12orf40	chr12	8.038	0.163546	49.1481	18	1	54.0813	0
Hs.604376	chr2	42.9973	0.876141	49.0758	9	1	83.2706	0
Hs.124515	chr6	17.6062	0.362138	48.6172	9	1	58.8948	0
SLC47A2	chr17	47.671	0.981278	48.5806	9	1	18.204	0
LOC100507616	chr12	19.8616	0.408866	48.5772	18	2	72.1665	?
Hs.734213	chr15	130.37	2.68683	48.5219	9	1	23.9345	0
LOC100130155	chr8	30.4639	0.630822	48.2924	27	2	56.1072	52.3783
Hs.733798	chr1	24.7724	0.514003	48.195	9	1	46.8365	0
Hs.659499	chrX	21.8766	0.455593	48.0179	9	1	39.3825	0
Hs.638939	chr6	21.8335	0.455593	47.9232	9	1	32.2542	0
LOC100507277	chr14	67.5232	1.41351	47.77	9	1	18.8262	0
Hs.570405	chr21	36.8092	0.771004	47.7419	9	1	54.5073	0
GOLGA7B	chr10	52.368	1.0981	47.6897	9	1	35.7151	0
Hs.128395	chr1	32.7038	0.689231	47.4497	9	1	54.7401	0
Hs.658556	chr12	11.6335	0.24532	47.422	9	1	29.124	0
Hs.666028	chr4	7.17082	0.151864	47.2185	9	1	40.524	0
Hs.560050	chr12	22.5474	0.478957	47.0761	9	1	24.745	0
DEFB103A	chr8	65.3372	1.39014	47.0003	9	1	24.7166	0
Hs.638583	chr5	23.0448	0.490639	46.9689	9	1	51.8272	0
GMNC	chr3	66.3258	1.41351	46.9229	9	1	27.2347	0
FRG2C	chr3	19.1844	0.408866	46.9209	9	1	40.1835	0
CHRM3-AS2	chr1	21.2853	0.455593	46.7199	9	1	12.6897	0
Hs.661608	chr15	58.3784	1.24996	46.7041	9	1	34.1468	0
Hs.160681	chr9	26.1713	0.56073	46.6737	9	1	27.4729	0
IL17C	chr16	185.798	3.98352	46.6417	9	1	30.6659	0
FAM46D	chrX	16.8891	0.362138	46.6372	9	1	50.3375	0
LOC100132078	chr11	106.678	2.28965	46.5916	9	1	24.524	0
ESRG	chr3	20.1338	0.43223	46.5813	9	1	12.0534	0
Hs.658370	chr1	33.7377	0.724277	46.5812	9	1	43.8691	0
Hs.703894	chr12	21.1583	0.455593	46.4412	9	1	48.3175	0
Hs.657248	chr14	8.12066	0.175228	46.3433	9	1	43.2035	0
Hs.664631	chr6	53.5294	1.15651	46.2854	9	1	37.1039	0
Hs.658502	chr9	13.4715	0.292047	46.128	9	1	55.44	0
Hs.468488	chr10	38.235	0.829414	46.0989	9	1	31.1046	0
Hs.382313	chr13	42.3677	0.922869	45.9087	9	1	25.8869	0
Hs.668370	chrX	11.739	0.257001	45.6767	9	1	58.7226	0
NT5C1A	chr1	69.3579	1.51864	45.6709	9	1	34.5063	0
Hs.655836	chr2	13.2918	0.292047	45.5125	18	2	67.1349	5.65685
CTCFL	chr20	263.521	5.7906	45.5084	45	1	102.371	0
Hs.624779	chr16	10.6253	0.233638	45.4779	9	1	40.2055	0
Hs.664182	chr1	12.7135	0.280365	45.3464	9	1	33.0697	0
Hs.557142	chr13	13.7458	0.303729	45.2569	9	1	56.7927	0
Hs.732760	chr19	73.9649	1.63546	45.2257	9	1	30.4123	0
QRICH2	chr17	76.4985	1.69387	45.1619	9	1	23.0268	0
Hs.670741	chr1	21.0871	0.467275	45.1278	9	1	46.2163	0
PTPRO	chr12	679.725	15.0837	45.0635	81	9	132.97	60.8096
Hs.634973	chr4	4.73331	0.105137	45.0205	9	1	16.5943	0
CMBL	chr5	592.416	13.1857	44.9286	27	1	141.997	0
LOC100996694	chr4	21.3593	0.478957	44.5954	9	1	39.8464	0
Hs.649978	chr3	13.0199	0.292047	44.5814	9	1	46.2742	0
Hs.634751	chr17	44.6843	1.00464	44.4778	9	1	36.3922	0
Hs.673507	chr6	25.9467	0.584094	44.4222	9	1	21.2769	0
RP1	chr8	8.81105	0.198592	44.3676	9	1	36.8223	0
Hs.437360	chr21	37.8351	0.852777	44.3669	9	1	22.3337	0
Hs.656862	chr1	8.80258	0.198592	44.3249	9	1	67.1934	0
Hs.663663	chr1	7.74782	0.175228	44.2156	9	1	55.741	0
KLHL32	chr6	10.3052	0.233638	44.1076	9	1	36.7921	0
KIF21A	chr12	14.6554	0.332934	44.019	18	2	72.838	22.3297
SEMA5B	chr3	154.222	3.50456	44.0061	9	1	44.638	0
LINC00691	chr3	8.72828	0.198592	43.9508	9	1	75.3693	0
SHISA8	chr22	39.9757	0.911187	43.8721	9	1	22.7181	0
PLD5	chr1	22.0373	0.502321	43.871	9	1	28.9524	0
Hs.664992	chr4	54.6249	1.24996	43.7013	9	1	25.1479	0
Hs.609107	chr1	21.3841	0.490639	43.5841	9	1	40.8119	0
Hs.594592	chr11	17.31	0.397184	43.5819	9	1	45.9095	0
APOC2	chr19	431.712	9.92976	43.4766	54	10	81.3787	43.4315
LOC100996636	chr1	59.4082	1.36678	43.4658	9	1	30.2355	0
LOC645355	chr18	21.8208	0.502321	43.4401	9	1	72.0074	0
Hs.594886	chr9	45.6064	1.05137	43.3781	9	1	17.6455	0
LOC285889	chr7	6.05507	0.140183	43.1942	9	1	43.4781	0
Hs.680098	chr13	51.8642	1.20323	43.104	9	1	20.9954	0
Hs.667493	chr12	61.4045	1.42519	43.0852	9	1	30.0693	0
Hs.566451	chr6	38.2335	0.887823	43.0644	9	1	31.8555	0
Hs.603871	chr3	57.6288	1.34342	42.8972	9	1	43.2522	0
EGFLAM	chr5	65.5327	1.53033	42.8227	9	1	23.8243	0
Hs.657693	chr2	27.4484	0.642504	42.721	9	1	36.1485	0
LOC100505989	chr4	20.937	0.490639	42.6729	9	1	36.5683	0
Hs.663583	chr1	12.4152	0.292047	42.511	43	1	62.9146	0
Hs.463556	chr17	61.499	1.44855	42.4554	9	1	16.0017	0
NLRP8	chr19	97.8774	2.31301	42.316	9	1	36.4607	0
Hs.560509	chr17	54.7204	1.29669	42.2001	9	1	39.2076	0
Hs.602935	chr19	9.85172	0.233638	42.1667	9	1	79.509	0
Hs.664302	chr2	13.7473	0.327093	42.0287	9	1	56.1251	0
LOC149351	chr1	30.2678	0.724277	41.7903	9	1	49.4867	0
Hs.594584	chr12	131.69	3.15411	41.7519	9	1	40.7938	0
LOC100188947	chr10	14.6318	0.350456	41.7508	9	1	32.8211	0
Hs.677438	chr2	27.78	0.665867	41.72	9	1	29.1586	0
Hs.667491	chr14	5.3122	0.128501	41.3399	9	1	61.9259	0
EPHA8	chr1	71.1463	1.72892	41.1508	18	1	114.755	0
Hs.660336	chr5	28.3277	0.689231	41.1004	9	1	67.9087	0
Hs.655421	chr2	28.6994	0.700913	40.9458	9	1	24.8031	0
Hs.635771	chr20	11.939	0.292047	40.8805	9	1	39.5581	0
Hs.673998	chr7	18.1306	0.443912	40.8429	9	1	63.5599	0
LOC285501	chr4	20.0384	0.490639	40.8414	9	1	33.1213	0
IFI27	chr14	467.805	11.4822	40.7418	36	8	90.0083	57.1016
C2orf15	chr2	9.51014	0.233638	40.7047	9	1	73.086	0
MS4A6E	chr11	35.1255	0.864459	40.633	9	1	36.4214	0
Hs.674576	chr1	44.0967	1.08642	40.5892	9	1	42.0397	0
LOC100506219	chr5	94.3253	2.33638	40.3725	9	1	27.5918	0
EGFLAM-AS4	chr5	23.9905	0.595776	40.2676	9	1	34.8649	0
Hs.670299	chr6	5.15469	0.128501	40.1141	9	1	39.7006	0
Hs.667799	chr13	13.5685	0.338775	40.0517	9	1	22.6959	0
Hs.680359	chr8	24.3227	0.607458	40.0402	9	1	48.9542	0
Hs.687909	chr9	6.53093	0.163546	39.9332	9	1	61.2434	0
CDKN2B-AS1	chr9	11.6249	0.292047	39.8047	9	1	53.8374	0
FNDC9	chr5	20.8945	0.525685	39.7471	9	1	28.2006	0
Hs.670008	chr1	121.086	3.04897	39.7136	9	1	20.8835	0
Hs.661446	chr17	27.7832	0.700913	39.6385	9	1	38.6187	0
LOC339666	chr22	69.2753	1.75228	39.5343	9	1	21.7226	0
SPAG17	chr1	35.5607	0.899505	39.5336	9	1	43.06	0
LOC100506385	chr21	7.37419	0.18691	39.4531	9	1	79.595	0
LOC100130232	chr8	53.7537	1.36678	39.3287	9	1	26.2477	0
CFC1B	chr2	23.8521	0.607458	39.2654	9	1	56.9277	0
LOC100505716	chr2	15.11	0.385502	39.1957	9	1	28.4313	0
Hs.656922	chr3	11.4377	0.292047	39.164	9	1	46.0857	0
Hs.667100	chr3	12.3084	0.315411	39.0235	9	1	35.7959	0
Hs.529542	chr3	16.8465	0.43223	38.9758	9	1	33.3751	0
MYO18B	chr22	28.63	0.735959	38.9016	9	1	48.197	0
LOC100505776	chr18	5.89837	0.151864	38.8397	9	1	55.7541	0
Hs.147713	chr14	42.1689	1.08642	38.8148	9	1	50.13	0
Hs.263832	chr3	46.2176	1.19155	38.7877	9	1	35.9765	0
Hs.196134	chrX	22.6366	0.584094	38.755	9	1	27.6564	0
Hs.695417	chr3	17.1858	0.443912	38.7145	9	1	47.2026	0
AMDHD1	chr12	45.1762	1.16819	38.672	9	1	22.3593	0
LOC100130964	chr8	12.6393	0.327093	38.6413	9	1	41.6396	0
HOXD-AS2	chr2	36.0154	0.934551	38.5377	9	1	60.5392	0
LOC100505545	chr4	30.5387	0.794368	38.444	9	1	24.385	0
EDARADD	chr1	47.5444	1.23828	38.3955	9	1	19.9122	0
Hs.131579	chr15	39.3691	1.02801	38.2966	9	1	26.3913	0
TSPAN11	chr12	24.5594	0.642504	38.2245	9	1	32.6911	0
LOC340094	chr5	9.56806	0.25116	38.0954	18	2	37.891	36.1776
Hs.552684	chr13	53.8119	1.41351	38.0697	9	1	23.4801	0
Hs.151184	chr2	11.5258	0.303729	37.9476	9	1	60.9297	0
LOC340017	chr4	11.0515	0.292047	37.8414	9	1	44.4335	0
Hs.634774	chr6	21.1786	0.56073	37.7696	9	1	39.3947	0
ARHGEF33	chr2	113.723	3.02561	37.587	9	1	46.5668	0
LINC00558	chr13	6.9887	0.18691	37.3907	9	1	44.5218	0
Hs.677079	chr9	11.3489	0.303729	37.3652	43	1	64.4955	0
TAS2R38	chr7	40.5641	1.08642	37.3376	9	1	26.1618	0
Hs.560324	chr15	10.8955	0.292047	37.3075	9	1	30.6646	0
LOC400958	chr2	27.3531	0.735959	37.1666	9	1	26.9149	0
Hs.342412	chr13	9.54956	0.257001	37.1576	9	1	64.3759	0
Hs.680442	chr8	55.1132	1.4836	37.1483	9	1	19.8205	0
DPH6-AS1	chr15	21.2104	0.572412	37.0544	9	1	32.2123	0
Hs.655078	chr3	10.3831	0.280365	37.0342	9	1	48.111	0
RNF183	chr9	44.4098	1.20323	36.9087	9	1	20.7619	0
Hs.713005	chr8	16.7805	0.455593	36.8321	9	1	41.6381	0
Hs.666896	chr14	4.3003	0.116819	36.8117	9	1	29.3065	0
CCDC54	chr3	13.7281	0.37382	36.7237	9	1	27.4373	0
Hs.723269	chr4	15.4179	0.420548	36.6615	43	1	78.4483	0
Hs.436191	chr3	13.6657	0.37382	36.5568	9	1	54.8772	0
Hs.735990	chr3	19.6116	0.537367	36.4957	9	1	40.9361	0
RNASE11	chr14	9.30326	0.257001	36.1992	9	1	63.8706	0
Hs.7415	chr13	25.7814	0.712595	36.1797	9	1	29.1106	0
C1orf177	chr1	43.9	1.21492	36.1342	9	1	32.1325	0
Hs.664899	chr12	26.1492	0.724277	36.1039	9	1	52.1812	0
LOC100507498	chr12	8.43092	0.233638	36.0855	9	1	68.9488	0
Hs.659830	chr1	18.9684	0.525685	36.0831	9	1	43.4365	0
FAM43B	chr1	23.1278	0.642504	35.9963	9	1	24.8644	0
Hs.659628	chr6	78.3567	2.18451	35.8692	9	1	22.2577	0
ZNF252P-AS1	chr8	56.8436	1.58874	35.7792	9	1	28.0452	0
Hs.670248	chr17	30.4318	0.852777	35.6855	9	1	49.0314	0
Hs.667723	chr3	69.1226	1.93919	35.645	9	1	13.89	0
Hs.128556	chr4	21.6423	0.607458	35.6277	9	1	50.6752	0
TSSK4	chr14	39.5364	1.10978	35.6255	9	1	21.4928	0
LOC100506655	chr16	29.9488	0.841096	35.6069	9	1	49.6492	0
WBSCR27	chr7	80.6547	2.26629	35.5889	9	1	40.8044	0
NHSL2	chrX	107.062	3.01393	35.5226	9	1	29.2461	0
Hs.669878	chr5	30.1942	0.852777	35.4069	9	1	24.5457	0
Hs.660098	chr9	40.9282	1.15651	35.3895	9	1	36.9086	0
FGF13-AS1	chrX	35.0929	0.99296	35.3417	9	1	36.132	0
LOC284395	chr19	44.9892	1.27333	35.3321	9	1	15.7256	0
KIAA1210	chrX	55.2895	1.56537	35.3204	9	1	31.1608	0
Hs.143821	chr7	51.9863	1.47192	35.3188	9	1	20.6867	0
Hs.156213	chr7	47.3381	1.34342	35.2371	9	1	123.081	0
Hs.679090	chr13	4.11233	0.116819	35.2026	9	1	38.4981	0
Hs.736182	chr1	86.258	2.4532	35.1615	9	1	40.0423	0
CABS1	chr4	2.46382	0.0700913	35.1515	9	1	26.3702	0
PCDHB4	chr5	36.1158	1.02801	35.1319	18	2	64.501	8.0353
Hs.637730	chr20	26.54	0.759322	34.9522	9	1	42.0904	0
NAV2-AS4	chr11	88.5901	2.53497	34.9472	9	1	31.7187	0
Hs.670651	chr19	43.2463	1.23828	34.9245	9	1	73.6643	0
Hs.356889	chr17	87.4783	2.5116	34.8297	9	1	35.7638	0
CYP4X1	chr1	19.5266	0.56073	34.8235	9	1	33.3264	0
Hs.369782	chr2	32.1134	0.922869	34.7974	9	1	34.052	0
Hs.665136	chr2	26.7651	0.771004	34.7146	9	1	25.6792	0
Hs.406952	chr2	15.4002	0.443912	34.692	9	1	33.4243	0
Hs.727036	chr1	43.7561	1.26164	34.6818	9	1	35.0514	0
KRTAP4-3	chr17	35.5945	1.02801	34.6249	9	1	33.4562	0
ISL2	chr15	15.3535	0.443912	34.5869	9	1	101.76	0
LOC100507506	chr6	58.5562	1.69387	34.5694	9	1	15.8436	0
Hs.136941	chr19	15.3261	0.443912	34.5252	9	1	64.592	0
Hs.715034	chr1	43.7706	1.27333	34.3751	9	1	27.9306	0
LPPR5	chr1	8.39465	0.24532	34.2192	18	2	69.4946	13.4687
Hs.680129	chr13	44.7486	1.30837	34.2018	9	1	33.6959	0
LOC339298	chr18	25.9534	0.759322	34.1797	9	1	29.6303	0
Hs.13480	chr8	105.948	3.10738	34.0957	9	1	23.5532	0
Hs.713399	chr16	9.13839	0.268683	34.0118	9	1	112.521	0
Hs.736830	chr9	133.43	3.92511	33.9938	9	1	41.0947	0
Hs.569416	chr15	16.2633	0.478957	33.9557	9	1	17.7126	0
Hs.596272	chr1	16.1788	0.478957	33.7793	9	1	49.7585	0
Hs.559708	chr1	24.6965	0.735959	33.5569	9	1	38.9877	0
Hs.652882	chr8	6.26843	0.18691	33.5371	9	1	38.8428	0
Hs.596857	chr1	22.2885	0.665867	33.4729	9	1	46.2846	0
Hs.634501	chr7	92.4093	2.76861	33.3776	9	1	17.8298	0
Hs.86538	chr3	11.285	0.338775	33.3112	9	1	38.6407	0
Hs.733987	chr11	28.4051	0.852777	33.309	9	1	34.0125	0
Hs.659110	chr8	25.262	0.759322	33.2691	9	1	61.5715	0
Hs.650046	chr11	23.7051	0.712595	33.266	9	1	56.872	0
LINC00514	chr16	35.3209	1.06305	33.226	9	1	34.2232	0
Hs.440981	chr12	60.397	1.82237	33.1419	9	1	20.867	0
Hs.12799	chr9	8.5034	0.257001	33.087	9	1	42.6962	0
Hs.667320	chr7	45.9585	1.39014	33.0603	9	1	20.8025	0
LINC00221	chr14	23.1565	0.700913	33.0376	9	1	40.352	0
Hs.256080	chr7	168.575	5.10498	33.0217	9	1	15.1518	0
Hs.551982	chr18	5.01209	0.151864	33.0037	9	1	43.5892	0
EVA1A	chr2	45.7284	1.39014	32.8947	9	1	36.8278	0
Hs.665436	chr6	32.9807	1.00464	32.8284	9	1	37.7442	0
NTN4	chr12	12.2621	0.37382	32.8022	9	1	67.1836	0
LOC253044	chr15	37.1412	1.13314	32.7772	9	1	16.4809	0
ASB14	chr3	46.3066	1.41351	32.7601	18	2	57.4762	54.9323
HDC	chr15	1119.42	34.2161	32.7161	36	8	98.8185	168.117
Hs.124672	chr22	27.8797	0.852777	32.6929	9	1	42.4157	0
Hs.555072	chr4	42.3794	1.29669	32.6828	9	1	16.426	0
RGMA	chr15	42.7528	1.30837	32.6763	18	2	55.0049	78.2868
Hs.656897	chr10	22.5021	0.689231	32.6481	9	1	49.4467	0
Hs.134962	chr11	46.7357	1.43687	32.526	9	1	22.2531	0
LOC100287877	chr1	17.8376	0.549048	32.4882	9	1	69.0198	0
FAM166B	chr9	25.7722	0.794368	32.4437	9	1	45.1505	0
Hs.371846	chr2	43.2001	1.33173	32.4389	9	1	27.2993	0
LOC285419	chr4	33.298	1.02801	32.3909	9	1	23.2644	0
Hs.655648	chr2	49.17	1.51864	32.3775	9	1	40.4032	0
Hs.264606	chr8	8.3047	0.257001	32.3138	9	1	59.8194	0
ENAM	chr4	10.1793	0.315411	32.2732	9	1	67.8039	0
Hs.662783	chr1	50.4793	1.56537	32.2474	9	1	14.2879	0
Hs.385737	chr19	27.747	0.864459	32.0976	9	1	32.8025	0
Hs.667151	chr7	34.8571	1.08642	32.0845	9	1	34.4953	0
LYZL1	chr10	22.1022	0.689231	32.0679	9	1	25.4242	0
Hs.23589	chr6	24.3293	0.759322	32.0408	9	1	46.1605	0
C5orf46	chr5	23.1557	0.724277	31.9708	9	1	53.7263	0
Hs.656597	chr6	34.34	1.07473	31.9521	9	1	23.431	0
LOC158434	chr9	14.1455	0.443912	31.8656	9	1	62.0313	0
DEFB125	chr20	36.1003	1.13314	31.8585	9	1	24.3107	0
OLIG3	chr6	14.131	0.443912	31.8329	9	1	57.1109	0
Hs.651358	chr15	20.0307	0.630822	31.7534	43	1	63.6038	0
Hs.661843	chr7	7.78654	0.24532	31.7404	9	1	28.6184	0
Hs.616780	chr4	98.5072	3.10738	31.7011	9	1	58.1536	0
FAM71C	chr12	24.403	0.771004	31.651	9	1	49.4421	0
LOC100507024	chr6	36.5873	1.15651	31.636	9	1	64.8344	0
Hs.663991	chr21	10.3233	0.327093	31.5609	9	1	46.5334	0
Hs.648885	chr7	175.86	5.57226	31.56	9	1	36.8744	0
Hs.735593	chr16	32.7416	1.03969	31.4918	9	1	18.8021	0
Hs.24276	chr1	31.9581	1.01632	31.4448	9	1	79.6792	0
ENHO	chr9	26.4035	0.841096	31.3917	9	1	44.9652	0
CCDC36	chr3	45.4666	1.44855	31.3876	27	1	45.4975	0
Hs.549963	chr20	11.7306	0.37382	31.3804	9	1	57.9208	0
RTBDN	chr19	49.0872	1.56537	31.3582	9	1	30.6717	0
Hs.147030	chr3	37.8342	1.21492	31.1414	9	1	15.8653	0
SLCO6A1	chr5	21.437	0.689231	31.1028	9	1	51.6615	0
Hs.659970	chr14	12.3516	0.397184	31.0979	9	1	50.6393	0
FMR1NB	chrX	13.0741	0.420548	31.0883	9	1	60.6894	0
Hs.672927	chr3	51.1871	1.64715	31.0763	9	1	24.0182	0
OLFM3	chr1	11.4238	0.367979	31.0447	18	2	60.3345	20.2031
FAM187B	chr19	17.378	0.56073	30.9917	9	1	33.6861	0
Hs.734597	chr10	18.825	0.607458	30.9898	9	1	45.8591	0
Hs.657158	chr12	17.3653	0.56073	30.969	9	1	97.9078	0
Hs.662148	chr8	31.4633	1.01632	30.958	9	1	116.76	0
Hs.571331	chr7	34.6544	1.12146	30.9012	9	1	31.9467	0
Hs.660052	chr3	23.8222	0.771004	30.8976	9	1	65.5544	0
Hs.129462	chr1	10.4591	0.338775	30.8734	9	1	93.1283	0
Hs.658355	chr2	14.0497	0.455593	30.8383	9	1	61.257	0
Hs.93963	chr6	25.4571	0.829414	30.6929	9	1	43.0642	0
C17orf78	chr17	10.3653	0.338775	30.5964	9	1	35.4172	0
FBLN7	chr2	34.9508	1.14482	30.5294	9	1	12.5264	0
Hs.521034	chr8	7.8381	0.257001	30.4983	9	1	58.86	0
MOP-1	chr4	8.90203	0.292047	30.4815	9	1	72.9393	0
RIIAD1	chr1	43.7789	1.43687	30.4682	9	1	26.5855	0
Hs.211033	chr12	25.2664	0.829414	30.463	9	1	37.8232	0
Hs.520477	chr6	16.0019	0.525685	30.4402	9	1	33.2146	0
Hs.519941	chr6	14.2163	0.467275	30.4239	9	1	45.0523	0
Hs.660003	chr1	26.2907	0.864459	30.4129	9	1	49.7692	0
Hs.661896	chr21	13.4909	0.443912	30.391	43	1	64.9774	0
Hs.637782	chr7	26.9485	0.887823	30.3535	9	1	27.1171	0
Hs.657814	chr19	21.9531	0.724277	30.3104	9	1	41.1592	0
Hs.648834	chr7	7.78489	0.257001	30.2912	9	1	24.0715	0
LINC00629	chrX	139.755	4.61434	30.2871	9	1	34.6026	0
LOC100996371	chr3	64.2439	2.1261	30.2168	9	1	88.0434	0
Hs.722382	chr12	50.4284	1.67051	30.1874	9	1	22.989	0
LOC100506236	chr7	16.5692	0.549048	30.178	9	1	70.3083	0
CDC42BPG	chr11	52.4122	1.7406	30.1115	18	1	23.0926	0
Hs.434704	chr16	31.9883	1.06305	30.091	9	1	57.6425	0
TMEFF2	chr2	263.243	8.74973	30.0859	27	2	218.588	135.191
TAS2R40	chr7	24.542	0.817732	30.0123	9	1	42.1404	0
LOC100506115	chr20	28.0246	0.934551	29.9872	9	1	19.825	0
Hs.613658	chr19	25.2015	0.841096	29.9628	9	1	37.5872	0
Hs.610506	chr1	30.0821	1.00464	29.9431	9	1	39.6405	0
Hs.550772	chrX	45.2527	1.51864	29.7981	9	1	25.6493	0
ZNF517	chr8	44.0572	1.4836	29.6962	9	1	19.6936	0
Hs.229275	chr1	64.4655	2.17283	29.6689	9	1	36.8831	0
NXNL2	chr9	71.9634	2.44151	29.4749	9	1	30.1217	0
PHYHIPL	chr10	211.718	7.19604	29.4215	9	1	26.6569	0
Hs.660127	chr15	73.8884	2.5116	29.4188	9	1	45.3181	0
Hs.27908	chr8	15.4466	0.525685	29.3837	9	1	53.4779	0
Hs.637627	chr1	211.008	7.18436	29.3705	9	1	40.4025	0
Hs.658520	chrX	59.6081	2.03265	29.3254	9	1	21.0363	0
Hs.604501	chr3	91.3995	3.11906	29.3035	9	1	36.3483	0
PHEX-AS1	chrX	77.6862	2.65179	29.2958	9	1	59.2047	0
Hs.591107	chr15	32.846	1.12146	29.2886	9	1	55.4635	0
LOC100506813	chr22	97.4557	3.32934	29.2718	9	1	56.3831	0
Hs.658531	chr1	40.6912	1.39014	29.2712	9	1	25.8637	0
PNMAL2	chr19	33.7192	1.15651	29.1561	9	1	24.8892	0
XCL2	chr1	46.1874	1.58874	29.0718	43	1	129.409	0
Hs.461807	chr17	5.77108	0.198592	29.06	9	1	58.2671	0
Hs.731761	chr2	9.84049	0.338775	29.0473	9	1	74.4999	0
Hs.374124	chr1	35.9154	1.23828	29.0043	9	1	33.7336	0
Hs.604377	chr7	42.686	1.47192	29.0003	9	1	28.6781	0
LOC286190	chr8	6.06444	0.210274	28.8407	9	1	37.5122	0
Hs.593356	chr8	15.4604	0.537367	28.7707	9	1	40.8264	0
CCDC129	chr7	86.435	3.01393	28.6785	18	2	78.474	90.4439
Hs.595972	chr1	10.0488	0.350456	28.6734	9	1	41.4614	0
Hs.630983	chr20	34.1631	1.19155	28.6711	9	1	42.7831	0
SH3PXD2A-AS1	chr10	17.3786	0.607458	28.6087	9	1	28.9001	0
Hs.555199	chr3	22.0387	0.771004	28.5844	9	1	51.8124	0
SLC39A12	chr10	16.0185	0.56073	28.5672	9	1	42.5312	0
CFHR3	chr1	10.6559	0.37382	28.5053	18	1	71.5382	0
Hs.664474	chr7	5.3254	0.18691	28.4918	9	1	68.1525	0
Hs.657621	chr8	12.9627	0.455593	28.4524	9	1	72.3462	0
Hs.605563	chr1	12.2562	0.43223	28.3558	9	1	45.5975	0
Hs.502145	chr11	34.0947	1.20323	28.3359	9	1	41.8309	0
LOC100505811	chr5	4.62675	0.163546	28.2902	9	1	50.436	0
Hs.666219	chr1	13.878	0.490639	28.2855	9	1	59.0282	0
Hs.413494	chr5	51.8614	1.83406	28.2769	9	1	22.7837	0
LINC00836	chr10	25.0202	0.887823	28.1815	9	1	12.6684	0
Hs.656475	chr11	21.3762	0.759322	28.1517	9	1	47.9477	0
SLC7A11-AS1	chr4	34.4121	1.2266	28.0549	9	1	26.864	0
PAGE2B	chrX	5.89043	0.210274	28.0131	9	1	49.5416	0
Hs.569621	chr16	69.5695	2.48824	27.9593	9	1	31.346	0
Hs.656025	chr15	33.9311	1.21492	27.9288	9	1	77.3826	0
C1orf110	chr1	22.1166	0.794368	27.8418	9	1	50.2466	0
IGFN1	chr1	16.9269	0.613299	27.5997	18	2	46.6581	17.5093
Hs.399823	chr16	16.4131	0.595776	27.5492	9	1	69.2155	0
Hs.677061	chr7	45.6072	1.65883	27.4937	9	1	30.6879	0
D21S2088E	chr21	148.087	5.39119	27.4683	18	2	110.536	135.293
Hs.662480	chr1	62.2486	2.26629	27.4672	9	1	27.2486	0
Hs.559317	chr2	5.76212	0.210274	27.4029	9	1	46.4308	0
NEBL-AS1	chr10	16.9498	0.61914	27.3764	9	1	77.4251	0
LOC151760	chr3	30.0617	1.0981	27.3762	18	2	39.5232	63.1883
Hs.12764	chr12	196.993	7.20772	27.3308	9	1	25.7265	0
Hs.388313	chr21	20.0464	0.735959	27.2385	9	1	39.821	0
Hs.660637	chr9	10.8121	0.397184	27.2218	9	1	49.0496	0
Hs.672681	chr2	16.5247	0.607458	27.2031	9	1	48.2792	0
Hs.354110	chr4	30.8224	1.13314	27.2008	9	1	37.2588	0
Hs.406526	chrX	30.4212	1.12146	27.1264	9	1	17.6732	0
Hs.677533	chr15	52.4841	1.93919	27.0649	9	1	29.0602	0
Hs.656155	chr7	7.58319	0.280365	27.0475	9	1	117.945	0
PP12708	chr7	10.4222	0.385502	27.0353	9	1	31.6107	0
C2orf73	chr2	26.1448	0.969596	26.9646	9	1	80.0647	0
Hs.636821	chr5	10.3875	0.385502	26.9453	9	1	64.436	0
Hs.511486	chr7	22.3329	0.829414	26.9261	9	1	37.7221	0
Hs.714523	chr10	5.65976	0.210274	26.9161	9	1	21.8455	0
Hs.407582	chr5	24.834	0.922869	26.9095	9	1	52.956	0
LOC100507156	chr8	219.578	8.17732	26.852	9	1	35.7056	0
VMO1	chr17	14.2552	0.531526	26.8193	18	2	81.9458	1.55408
IP6K3	chr6	24.6807	0.922869	26.7434	9	1	54.1872	0
FGF10	chr5	35.2564	1.32005	26.7083	9	1	23.1199	0
Hs.661277	chr9	23.9908	0.899505	26.6711	9	1	35.822	0
Hs.164557	chr22	32.994	1.23828	26.645	9	1	55.2078	0
Hs.662786	chr8	12.719	0.478957	26.5555	9	1	46.7452	0
Hs.553957	chr5	20.4704	0.771004	26.5503	9	1	39.1788	0
LOC100507513	chr14	75.346	2.8387	26.5424	9	1	36.8223	0
Hs.675567	chr14	37.1858	1.40183	26.5267	9	1	45.1283	0
Hs.656839	chr7	17.3449	0.654185	26.5138	9	1	25.1394	0
Hs.661656	chr7	44.4146	1.68219	26.4028	9	1	15.7666	0
C16orf82	chr16	43.179	1.63546	26.4017	9	1	33.9863	0
Hs.345694	chr2	63.2012	2.39479	26.3912	9	1	22.264	0
Hs.656287	chr2	201.503	7.65163	26.3347	9	1	85.7317	0
Hs.663529	chr5	39.6741	1.50696	26.3272	9	1	47.9665	0
CNIH2	chr11	55.9508	2.1261	26.3162	9	1	21.4925	0
Hs.658594	chr17	221.616	8.42264	26.3119	9	1	62.4876	0
Hs.105944	chr7	49.7503	1.89246	26.2886	9	1	33.601	0
Hs.734767	chr13	61.1315	2.33054	26.2307	18	2	78.8984	135.75
Hs.623316	chr22	138.424	5.28021	26.2156	9	1	35.0272	0
Hs.658698	chr2	106.505	4.0653	26.1986	9	1	51.9209	0
LOC100506834	chr9	42.08	1.60626	26.1975	18	2	68.099	121.879
Hs.736246	chr1	12.5186	0.478957	26.1371	9	1	39.1586	0
LOC441052	chr4	59.462	2.27797	26.1031	9	1	42.064	0
Hs.668249	chr11	94.1223	3.6097	26.0748	9	1	17.9165	0
Hs.557382	chr3	39.8897	1.53033	26.0662	9	1	29.7754	0
C4orf26	chr4	15.5018	0.595776	26.0196	9	1	34.5008	0
FBN3	chr19	89.5915	3.44616	25.9975	9	1	109.026	0
Hs.645106	chr2	224.096	8.62123	25.9936	9	1	32.6329	0
Hs.670032	chr2	11.513	0.443912	25.9353	9	1	36.8093	0
Hs.281931	chr3	49.9868	1.92751	25.9334	9	1	27.5763	0
TMEM133	chr11	29.3096	1.13314	25.8658	9	1	45.976	0
Hs.129970	chr20	17.8136	0.689231	25.8456	9	1	40.1456	0
Hs.596214	chr6	29.3502	1.13898	25.7688	18	2	52.6144	0.725238
Hs.741672	chr14	27.3468	1.06305	25.7248	9	1	43.6173	0
DLG1-AS1	chr3	12.9215	0.502321	25.7237	9	1	28.8173	0
Hs.648410	chr6	6.60827	0.257001	25.713	9	1	53.621	0
Hs.437415	chr6	12.6143	0.490639	25.71	9	1	45.9962	0
Hs.353387	chr21	23.4239	0.911187	25.707	9	1	51.1787	0
C2orf71	chr2	32.1311	1.24996	25.7057	9	1	24.9471	0
Hs.248158	chr2	14.4127	0.56073	25.7035	9	1	36.8683	0
KRTAP13-1	chr21	106.537	4.14707	25.6897	9	1	47.0414	0
Hs.660295	chr5	17.6609	0.689231	25.624	9	1	47.5067	0
Hs.664073	chr4	14.955	0.584094	25.6038	9	1	55.7917	0
VIPR2	chr7	346.233	13.5341	25.5822	115	23	334.782	49.3177
Hs.657095	chr14	46.7863	1.83406	25.5097	9	1	35.5674	0
LOC643623	chr6	27.3504	1.07473	25.4485	9	1	48.682	0
Hs.632240	chr17	23.4806	0.922869	25.443	9	1	52.7016	0
IGSF11	chr3	18.6967	0.735959	25.4046	9	1	31.9218	0
ZIC2	chr13	5.33889	0.210274	25.3902	9	1	72.7765	0
Hs.662664	chr5	21.2832	0.841096	25.3042	9	1	33.2647	0
Hs.662955	chr12	77.7108	3.07234	25.2937	9	1	84.1355	0
Hs.660237	chr2	37.171	1.47192	25.2534	9	1	33.0842	0
TMEM26	chr10	20.9227	0.829414	25.2259	9	1	56.5784	0
LOC285423	chr4	50.9397	2.02097	25.2056	9	1	28.1984	0
Hs.211626	chr5	21.49	0.852777	25.2001	9	1	47.7073	0
Hs.9187	chr9	17.648	0.700913	25.1785	9	1	34.0657	0
Hs.525499	chr14	27.9342	1.10978	25.171	9	1	28.8114	0
SLC24A4	chr14	26.2684	1.04553	25.1245	27	2	82.5943	0.790063
Hs.648636	chr16	29.9064	1.19155	25.0987	9	1	29.9183	0
Hs.614259	chr5	70.9276	2.82702	25.0892	9	1	40.1569	0
Hs.561094	chr22	46.2743	1.84574	25.0709	9	1	33.3905	0
Hs.678264	chr19	12.5818	0.502321	25.0474	9	1	53.4345	0
Hs.666294	chr13	9.33092	0.37382	24.961	9	1	53.3577	0
Hs.334181	chr21	15.4236	0.61914	24.9113	9	1	93.3726	0
Hs.549598	chr2	35.7485	1.43687	24.8794	9	1	18.1411	0
Hs.655631	chr1	43.8044	1.76396	24.8329	9	1	14.4234	0
Hs.667844	chr11	211.46	8.52777	24.7966	9	1	48.2488	0
Hs.55185	chr1	37.9129	1.53033	24.7744	9	1	46.1726	0
TEX41	chr2	49.7549	2.00928	24.7625	9	1	36.8184	0
LOC339166	chr17	218.676	8.8552	24.6947	9	1	45.4719	0
Hs.670198	chr15	14.9966	0.607458	24.6874	9	1	26.7362	0
Hs.126521	chr20	20.4326	0.829414	24.635	9	1	55.2597	0
CGA	chr6	197.898	8.03628	24.6256	45	8	152.227	39.8982
Hs.569025	chr11	46.598	1.89246	24.6229	9	1	28.5194	0
Hs.611858	chr7	52.3501	2.1261	24.6226	9	1	32.1781	0
UPP2	chr2	20.4214	0.829414	24.6215	18	1	43.2848	0
FRY-AS1	chr13	10.9266	0.443912	24.6144	9	1	33.9149	0
RGPD1	chr2	120.275	4.89471	24.5724	9	1	27.7096	0
LOC150568	chr2	9.75667	0.397184	24.5646	9	1	47.2287	0
Hs.531728	chr18	25.5244	1.03969	24.5501	9	1	27.9956	0
SLC39A5	chr12	96.3895	3.93095	24.5207	18	2	102.84	106.119
LOC100507652	chr1	28.335	1.15651	24.5005	9	1	27.9681	0
Hs.635622	chr6	30.1903	1.23828	24.3809	9	1	39.0315	0
CELF2-AS1	chr10	113.904	4.67275	24.3761	9	1	43.8593	0
Hs.637022	chr5	14.2236	0.584094	24.3515	9	1	38.7913	0
Hs.608694	chr5	205.238	8.43432	24.3337	9	1	49.824	0
Hs.292580	chr14	23.5658	0.969596	24.3047	9	1	65.9501	0
Hs.617390	chr5	66.0884	2.72188	24.2804	9	1	27.9735	0
Hs.733121	chr2	107.741	4.43912	24.2708	9	1	17.0558	0
LOC100130468	chr18	7.9223	0.327093	24.2204	9	1	55.4506	0
Hs.675461	chr19	92.0368	3.80245	24.2046	18	2	87.645	100.581
Hs.522954	chr1	23.5998	0.981278	24.0501	9	1	32.3849	0
Hs.687430	chr4	174.411	7.25445	24.042	9	1	41.9786	0
Hs.667494	chr17	20.4967	0.852777	24.0352	9	1	39.6537	0
Hs.553324	chr10	35.0555	1.46024	24.0067	9	1	37.3404	0
LOC729324	chr2	10.6502	0.443912	23.9918	9	1	40.7276	0
MARVELD1	chr10	140.685	5.8643	23.9901	18	1	108.971	0
RSPH10B	chr7	17.3477	0.724277	23.9517	9	1	21.9759	0
Hs.48372	chr4	12.2952	0.514003	23.9205	9	1	51.8185	0
Hs.216363	chr1	20.8613	0.876141	23.8104	9	1	41.0262	0
PFN4	chr2	31.1486	1.30837	23.8071	18	1	41.7062	0
SMC1B	chr22	9.15695	0.385502	23.7533	9	1	65.163	0
IRX1	chr5	252.258	10.6312	23.728	9	1	71.7249	0
LINC00535	chr8	154.874	6.53017	23.7167	9	1	100.228	0
Hs.662048	chr1	43.7674	1.84574	23.7127	9	1	21.8508	0
Hs.664999	chr15	12.7375	0.537367	23.7036	43	1	114.435	0
LOC100132249	chr9	25.9792	1.0981	23.6584	18	2	79.3123	24.0717
Hs.610979	chr16	23.444	0.99296	23.6102	9	1	16.0252	0
Hs.660169	chr22	42.9992	1.82237	23.5951	9	1	20.0126	0
Hs.652454	chr1	9.09334	0.385502	23.5883	9	1	80.3893	0
Hs.639381	chr3	2.47549	0.105137	23.5454	9	1	55.7927	0
Hs.734269	chr1	46.3709	1.97424	23.488	9	1	14.3801	0
Hs.721359	chr4	26.5725	1.13314	23.4503	9	1	46.7081	0
Hs.659886	chr6	113.379	4.8363	23.4433	9	1	23.7638	0
Hs.734280	chr16	73.6593	3.14243	23.4403	9	1	32.2506	0
BVES-AS1	chr6	20.8048	0.887823	23.4335	9	1	47.6616	0
Hs.435027	chr7	39.4853	1.69387	23.3106	9	1	24.0695	0
LINC00698	chr3	50.0927	2.14947	23.3047	9	1	29.4722	0
Hs.658018	chr8	12.2507	0.525685	23.3043	9	1	48.881	0
Hs.732073	chr9	6.533	0.280365	23.3017	43	1	103.965	0
Hs.674047	chr2	53.0605	2.27797	23.2929	9	1	19.1935	0
Hs.658631	chr14	9.78518	0.420548	23.2677	43	1	66.8002	0
Hs.263424	chr1	45.0728	1.93919	23.2431	9	1	20.4739	0
Hs.316997	chr12	9.76988	0.420548	23.2313	9	1	57.5881	0
LINC00317	chr21	29.5344	1.27333	23.1947	9	1	65.573	0
ROBO2	chr3	111.042	4.79225	23.1711	27	3	131.239	83.5878
ADORA2A-AS1	chr22	19.6957	0.852777	23.096	18	2	66.3658	58.1184
FFAR4	chr10	4.31549	0.18691	23.0886	9	1	31.4349	0
Hs.375809	chr14	8.35734	0.362138	23.0778	9	1	55.037	0
Hs.661713	chr6	20.2161	0.876141	23.0741	9	1	18.5786	0
Hs.436104	chr2	15.0736	0.654185	23.0417	9	1	38.2075	0
Hs.667192	chr14	18.3005	0.794368	23.0378	9	1	65.9597	0
Hs.656736	chr1	19.3618	0.841096	23.0198	9	1	33.2685	0
PNMT	chr17	157.39	6.83781	23.0176	36	8	67.5718	22.3251
LRRC3B	chr3	18.0015	0.782686	22.9996	9	1	27.0183	0
C1QTNF6	chr22	21.9411	0.957914	22.9051	18	1	98.4634	0
Hs.563856	chr1	143.478	6.27317	22.8716	9	1	29.682	0
Hs.661237	chr15	15.2252	0.665867	22.8653	9	1	58.8666	0
Hs.253422	chr2	35.7819	1.56537	22.8584	9	1	28.4792	0
Hs.549659	chr5	156.176	6.84558	22.8141	9	1	28.5463	0
PCGEM1	chr2	12.7655	0.56073	22.7658	18	2	87.6648	73.657
C4orf47	chr4	18.2164	0.800209	22.7646	18	2	74.0895	89.8077
FLJ26850	chr19	11.1636	0.490639	22.7532	9	1	58.5832	0
LOC100129884	chr13	47.7624	2.10274	22.7144	9	1	19.4722	0
Hs.664835	chr12	21.1692	0.934551	22.6517	9	1	94.0456	0
Hs.669653	chr8	423.647	18.7448	22.6008	18	2	112.389	61.2005
Hs.600025	chr14	21.6483	0.957914	22.5994	9	1	35.1716	0
NR2F2-AS1	chr15	19.7937	0.876141	22.5919	9	1	61.166	0
Hs.657012	chr10	12.6496	0.56073	22.5592	9	1	61.8907	0
Hs.119922	chr12	65.8234	2.92047	22.5386	9	1	24.5054	0
PPP4R1L	chr20	22.0843	0.981278	22.5057	36	1	69.8654	0
TCEB3C	chr18	12.8701	0.572412	22.4839	9	1	46.8931	0
Hs.660170	chr14	11.2902	0.502321	22.476	9	1	65.7773	0
FAM47C	chrX	9.69429	0.43223	22.4286	9	1	121.961	0
STL	chr6	22.4238	1.00464	22.3202	9	1	36.3657	0
Hs.149979	chr14	37.2512	1.67051	22.2993	9	1	35.6766	0
Hs.657087	chr4	6.24229	0.280365	22.2649	9	1	43.1565	0
C1orf172	chr1	11.1576	0.502321	22.212	9	1	58.5275	0
Hs.675467	chr2	18.6656	0.841096	22.192	9	1	54.0083	0
Hs.734085	chr8	74.7264	3.38775	22.0579	9	1	25.7118	0
AKR1C1	chr10	299.802	13.5921	22.0571	79	23	84.3443	53.0415
Hs.659636	chr6	68.7223	3.11906	22.033	9	1	30.6174	0
Hs.568970	chr11	14.9122	0.677549	22.009	9	1	45.8072	0
Hs.633491	chr20	15.6787	0.712595	22.0023	9	1	59.8786	0
Hs.737044	chr13	48.3844	2.20203	21.9726	18	2	110.996	107.66
Hs.519180	chr5	20.7446	0.946232	21.9233	9	1	32.1285	0
LINC00327	chr13	7.66146	0.350456	21.8614	9	1	63.694	0
LOC100996455	chr11	19.9007	0.911187	21.8404	9	1	40.1661	0
Hs.445343	chr4	13.7667	0.630822	21.8235	9	1	83.3782	0
Hs.648805	chr6	42.5624	1.95087	21.8171	9	1	20.1869	0
KLB	chr4	22.5551	1.03385	21.8167	18	2	58.5324	5.59293
KAAG1	chr6	33.5818	1.54201	21.7779	9	1	83.8341	0
Hs.535227	chr1	10.6825	0.490639	21.7726	9	1	66.7374	0
Hs.350754	chr2	68.4926	3.15411	21.7154	9	1	33.0346	0
Hs.668301	chr21	15.697	0.724277	21.6726	9	1	92.8329	0
Hs.245869	chr3	11.889	0.549048	21.6539	9	1	24.8868	0
Hs.7124	chr2	27.2925	1.26164	21.6325	9	1	30.2447	0
Hs.715765	chr3	7.32228	0.338775	21.614	9	1	65.1719	0
NUTM2F	chr9	74.4095	3.44616	21.592	9	1	27.899	0
Hs.676392	chr1	35.5423	1.64715	21.5781	9	1	31.9144	0
AMER3	chr2	20.6637	0.957914	21.5715	27	3	74.1968	36.3611
Hs.34558	chr19	28.4742	1.32005	21.5705	9	1	33.3696	0
Hs.666891	chr8	302.811	14.0454	21.5594	18	2	92.643	124.484
Hs.207423	chr19	10.2761	0.478957	21.4552	9	1	78.3297	0
LOC729173	chr11	162.35	7.56986	21.4468	9	1	33.5601	0
CLEC4C	chr12	29.4213	1.37262	21.4344	18	2	45.7963	134.2
C7orf57	chr7	4.49827	0.210274	21.3924	9	1	36.2501	0
Hs.635271	chr4	8.48615	0.397184	21.3658	9	1	84.6511	0
LOC145757	chr15	13.4639	0.630822	21.3434	9	1	35.7424	0
Hs.656129	chr5	187.049	8.78478	21.2924	9	1	32.3091	0
Hs.659096	chr9	111.865	5.26853	21.2327	9	1	63.0636	0
ZNF295-AS1	chr21	11.6536	0.549048	21.2251	9	1	37.3022	0
Hs.672949	chr2	9.42071	0.443912	21.2221	9	1	36.3478	0
Hs.677166	chr1	46.849	2.20788	21.219	9	1	31.0484	0
Hs.173704	chr1	18.0913	0.852777	21.2145	9	1	24.8134	0
Hs.658019	chr4	6.68328	0.315411	21.1891	9	1	46.1185	0
MYLK-AS1	chr3	44.464	2.10274	21.1458	9	1	28.2785	0
Hs.407480	chr4	19.4874	0.922869	21.1161	9	1	32.0564	0
Hs.667570	chr3	9.36563	0.443912	21.098	9	1	45.4018	0
Hs.664289	chr4	5.65819	0.268683	21.059	9	1	69.5261	0
Hs.436567	chr1	9.82459	0.467275	21.0253	9	1	39.6721	0
C10orf62	chr10	51.57	2.4532	21.0216	9	1	46.8713	0
Hs.656932	chr10	14.9758	0.712595	21.0159	9	1	52.4119	0
Hs.600012	chr8	12.2119	0.584094	20.9074	43	1	50.7521	0
Hs.662439	chr2	14.8867	0.712595	20.8909	9	1	56.9234	0
LOC100506489	chr7	7.78655	0.37382	20.8297	9	1	55.6179	0
Hs.55295	chr12	51.8128	2.48824	20.8231	9	1	17.0657	0
Hs.584800	chrX	21.4047	1.02801	20.8215	9	1	73.4272	0
Hs.655466	chr9	17.1144	0.823573	20.7807	18	2	85.1902	83.248
Hs.666428	chr5	8.25022	0.397184	20.7718	9	1	49.9634	0
FBXO36	chr2	15.716	0.759322	20.6974	18	1	69.6764	0
ZNF560	chr19	4.59248	0.221956	20.691	9	1	65.4366	0
Hs.290805	chr21	7.00615	0.338775	20.6808	9	1	51.2976	0
Hs.274848	chr4	43.2326	2.09106	20.675	9	1	27.7002	0
IGLV1-44	chr22	66.756	3.23004	20.6672	27	2	57.0823	48.8454
LOC151171	chr2	71.107	3.44616	20.6337	9	1	21.5269	0
Hs.385630	chr3	93.3059	4.53257	20.5856	9	1	20.0719	0
Hs.46730	chr4	16.5396	0.80605	20.5193	9	1	33.2382	0
PROK1	chr1	59.018	2.88542	20.4538	9	1	36.996	0
TNFRSF13C	chr22	60.4479	2.95552	20.4526	9	1	35.6632	0
FAM229A	chr1	27.4735	1.34342	20.4505	18	2	55.6866	7.37851
LYPD6B	chr2	29.1131	1.42519	20.4275	9	1	45.8789	0
SLFNL1-AS1	chr1	32.8997	1.6121	20.408	9	1	24.15	0
BTBD16	chr10	25.713	1.26164	20.3806	9	1	69.1709	0
LOC388948	chr2	61.1652	3.00224	20.3732	9	1	41.6966	0
Hs.596724	chr15	7.13587	0.350456	20.3616	9	1	41.1444	0
Hs.657050	chr15	22.5834	1.10978	20.3494	9	1	24.8368	0
KRTAP2-1	chr17	11.872	0.584094	20.3254	9	1	51.6882	0
Hs.670757	chr1	17.2873	0.852777	20.2717	9	1	36.123	0
SYCP3	chr12	72.929	3.6097	20.2036	18	1	104.177	0
Hs.596112	chr16	16.5786	0.823573	20.1301	18	2	65.3313	55.1644
UBXN10	chr1	20.4521	1.01632	20.1236	18	1	84.1599	0
Hs.553920	chr19	27.4769	1.36678	20.1034	9	1	34.9386	0
Hs.657126	chr7	41.9337	2.09106	20.0538	9	1	31.9064	0
Hs.475364	chr3	13.5791	0.677549	20.0414	9	1	38.6783	0
CCM2L	chr20	79.3651	3.96016	20.0409	9	1	31.4567	0
Hs.658895	chr10	7.48916	0.37382	20.0341	9	1	65.0952	0
LOC728730	chr2	39.5516	1.97424	20.0338	18	2	53.0956	85.3549
Hs.658586	chr2	17.5489	0.876141	20.0298	9	1	24.7443	0
PRR20B	chr13	61.0636	3.04897	20.0276	9	1	64.7238	0
Hs.559593	chr1	22.8852	1.14482	19.9901	9	1	28.2221	0
CLDND2	chr19	57.6689	2.88542	19.9863	9	1	77.6906	0
Hs.674246	chr4	57.1222	2.86206	19.9584	9	1	40.0755	0
Hs.114322	chr17	5.82604	0.292047	19.949	9	1	90.4606	0
FREM1	chr9	107.149	5.37951	19.9181	18	2	72.1528	41.3055
Hs.128103	chr7	9.76271	0.490639	19.8979	9	1	42.7856	0
Hs.677802	chr18	16.7254	0.841096	19.8853	9	1	51.8836	0
PGM5-AS1	chr9	24.2951	1.2266	19.8069	9	1	28.3148	0
Hs.657817	chr2	538.077	27.1752	19.8003	27	3	154.37	88.7967
Hs.668428	chr7	17.0911	0.864459	19.7709	9	1	220.343	0
Hs.636656	chr8	181.167	9.17028	19.7559	9	1	32.5612	0
FAM84A	chr2	175.746	8.8966	19.7543	54	6	196.449	59.0775
Hs.675526	chr9	19.375	0.981278	19.7447	9	1	48.9405	0
Hs.656767	chr3	8.99051	0.455593	19.7336	9	1	52.9364	0
Hs.603759	chr8	13.4768	0.68339	19.7204	18	2	69.4146	3.62619
Hs.667499	chr5	40.7337	2.06769	19.7001	9	1	29.122	0
C9orf62	chr9	13.7986	0.700913	19.6866	9	1	32.4344	0
ZNF587B	chr19	615.044	31.3304	19.6309	43	8	427.603	40.0636
TTTY7	chrY	17.1953	0.876141	19.6262	27	2	81.3178	11.3137
Hs.613775	chr9	11.9201	0.607458	19.6229	43	1	62.917	0
Hs.744248	chr17	109.793	5.59562	19.6212	9	1	22.2028	0
Hs.666518	chr6	12.145	0.61914	19.616	9	1	45.8369	0
LOC100507077	chr11	16.2612	0.829414	19.6056	9	1	30.463	0
C14orf180	chr14	26.1982	1.33758	19.5863	18	2	78.7005	61.1385
Hs.658797	chr10	30.4085	1.55369	19.5718	9	1	32.3656	0
Hs.611098	chr6	82.5022	4.21716	19.5635	9	1	34.8533	0
Hs.677102	chr2	22.8103	1.16819	19.5262	9	1	44.6371	0
Hs.665297	chr15	10.0312	0.514003	19.5158	9	1	63.1025	0
SFRP2	chr4	15.1461	0.776845	19.497	18	2	54.3132	1.06332
C22orf15	chr22	31.308	1.60626	19.4913	18	2	55.953	17.9991
PXDNL	chr8	36.4279	1.8691	19.4895	9	1	34.1382	0
Hs.592015	chr15	34.4958	1.77565	19.4272	9	1	55.6612	0
JARID2-AS1	chr6	57.61	2.97888	19.3395	9	1	41.5826	0
Hs.653381	chr10	182.864	9.46232	19.3254	9	1	18.4249	0
Hs.334066	chr5	36.1175	1.8691	19.3235	9	1	24.4493	0
Hs.654853	chr13	3.15176	0.163546	19.2714	9	1	90.2643	0
ADH4	chr4	51.3122	2.66639	19.2441	36	4	166.068	111.012
Hs.691398	chr4	11.9101	0.61914	19.2365	9	1	58.3723	0
Hs.638709	chr1	16.8466	0.876141	19.2282	9	1	46.6413	0
Hs.660139	chr14	43.0756	2.24292	19.2051	9	1	28.3488	0
Hs.742206	chr3	39.4746	2.05601	19.1996	9	1	33.8041	0
Hs.385616	chr16	67.4844	3.51625	19.1922	9	1	49.4108	0
PTPRG-AS1	chr3	10.9855	0.572412	19.1916	9	1	53.5409	0
LOC100505978	chr12	12.9999	0.677549	19.1867	9	1	64.1471	0
BEST4	chr1	6.94557	0.362138	19.1793	9	1	67.7204	0
Hs.665359	chr8	12.9716	0.677549	19.1449	9	1	81.0299	0
Hs.669764	chr20	41.5348	2.17283	19.1155	9	1	37.2134	0
TBC1D28	chr17	14.9557	0.782686	19.1082	9	1	59.9292	0
Hs.733818	chr2	89.5448	4.69612	19.0678	9	1	11.8839	0
DNAJB8	chr3	42.3087	2.21956	19.0618	9	1	67.9128	0
LOC100505997	chr12	14.2144	0.74764	19.0123	9	1	50.8675	0
Hs.724207	chr18	55.7282	2.94383	18.9305	9	1	12.503	0
C20orf144	chr20	14.5944	0.771004	18.9291	9	1	60.0866	0
Hs.666596	chr6	19.8949	1.05137	18.9229	9	1	44.8689	0
Hs.656257	chr5	13.9116	0.735959	18.9027	9	1	36.7517	0
Hs.170719	chr9	24.9348	1.32005	18.8892	9	1	29.8087	0
Hs.468280	chr2	17.1434	0.911187	18.8144	9	1	50.5152	0
SPINK7	chr5	15.3641	0.817732	18.7887	9	1	14.837	0
Hs.493159	chr8	37.0655	1.97424	18.7746	9	1	85.7447	0
Hs.669747	chr19	10.4892	0.56073	18.7063	9	1	35.7653	0
Hs.677073	chr9	29.7189	1.58874	18.706	9	1	49.0471	0
Hs.658034	chr16	31.0081	1.65883	18.6928	9	1	72.464	0
SERTAD4	chr1	22.4633	1.20323	18.6691	27	1	37.5579	0
MIR7-3HG	chr19	9.15065	0.490639	18.6505	18	1	82.2085	0
UG0898H09	chr8	11.7626	0.630822	18.6465	18	2	61.2658	133.565
ANKRD33	chr12	27.2093	1.46024	18.6335	9	1	59.9604	0
Hs.149264	chr2	12.1857	0.654185	18.6273	9	1	51.6999	0
MAFF	chr22	273.796	14.7129	18.6093	72	15	126.649	52.6759
Hs.536664	chr3	26.4269	1.42519	18.5427	9	1	59.7859	0
Hs.633191	chr20	26.4267	1.42519	18.5426	9	1	21.3551	0
CLEC11A	chr19	433.511	23.3871	18.5364	122	24	130.803	230.957
CC2D2B	chr10	44.0492	2.3831	18.4839	45	1	34.4731	0
THSD7B	chr2	6.69352	0.362138	18.4833	9	1	23.5585	0
KRTAP4-4	chr17	2.58908	0.140183	18.4693	9	1	74.3532	0
LOC100996402	chr7	266.631	14.4388	18.4663	9	1	35.0523	0
Hs.18768	chr1	24.9808	1.3551	18.4346	9	1	30.761	0
Hs.677057	chr7	10.1185	0.549048	18.4292	9	1	63.3803	0
Hs.597508	chr5	80.4223	4.36902	18.4074	9	1	11.8922	0
AKNAD1	chr1	7.0875	0.385502	18.3851	27	3	56.6713	54.7974
Hs.673891	chr11	59.7001	3.24756	18.383	9	1	33.7788	0
TEX33	chr22	23.6069	1.28501	18.3711	9	1	26.1281	0
LINC00632	chrX	6.22335	0.338775	18.3702	9	1	73.7045	0
CDAN1	chr15	137.618	7.4928	18.3667	18	1	96.1431	0
MAMSTR	chr19	155.834	8.49273	18.3492	9	1	33.3936	0
RSPO3	chr6	54.4388	2.9672	18.3469	9	1	27.6036	0
Hs.454452	chr10	20.5611	1.12146	18.3342	9	1	27.8864	0
Hs.126678	chr1	9.20239	0.502321	18.3197	9	1	64.6527	0
Hs.657400	chr7	12.8272	0.700913	18.3007	9	1	51.9034	0
Hs.658049	chr17	9.82905	0.537367	18.2911	9	1	48.2601	0
Hs.569212	chr12	20.5123	1.12146	18.2907	9	1	51.3441	0
Hs.658440	chr8	72.7036	3.98352	18.2511	9	1	14.8385	0
Hs.46669	chr2	48.1588	2.64011	18.2412	9	1	82.2306	0
C11orf40	chr11	18.747	1.02801	18.2363	9	1	32.0126	0
LRRC4C	chr11	33.8495	1.85742	18.224	9	1	20.9029	0
Hs.632997	chr12	11.2732	0.61914	18.2078	43	1	124.18	0
MEIS3	chr19	20.3933	1.12146	18.1845	18	1	43.7486	0
PIEZO1	chr16	198.887	10.949	18.1648	54	9	100.949	36.4365
Hs.655809	chr7	43.7056	2.40647	18.1617	9	1	57.0551	0
Hs.672488	chr9	14.0007	0.771004	18.1591	9	1	66.8599	0
Hs.671392	chr16	12.6925	0.700913	18.1085	9	1	39.5485	0
PTGS2	chr1	2205.01	121.819	18.1006	63	9	156.396	85.7977
APCDD1	chr18	9.72307	0.537367	18.0939	9	1	54.6058	0
Hs.147354	chr6	60.3827	3.34102	18.0731	9	1	18.2717	0
LOC100506371	chr17	35.6607	1.97424	18.063	9	1	25.5375	0
BCL2L15	chr1	41.3051	2.28965	18.0399	27	3	74.715	49.6159
Hs.560346	chr15	115.354	6.3991	18.0266	9	1	28.1953	0
FLJ32790	chr16	5.88264	0.327093	17.9846	9	1	71.0124	0
Hs.729213	chr1	29.3697	1.63546	17.958	9	1	54.5081	0
Hs.527684	chr10	64.1878	3.57466	17.9563	9	1	35.3029	0
Hs.668279	chr2	104.658	5.82926	17.954	9	1	24.4624	0
Hs.740635	chr5	84.1516	4.73116	17.7867	9	1	29.5748	0
Hs.568874	chr10	9.13229	0.514003	17.767	9	1	37.5409	0
Hs.710032	chr6	9.54549	0.537367	17.7635	9	1	56.7826	0
LOC100130476	chr6	8.28453	0.467275	17.7294	9	1	37.4524	0
LOC100287628	chr16	1381.34	77.9831	17.7133	9	1	80.1682	0
LOC400548	chr16	18.6192	1.05137	17.7095	9	1	81.5373	0
Hs.126118	chr11	5.37756	0.303729	17.7051	9	1	48.9046	0
Hs.224794	chr5	12.6151	0.712595	17.7031	9	1	85.0322	0
Hs.223803	chr19	226.871	12.8267	17.6874	9	1	26.8319	0
Hs.656093	chr19	63.3994	3.58634	17.678	9	1	57.4577	0
Hs.663747	chr16	58.9728	3.34102	17.6512	9	1	27.9787	0
LINC00540	chr13	45.4289	2.5817	17.5965	9	1	21.4337	0
LOC284865	chr22	12.9431	0.735959	17.5867	9	1	55.0586	0
Hs.572321	chr15	154.64	8.79646	17.5798	9	1	21.7428	0
Hs.658409	chr19	14.7053	0.841096	17.4835	9	1	33.3264	0
Hs.436589	chr1	31.6491	1.81069	17.479	9	1	25.8437	0
Hs.666913	chr7	9.49334	0.543208	17.4764	18	2	59.8116	101.884
FLG2	chr1	6.32382	0.362138	17.4624	9	1	66.7383	0
SYT9	chr11	17.6347	1.01048	17.4518	36	2	161.497	13.8969
BCAR4	chr16	49.7494	2.86206	17.3824	9	1	19.6852	0
JAKMIP3	chr10	5.67287	0.327093	17.3433	9	1	57.9612	0
ZFHX4-AS1	chr8	68.3758	3.94264	17.3427	18	2	106.478	133.46
LINC00705	chr10	32.8123	1.89246	17.3384	9	1	18.0151	0
EFCAB3	chr17	7.67716	0.443912	17.2943	9	1	56.5007	0
Hs.147682	chr17	39.182	2.26629	17.2891	9	1	25.9272	0
LOC401324	chr7	6.45222	0.37382	17.2602	9	1	54.1746	0
TRABD2A	chr2	37.6917	2.18451	17.2541	18	2	68.8725	1.51253
Hs.434240	chr7	4.22636	0.24532	17.228	9	1	22.4414	0
Hs.434883	chr10	35.0025	2.03265	17.2202	9	1	23.9032	0
SHISA2	chr13	11.6609	0.677549	17.2105	9	1	27.5639	0
Hs.528628	chr9	14.2699	0.829414	17.2048	9	1	40.3228	0
Hs.662384	chr9	10.4506	0.607458	17.2038	9	1	43.6622	0
LOC100652856	chr13	81.1993	4.72382	17.1893	18	2	102.183	33.7042
Hs.568856	chr10	17.6637	1.02801	17.1824	18	2	112.949	112.494
ZCCHC3	chr20	120.04	6.99745	17.1548	18	1	96.4171	0
SLC5A8	chr12	24.2435	1.41351	17.1513	9	1	47.0458	0
Hs.601790	chr11	21.4115	1.24996	17.1297	9	1	40.4415	0
Hs.709475	chr12	50.0017	2.92047	17.1211	9	1	18.5076	0
TMTC1	chr12	133.503	7.80074	17.1142	36	4	328.958	39.2813
Hs.736889	chr1	57.6626	3.37606	17.0798	9	1	20.527	0
LOC554207	chr14	11.5645	0.677549	17.0682	9	1	40.0339	0
PTPN5	chr11	15.5106	0.911187	17.0224	27	1	72.9614	0
Hs.740867	chr2	6.75564	0.397184	17.0088	9	1	23.681	0
Hs.668675	chr11	289.05	16.9971	17.0058	9	1	33.3362	0
Hs.606954	chr16	7.94515	0.467275	17.0032	9	1	55.87	0
LINC00290	chr4	4.56615	0.268683	16.9945	9	1	49.6321	0
Hs.691592	chr3	10.72	0.630822	16.9938	9	1	39.6316	0
Hs.282861	chr2	47.6436	2.80365	16.9934	9	1	28.6736	0
Hs.737523	chr11	24.2165	1.42519	16.9918	9	1	65.4068	0
PSKH2	chr8	84.453	4.97648	16.9704	9	1	23.9596	0
C10orf53	chr10	53.674	3.16579	16.9544	18	1	24.6693	0
Hs.712739	chr16	20.973	1.23828	16.9372	9	1	50.1367	0
ENPP7	chr17	26.4986	1.56537	16.928	9	1	48.0874	0
ARL9	chr4	27.882	1.64715	16.9275	9	1	30.9375	0
Hs.675810	chr16	14.0395	0.829414	16.927	9	1	71.4635	0
Hs.668031	chr17	46.2372	2.73356	16.9146	9	1	12.8979	0
C17orf47	chr17	14.2206	0.841096	16.9073	9	1	51.6854	0
TDRD10	chr1	155.066	9.17246	16.9056	9	1	28.6838	0
Hs.629403	chr6	4.54195	0.268683	16.9045	9	1	76.1629	0
Hs.657540	chr2	18.9562	1.12146	16.9031	9	1	30.6887	0
Hs.668251	chr2	12.635	0.74764	16.8998	18	2	60.4401	59.6621
CCDC102A	chr16	22.1112	1.30837	16.8998	9	1	18.2934	0
Hs.634052	chr10	130.485	7.72172	16.8985	9	1	9.16181	0
Hs.702322	chr9	17.1641	1.01632	16.8884	9	1	44.0183	0
Hs.144314	chr11	19.5256	1.15651	16.8832	9	1	62.0187	0
Hs.382666	chr10	6.50183	0.385502	16.8659	9	1	61.8423	0
Hs.665002	chr6	101.634	6.02785	16.8607	9	1	29.2006	0
PVRL3-AS1	chr3	14.3647	0.852777	16.8446	9	1	68.288	0
Hs.436393	chr1	7.66803	0.455593	16.8309	9	1	42.4226	0
Hs.658519	chr10	9.8286	0.584094	16.8271	9	1	46.0552	0
Hs.580313	chr2	117.721	6.99936	16.8189	9	1	26.7937	0
Hs.649370	chr7	15.108	0.899505	16.7959	9	1	58.3423	0
Hs.672971	chr10	76.1157	4.53257	16.7931	9	1	19.978	0
Hs.665272	chr2	99.0587	5.89935	16.7915	9	1	34.5883	0
CNBD1	chr8	22.3528	1.33173	16.7847	18	2	34.403	27.2918
Hs.671311	chr9	16.6513	0.99296	16.7694	18	2	90.9353	58.2323
Hs.715990	chr3	36.4159	2.17283	16.7597	9	1	43.9631	0
Hs.660864	chr6	44.808	2.67515	16.7497	9	1	23.773	0
SUMO4	chr6	439.238	26.2277	16.7471	36	7	93.8335	24.6568
LOC100996671	chr12	13.6658	0.817732	16.7118	9	1	27.7848	0
Hs.611129	chr2	104.106	6.23813	16.6887	9	1	58.0747	0
LOC100129029	chr2	9.54849	0.572412	16.6811	9	1	39.867	0
Hs.661950	chr15	19.658	1.17987	16.6611	9	1	22.0438	0
LOC100996255	chr15	982.292	58.9673	16.6583	9	1	80.3436	0
Hs.711188	chr7	35.5388	2.13778	16.6241	18	2	31.9118	8.50074
Hs.612925	chr16	111.54	6.71708	16.6055	9	1	18.1197	0
Hs.684594	chr21	84.1403	5.06994	16.5959	9	1	34.8831	0
Hs.655433	chr1	27.135	1.63546	16.5917	9	1	29.0626	0
ZIM3	chr19	9.86808	0.595776	16.5634	9	1	43.5058	0
LOC100505592	chr18	33.2712	2.00928	16.5587	9	1	53.6208	0
LDHD	chr16	12.7264	0.771004	16.5063	9	1	40.2702	0
Hs.436509	chr4	25.0583	1.51864	16.5004	9	1	27.8609	0
Hs.673517	chr12	60.1228	3.64475	16.4957	9	1	28.5877	0
Hs.658510	chrX	42.1725	2.55833	16.4844	9	1	53.9423	0
Hs.480975	chr4	13.4703	0.817732	16.4727	18	2	54.7322	76.7716
OR8B8	chr11	115.857	7.04417	16.4472	9	1	15.3678	0
Hs.657235	chr3	21.3211	1.29669	16.4427	9	1	60.905	0
TMCO4	chr1	31.1133	1.89246	16.4406	18	2	61.725	70.7107
DCAF6	chr1	1958.73	119.364	16.4097	72	10	173.773	50.0316
COL18A1	chr21	179.051	10.9125	16.4078	86	16	200.487	46.1238
Hs.670193	chr1	162.361	9.89608	16.4066	9	1	29.995	0
Hs.660312	chr1	11.6827	0.712595	16.3946	9	1	53.0063	0
Hs.664424	chr11	8.99726	0.549048	16.387	43	1	85.1185	0
Hs.665951	chr7	16.0774	0.981278	16.3841	9	1	51.1166	0
TRHDE-AS1	chr12	34.4306	2.10274	16.3742	18	2	61.3752	91.1382
Hs.143911	chr1	132.058	8.06969	16.3646	9	1	19.9573	0
Hs.636839	chr11	67.5718	4.12955	16.363	18	2	31.0648	29.0044
APOC1	chr19	300.193	18.462	16.2601	79	16	73.3388	56.6512
Hs.667813	chr5	8.54075	0.525685	16.2469	9	1	60.915	0
LOC100506059	chr15	11.3856	0.700913	16.2439	9	1	37.9245	0
Hs.665862	chr4	204.302	12.5922	16.2245	9	1	22.8819	0
EQTN	chr9	9.53794	0.587988	16.2213	27	3	84.6037	47.4054
Hs.660976	chr10	21.5805	1.33173	16.2048	9	1	60.1529	0
Hs.733616	chr2	14.3792	0.887823	16.196	9	1	29.0365	0
SMYD1	chr2	42.862	2.65179	16.1634	18	1	88.2203	0
Hs.572154	chr12	74.0048	4.5793	16.1607	9	1	36.2661	0
LOC100505964	chr2	30.2053	1.8691	16.1603	9	1	45.5823	0
Hs.662260	chr1	53.4026	3.30597	16.1534	9	1	31.0702	0
ATP6V0E2-AS1	chr7	13.3839	0.829414	16.1365	9	1	46.4752	0
IQCF2	chr3	25.9962	1.6121	16.1257	9	1	21.976	0
Hs.670477	chr4	11.8598	0.735959	16.1148	9	1	48.2245	0
Hs.435972	chr7	43.6504	2.7102	16.106	9	1	16.5535	0
Hs.671475	chr6	14.6693	0.911187	16.0991	9	1	19.9016	0
Hs.382926	chr12	133.451	8.29414	16.0898	9	1	33.3803	0
Hs.667730	chr8	8.44101	0.525685	16.0572	9	1	62.9687	0
TTTY5	chrY	141.178	8.79646	16.0494	9	1	30.3321	0
LINC00226	chr14	25.7772	1.60626	16.048	18	2	133.237	82.7958
LOC100506797	chr2	166.024	10.3501	16.0408	9	1	29.7999	0
Hs.669778	chr20	62.4501	3.90175	16.0057	9	1	75.1676	0
Hs.93739	chr20	20.9082	1.30837	15.9803	9	1	14.619	0
LOC100288310	chr8	52.6415	3.29429	15.9796	9	1	69.667	0
Hs.721169	chr8	27.8094	1.7406	15.9769	9	1	27.344	0
MYLK2	chr20	46.8463	2.93215	15.9768	9	1	25.4121	0
Hs.668953	chr10	23.4853	1.47192	15.9556	9	1	29.2694	0
KCNH2	chr7	190.918	11.9912	15.9216	72	15	84.1589	70.7691
LOC440905	chr2	53.7474	3.37606	15.9201	9	1	21.441	0
LOC152742	chr4	14.6665	0.922869	15.8922	9	1	40.5024	0
LINC00545	chr13	26.1341	1.64715	15.8663	9	1	47.5243	0
LOC100506675	chr11	20.9199	1.32005	15.8478	18	2	60.2256	71.3364
Hs.555248	chr17	10.1778	0.642504	15.8409	9	1	63.0911	0
Hs.657965	chr9	127.177	8.03111	15.8356	9	1	43.9318	0
VN1R3	chr16	38.546	2.44151	15.7877	9	1	18.066	0
Hs.653916	chr6	7.55678	0.478957	15.7776	9	1	74.5551	0
Hs.570630	chr3	45.3337	2.87374	15.7751	9	1	36.6567	0
Hs.571256	chr7	28.7009	1.82237	15.7492	9	1	47.2976	0
Hs.656264	chr5	37.3259	2.37142	15.7399	9	1	29.0781	0
Hs.181500	chr8	20.037	1.27333	15.7359	9	1	54.4705	0
WDR64	chr1	69.2625	4.40407	15.7269	9	1	23.8735	0
LOC100506606	chr12	21.1196	1.34342	15.7208	9	1	29.4732	0
TMEM147	chr19	201.355	12.8148	15.7127	36	7	43.4134	34.602
Hs.385813	chr21	49.3548	3.14243	15.7059	9	1	64.8529	0
Hs.668876	chr1	40.862	2.60506	15.6856	9	1	35.6138	0
SOX7	chr8	36.6453	2.33638	15.6847	18	1	33.1678	0
Hs.714223	chr16	14.1057	0.899505	15.6816	50	1	73.7207	0
Hs.504187	chr11	8.41844	0.537367	15.6661	9	1	14.5462	0
Hs.657917	chr3	19.5595	1.24996	15.6481	43	1	115.156	0
Hs.602837	chr2	30.5247	1.95087	15.6467	9	1	40.6147	0
LOC100653206	chr9	31.7857	2.03265	15.6376	9	1	33.5094	0
Hs.665346	chr9	20.6299	1.32005	15.6281	9	1	35.5529	0
LOC285740	chr6	13.0446	0.835255	15.6175	18	2	93.9144	30.6578
PRAME	chr22	121.541	7.78409	15.6141	36	8	90.9726	23.8386
Hs.571081	chr6	9.28673	0.595776	15.5876	9	1	54.435	0
Hs.673118	chr4	37.3216	2.39479	15.5845	9	1	28.4422	0
Hs.708628	chr12	14.9266	0.957914	15.5824	36	1	46.8112	0
ZNF563	chr19	95.5431	6.13299	15.5786	9	1	41.8826	0
Hs.255277	chr20	28.9173	1.85742	15.5685	9	1	29.0011	0
LINC00478	chr21	25.3378	1.62962	15.5483	18	2	43.6722	49.168
AXIN2	chr17	36.6546	2.35974	15.5333	36	3	62.4949	44.9024
Hs.660004	chr8	31.5509	2.03265	15.5221	9	1	44.273	0
TRIM43	chr2	23.3223	1.50696	15.4763	18	2	40.373	63.5848
SPATC1	chr8	23.3206	1.50696	15.4752	9	1	41.5853	0
GGN	chr19	6.59683	0.426389	15.4714	18	2	90.0059	21.3101
LOC100507534	chr16	20.5876	1.33173	15.4592	9	1	28.4635	0
Hs.622770	chr1	22.8741	1.4836	15.418	9	1	23.934	0
Hs.656237	chr3	29.6994	1.92751	15.4082	9	1	50.0239	0
LOC100131170	chr17	9.71893	0.630822	15.4068	9	1	41.0067	0
Hs.665662	chr11	11.3298	0.735959	15.3947	9	1	49.4542	0
LOC100131180	chr9	36.6111	2.3831	15.3628	9	1	15.4301	0
Hs.666633	chr11	11.4841	0.74764	15.3605	9	1	42.8324	0
FAM78B	chr1	43.7437	2.85038	15.3466	18	2	65.287	124.613
MAMDC4	chr9	33.1427	2.16115	15.3357	9	1	26.4504	0
Hs.731721	chr17	20.5975	1.34342	15.3322	9	1	32.2866	0
Hs.658799	chr5	15.7558	1.02801	15.3266	9	1	44.835	0
EMID1	chr22	132.63	8.65552	15.3231	45	7	45.7195	12.8433
Hs.339290	chr22	14.4873	0.946232	15.3105	9	1	27.1671	0
Hs.668682	chr18	33.9014	2.21956	15.274	9	1	38.7499	0
Hs.673959	chr14	44.9058	2.94383	15.2542	18	2	34.4079	88.1077
Hs.197683	chr7	7.47349	0.490639	15.2322	9	1	39.0627	0
Hs.560928	chr2	4.09091	0.268683	15.2258	9	1	34.4824	0
Hs.731916	chr9	8.53586	0.56073	15.2228	9	1	64.5543	0
Hs.656650	chr6	38.229	2.5116	15.221	9	1	19.8639	0
Hs.732303	chr9	11.9004	0.782686	15.2046	9	1	38.8525	0
Hs.608001	chr7	87.1641	5.7358	15.1965	9	1	59.2298	0
ANKRD20A1	chr9	49.2578	3.24756	15.1676	9	1	56.4852	0
Hs.327451	chr6	39.5071	2.60506	15.1655	9	1	20.9707	0
Hs.568618	chr1	8.50259	0.56073	15.1634	9	1	73.5828	0
Hs.661954	chr8	15.574	1.02801	15.1497	9	1	27.9256	0
Hs.655900	chr16	169.841	11.2117	15.1486	9	1	21.7169	0
Hs.22930	chr1	19.2757	1.27333	15.1381	9	1	43.7781	0
Hs.658327	chr6	48.2675	3.18915	15.1349	9	1	136.019	0
BACE2	chr21	264.321	17.4675	15.1322	45	9	115.324	86.3517
Hs.618417	chr3	7.23785	0.478957	15.1117	9	1	48.7166	0
COL28A1	chr7	18.3571	1.21492	15.1098	9	1	53.5396	0
AMIGO3	chr3	24.3124	1.6121	15.0812	9	1	47.3004	0
TMEM232	chr5	7.39461	0.490639	15.0714	18	2	58.7937	84.1794
LOC100505685	chr4	15.1184	1.00464	15.0486	9	1	51.0177	0
TMEM246	chr9	139.089	9.25176	15.0338	9	8	60.0363	10.2264
Hs.661491	chr3	25.9757	1.72892	15.0242	9	1	31.7941	0
Hs.555591	chr21	58.1563	3.87838	14.995	9	1	36.2808	0
Hs.478363	chr3	34.801	2.32469	14.9701	9	1	36.989	0
Hs.610427	chr2	7.69091	0.514003	14.9628	9	1	42.5178	0
SYT3	chr19	17.8212	1.19155	14.9563	9	1	30.4003	0
SYNE4	chr19	23.9298	1.60042	14.9523	9	1	41.8228	0
Hs.733199	chr19	24.7476	1.65883	14.9188	9	1	45.3056	0
Hs.550659	chr16	83.7799	5.61899	14.9101	9	1	24.8732	0
TMEM150A	chr2	230.053	15.4434	14.8965	9	1	36.4901	0
Hs.23681	chr9	10.7546	0.724277	14.8488	9	1	29.5718	0
FAM198A	chr3	28.2725	1.90415	14.8479	9	1	45.8259	0
Hs.670888	chr6	44.7291	3.01393	14.8408	9	1	23.3946	0
CT60	chr15	99.0769	6.68204	14.8274	9	1	23.5775	0
CLCA1	chr1	146.148	9.85894	14.8239	43	8	218.722	17.4572
Hs.434652	chr19	8.12325	0.549048	14.7951	9	1	73.9568	0
Hs.734052	chr12	52.5266	3.56297	14.7424	9	1	24.6144	0
Hs.287168	chr7	24.0832	1.63546	14.7256	9	1	24.9794	0
WBSCR28	chr7	4.46766	0.303729	14.7094	9	1	110.84	0
LINC00700	chr10	112.748	7.66647	14.7067	9	1	31.2036	0
Hs.656290	chr6	73.3528	4.98816	14.7054	9	1	28.0928	0
Hs.560957	chr2	26.6147	1.81069	14.6987	9	1	25.9577	0
CXorf67	chrX	7.71949	0.525685	14.6846	9	1	46.0098	0
Hs.570528	chr3	7.88908	0.537367	14.681	9	1	79.2169	0
Hs.666795	chr14	168.608	11.5067	14.6531	9	1	11.9792	0
Hs.116150	chr13	51.6647	3.52793	14.6445	9	1	25.503	0
Hs.596967	chr16	18.9664	1.29669	14.6268	9	1	40.3207	0
LOC100128374	chr7	110.625	7.56986	14.6139	9	1	12.5143	0
LOC100506860	chr7	40.1098	2.74524	14.6107	18	2	37.3085	57.1703
Hs.143610	chr9	16.7228	1.14482	14.6073	9	1	73.5046	0
FAM83C	chr20	29.6725	2.03265	14.598	18	2	49.8587	60.1447
Hs.657154	chr3	5.79552	0.397184	14.5915	9	1	49.4836	0
LY6E	chr8	323.513	22.1774	14.5875	36	8	135.329	154.614
Hs.726575	chr19	128.645	8.81982	14.5859	9	1	89.64	0
Hs.676290	chr9	27.0829	1.85742	14.5809	9	1	46.4776	0
Hs.591091	chr9	22.8194	1.56537	14.5776	9	1	35.7052	0
SPPL2C	chr17	9.701	0.665867	14.569	9	1	38.6369	0
Hs.101248	chr13	41.5804	2.86206	14.5281	9	1	26.9455	0
Hs.572057	chr11	33.6855	2.31885	14.5268	18	2	88.2464	124.323
Hs.657601	chr6	139.37	9.64923	14.4436	9	1	23.8165	0
DCD	chr12	18.7214	1.29669	14.4378	9	1	35.3539	0
Hs.597895	chr11	89.6893	6.21476	14.4317	9	1	27.2162	0
WFIKKN2	chr17	55.0091	3.81413	14.4224	18	2	103.392	118.032
LOC100506405	chr2	51.3567	3.56297	14.414	9	1	31.0454	0
INTS4L1	chr7	12.6157	0.876141	14.3991	9	1	32.038	0
SNTN	chr3	9.75526	0.677549	14.3979	9	1	57.3389	0
Hs.662697	chr13	27.2352	1.89246	14.3914	9	1	33.2731	0
KLLN	chr10	30.7544	2.13778	14.3861	9	1	33.9117	0
C1orf180	chr1	45.4737	3.16579	14.3641	9	1	32.3693	0
FNDC1	chr6	15.0859	1.05137	14.3488	9	1	43.8718	0
SVOP	chr12	41.4012	2.88542	14.3484	9	1	23.8177	0
RYR3	chr15	228.083	15.8998	14.3451	36	8	79.8157	48.2398
CCDC62	chr12	143.933	10.0347	14.3434	9	1	30.1926	0
Hs.597778	chr18	47.6531	3.32934	14.3131	9	1	31.5366	0
LINC00334	chr21	15.8816	1.10978	14.3106	27	1	86.3074	0
Hs.550808	chr1	23.2268	1.62378	14.3042	9	1	44.6761	0
BCO2	chr11	37.5622	2.62842	14.2908	9	1	13.3248	0
Hs.677040	chr15	15.189	1.06305	14.2881	9	1	39.3668	0
Hs.434948	chr12	72.2723	5.05825	14.288	9	1	17.4328	0
LOC100131756	chr1	16.3482	1.14482	14.2801	9	1	44.6252	0
Hs.646953	chr5	45.0833	3.15995	14.2671	18	2	35.0059	104.824
Hs.375067	chr1	10.4954	0.735959	14.2609	9	1	33.1722	0
Hs.672957	chr22	133.25	9.34551	14.2582	9	1	25.9216	0
LINC00616	chr4	6.32594	0.443912	14.2504	9	1	34.8823	0
Hs.732614	chr12	11.6502	0.817732	14.247	9	1	28.1377	0
Hs.666443	chr2	94.7466	6.65867	14.2291	9	1	25.8725	0
LOC100128909	chr9	11.2899	0.794368	14.2125	9	1	47.2616	0
Hs.647561	chr14	7.96483	0.56073	14.2044	9	1	36.2927	0
Hs.686516	chr10	11.1164	0.782686	14.2028	9	1	56.4194	0
Hs.33756	chr3	14.2662	1.00464	14.2003	9	1	54.2062	0
Hs.665682	chr11	45.1973	3.18915	14.1722	9	1	42.7849	0
Hs.130744	chr12	65.342	4.61434	14.1606	9	1	29.0453	0
ESYT3	chr3	11.5789	0.817732	14.1598	27	2	105.274	22.2234
C17orf64	chr17	19.1824	1.3551	14.1558	9	1	28.2314	0
Hs.656401	chr7	8.42096	0.595776	14.1344	9	1	79.2619	0
MYO3B	chr2	10.1269	0.716489	14.1341	27	3	78.9686	46.4698
RBM46	chr4	21.3652	1.5128	14.1229	18	2	75.6213	131.593
Hs.669865	chr17	14.1816	1.00464	14.1161	9	1	34.9231	0
Hs.605079	chr4	19.9221	1.41351	14.0941	9	1	51.048	0
Hs.662515	chr3	113.409	8.0605	14.0697	9	1	24.3276	0
IRF7	chr11	128.313	9.12025	14.069	36	7	100.514	19.8992
Hs.567760	chr9	20.0501	1.42519	14.0683	9	1	39.3586	0
Hs.736236	chr12	18.3899	1.30837	14.0555	9	1	53.5803	0
Hs.544767	chr6	56.3019	4.00689	14.0513	9	1	40.6735	0
Hs.436493	chr3	21.0058	1.49528	14.0481	9	1	34.2823	0
LOC100130428	chr11	33.9661	2.41815	14.0463	9	1	26.3652	0
DTHD1	chr4	12.6318	0.899505	14.043	9	1	94.0479	0
Hs.386215	chr10	62.475	4.4508	14.0368	9	1	39.8242	0
Hs.676596	chr6	12.2922	0.876141	14.0299	9	1	43.5605	0
Hs.553866	chr11	7.21068	0.514003	14.0285	9	1	38.0934	0
TMEM241	chr18	1036.63	73.8996	14.0275	18	1	57.745	0
Hs.209253	chrX	21.1383	1.50696	14.0271	9	1	22.415	0
FLJ33360	chr5	143.752	10.2492	14.0257	9	1	24.2211	0
Hs.349122	chr11	4.4236	0.315411	14.0249	43	1	90.1261	0
FTCDNL1	chr2	19.8928	1.41935	14.0154	18	2	45.3574	105.339
LOC100506821	chr18	80.5421	5.74749	14.0134	9	1	25.452	0
Hs.658807	chr15	14.3983	1.02801	14.0061	9	1	44.798	0
SBF2-AS1	chr11	82.8589	5.92658	13.9809	27	3	80.4224	118.276
LOC100506926	chr6	4.40479	0.315411	13.9653	9	1	100.092	0
Hs.376725	chr3	6.36205	0.455593	13.9643	9	1	58.9445	0
LOC100506631	chr6	53.0089	3.79661	13.9622	9	1	32.4121	0
NLRP6	chr11	17.6105	1.26164	13.9584	9	1	26.1432	0
LOC100506895	chr7	88.6628	6.36663	13.9262	9	1	33.2904	0
Hs.677406	chr1	1945.6	139.797	13.9173	9	1	41.0565	0
Hs.677296	chr6	42.9082	3.08402	13.9131	9	1	10.791	0
Hs.116308	chr10	9.73668	0.700913	13.8914	9	1	39.2141	0
LOC654841	chr2	67.7584	4.88303	13.8763	9	1	31.6731	0
LOC646168	chr3	5.67097	0.408866	13.87	18	2	54.0913	24.2437
Hs.673799	chr2	9.71922	0.700913	13.8665	9	1	43.5558	0
Hs.744322	chr17	13.7537	0.99296	13.8512	43	1	161.915	0
FAM170A	chr5	7.43295	0.537367	13.8322	9	1	99.3606	0
LINC00445	chr13	141.481	10.2299	13.8302	9	1	35.0604	0
KRTAP9-8	chr17	12.7393	0.922869	13.8041	9	1	58.7219	0
LOC100505862	chr6	12.5707	0.911187	13.7959	9	1	58.711	0
LRRN1	chr3	5.15109	0.37382	13.7796	9	1	34.3641	0
Hs.561034	chr21	377.069	27.3707	13.7764	9	1	53.0652	0
Hs.656892	chr13	89.4316	6.49513	13.769	9	1	22.6685	0
GOT1L1	chr8	21.2094	1.54201	13.7544	18	2	59.6437	84.6385
CCDC141	chr2	20.2962	1.47776	13.7345	18	2	65.4065	31.8617
Hs.603751	chr4	5.93359	0.43223	13.7279	9	1	51.5615	0
DHH	chr12	34.228	2.49992	13.6916	9	1	39.2594	0
CTHRC1	chr8	133.787	9.77774	13.6828	9	1	69.3411	0
Hs.663736	chr5	80.121	5.8643	13.6625	43	1	82.0069	0
Hs.733573	chr11	21.2194	1.55369	13.6574	9	1	41.9111	0
CCDC108	chr2	15.7778	1.15651	13.6426	27	3	78.9143	57.7439
LINC00639	chr14	18.6268	1.36678	13.6282	9	1	28.4053	0
ZBTB7C	chr18	7.477	0.549048	13.6181	43	1	128.926	0
TMEM253	chr14	36.0894	2.65179	13.6095	9	1	22.3981	0
UROC1	chr3	13.8171	1.01632	13.5952	9	1	36.3463	0
Hs.572345	chr15	36.5214	2.68683	13.5927	9	1	29.7465	0
Hs.663487	chr3	14.2775	1.05137	13.5799	9	1	32.5932	0
Hs.559119	chr1	5.54726	0.408866	13.5674	9	1	66.2361	0
FAM9A	chrX	37.2887	2.75692	13.5255	9	1	35.3802	0
Hs.673190	chrX	13.7303	1.01632	13.5098	9	1	85.4146	0
TDH	chr8	10.5685	0.782686	13.5029	27	1	63.8098	0
LOC100996667	chr9	174.737	12.9843	13.4576	9	1	36.2019	0
Hs.677245	chr15	30.1416	2.24292	13.4385	9	1	68.591	0
DMRTB1	chr1	12.3854	0.922869	13.4205	9	1	25.8216	0
KIAA1239	chr4	16.9307	1.26164	13.4196	9	1	44.3587	0
POU5F2	chr5	20.0657	1.49528	13.4194	9	1	47.5385	0
Hs.660894	chr2	14.7164	1.0981	13.4017	9	1	35.1293	0
TMEM75	chr8	8.76267	0.654185	13.3948	9	1	40.724	0
TRABD2B	chr1	17.515	1.30837	13.3869	27	3	87.5311	53.846
Hs.389019	chr18	6.71951	0.502321	13.3769	9	1	69.9215	0
FLJ31356	chr2	8.12486	0.607458	13.3752	9	1	43.5074	0
Hs.501684	chr11	64.1744	4.80125	13.3662	9	1	28.9674	0
Hs.671908	chr15	6.55705	0.490639	13.3643	9	1	49.0002	0
LOC100506413	chr7	20.763	1.55369	13.3637	9	1	42.9144	0
SH2D5	chr1	24.4804	1.83406	13.3477	9	1	32.9059	0
MROH8	chr20	24.4612	1.83406	13.3372	18	1	79.6467	0
Hs.153944	chr1	38.4562	2.88542	13.3277	9	1	54.8626	0
Hs.603847	chr1	44.6244	3.3527	13.31	9	1	11.3107	0
RNF212	chr4	21.8431	1.6413	13.3084	18	2	52.9126	36.7394
LOC91450	chr15	22.1623	1.67051	13.2668	9	1	77.3349	0
Hs.615028	chr8	95.9261	7.23109	13.2658	9	1	43.6954	0
TBX15	chr1	34.9874	2.64011	13.2523	9	1	50.9904	0
Hs.657696	chr3	127.226	9.60251	13.2492	9	1	41.2561	0
Hs.735197	chr6	31.4081	2.37142	13.2444	9	1	45.8404	0
Hs.669066	chr11	11.7533	0.887823	13.2383	9	1	70.8166	0
Hs.569426	chr15	18.6974	1.41351	13.2277	9	1	30.8363	0
Hs.382105	chr17	83.4344	6.30822	13.2263	9	1	17.2156	0
PLIN2	chr9	352.201	26.7007	13.1907	86	16	142.478	200.22
CCER1	chr12	7.37974	0.56073	13.1609	9	1	58.2097	0
Hs.603218	chr10	8.14425	0.61914	13.1541	9	1	27.793	0
CYGB	chr17	100.462	7.64351	13.1434	27	2	73.1124	11.9536
SCD5	chr4	357.452	27.2441	13.1204	63	18	248.575	73.8794
TRIM4	chr7	970.574	73.9944	13.1169	36	4	175.339	103.395
Hs.635217	chr2	16.0727	1.2266	13.1035	9	1	47.901	0
LOC284998	chr2	19.2034	1.47192	13.0465	9	1	34.9852	0
Hs.662054	chr2	115.602	8.86655	13.038	9	1	42.5358	0
MS4A8	chr11	24.2138	1.85742	13.0362	9	1	37.9921	0
Hs.129345	chr12	5.48203	0.420548	13.0355	9	1	45.2635	0
Hs.468239	chr2	117.313	9.00673	13.025	9	1	42.9085	0
Hs.684475	chr2	85.4349	6.5769	12.9901	9	1	27.1508	0
WNK4	chr17	15.3243	1.17987	12.9882	18	2	69.3521	19.603
RNF151	chr16	35.9378	2.76861	12.9805	9	1	76.9466	0
Hs.668939	chr11	21.5088	1.65883	12.9663	9	1	31.8335	0
Hs.434909	chr21	7.11284	0.549048	12.9548	9	1	57.7752	0
Hs.127864	chr12	128.925	9.95296	12.9534	9	1	24.0319	0
Hs.293184	chr5	36.0096	2.78029	12.9517	9	1	55.3994	0
PACSIN1	chr6	18.529	1.43103	12.948	18	2	79.4305	13.2763
LOC389641	chr8	65.4675	5.05825	12.9427	9	1	20.5651	0
WFDC10A	chr20	11.6359	0.899505	12.9359	9	1	35.7893	0
LINC00620	chr3	4.98574	0.385502	12.9331	9	1	37.1845	0
Hs.232534	chr1	24.5412	1.89831	12.928	18	2	37.0732	114.443
LOC284751	chr20	13.2849	1.02801	12.9229	9	1	57.7977	0
Hs.638682	chr20	225.307	17.4761	12.8923	9	1	34.0778	0
TAC4	chr17	7.66809	0.595776	12.8708	9	1	66.3357	0
Hs.121410	chr3	5.71163	0.443912	12.8666	9	1	81.31	0
Hs.610098	chr10	6.30483	0.490639	12.8502	9	1	49.2491	0
LOC100507384	chr11	13.6599	1.06305	12.8497	9	1	47.7273	0
Hs.665172	chr5	11.9794	0.934551	12.8184	9	1	31.4897	0
Hs.637117	chr4	85.9384	6.7054	12.8163	9	1	25.7782	0
Hs.658476	chr17	83.0443	6.47964	12.8162	9	1	20.9053	0
Hs.517718	chr22	13.4701	1.05137	12.812	9	1	69.0145	0
Hs.635638	chr5	122.105	9.53242	12.8095	9	1	26.3964	0
ACTL9	chr19	16.4543	1.28501	12.8048	9	1	76.0771	0
ZNF582-AS1	chr19	78.944	6.17972	12.7747	9	1	31.0965	0
Hs.658776	chr2	95.575	7.48809	12.7636	9	1	17.7681	0
Hs.740956	chr1	267.39	20.9535	12.7611	9	1	36.9458	0
Hs.715019	chr11	11.0295	0.864459	12.7589	9	1	49.6683	0
TTTY13	chrY	33.5244	2.62842	12.7546	9	1	41.6196	0
Hs.557081	chr11	66.7437	5.23348	12.7532	9	1	17.8816	0
Hs.657955	chr4	14.5995	1.14482	12.7526	9	1	62.092	0
Hs.672758	chr13	20.9978	1.64715	12.748	9	1	30.6887	0
Hs.98418	chr6	201.951	15.8418	12.748	9	1	39.9319	0
KCNH3	chr12	50.3107	3.94848	12.7418	9	1	16.9971	0
Hs.716107	chr15	3.71788	0.292047	12.7304	9	1	58.2561	0
LOC653602	chr2	38.6264	3.03729	12.7174	9	1	55.8083	0
ASXL3	chr18	52.1881	4.10423	12.7157	27	3	63.1346	60.8904
C21orf90	chr21	11.6536	0.917028	12.7081	18	2	58.5952	17.1147
Hs.730286	chr21	44.5121	3.50456	12.7012	9	1	32.42	0
Hs.667741	chr12	13.946	1.0981	12.7002	18	2	37.6027	16.5493
Hs.665664	chr8	70.8985	5.58394	12.6969	9	1	25.3695	0
Hs.132908	chr13	38.2671	3.01393	12.6968	9	1	50.7543	0
Hs.706185	chr1	16.1552	1.27333	12.6874	9	1	49.9316	0
SORCS1	chr10	48.1308	3.79661	12.6773	18	2	71.2177	36.1168
ZNF479	chr7	103.06	8.14353	12.6555	18	2	107.416	89.0812
Hs.661985	chr13	16.1113	1.27333	12.653	43	1	68.4672	0
TMPRSS6	chr22	110.983	8.77354	12.6497	61	9	198.978	34.7966
LOC100507435	chr8	24.2318	1.91583	12.6482	9	1	22.0884	0
KRT79	chr12	45.0355	3.56297	12.6399	9	1	18.1389	0
CACNG6	chr19	307.467	24.3728	12.6151	18	2	110.109	112.749
SLC22A12	chr11	30.1949	2.39479	12.6086	9	1	28.1292	0
MGC24103	chr9	26.3601	2.09106	12.6061	9	1	48.0869	0
LOC285441	chr4	34.589	2.74524	12.5996	9	1	38.8543	0
GNG2	chr14	152.287	12.0878	12.5984	36	4	118.345	123.72
Hs.666191	chr6	56.325	4.47416	12.589	9	1	17.2144	0
OR2C3	chr1	6.90301	0.549048	12.5727	9	1	94.4435	0
Hs.144830	chr6	13.5074	1.07473	12.5681	9	1	46.2904	0
Hs.509496	chr14	9.53486	0.759322	12.5571	9	1	47.5724	0
Hs.543794	chr5	71.1394	5.66571	12.5561	9	1	24.1038	0
C5orf58	chr5	64.8823	5.17118	12.5469	27	3	121.035	131.322
MAGI2-AS2	chr7	16.2685	1.29669	12.5462	9	1	31.2895	0
Hs.730119	chr12	20.6591	1.64715	12.5424	9	1	30.6087	0
Hs.664646	chr6	10.2469	0.817732	12.5309	9	1	57.054	0
Hs.696462	chr3	8.77568	0.700913	12.5204	9	1	53.0622	0
LOC100505835	chr19	24.3467	1.94503	12.5174	18	2	80.8632	62.4292
PHB2	chr12	1009.91	80.7015	12.5142	36	7	29.8353	31.3091
Hs.616778	chr3	14.8878	1.19155	12.4945	9	1	50.4263	0
C1QTNF7	chr4	12.8327	1.02801	12.4831	18	2	29.3831	99.6378
SLC35F1	chr6	112.134	8.98337	12.4824	9	1	24.4038	0
LOC100507330	chr12	20.9969	1.68219	12.4819	9	1	22.9219	0
Hs.608057	chrX	6.99617	0.56073	12.4769	9	1	46.9494	0
Hs.702200	chr1	189.245	15.1748	12.471	9	1	28.6468	0
Hs.594371	chr13	77.1891	6.1914	12.4672	9	1	29.3741	0
Hs.676054	chr20	9.60944	0.771004	12.4635	9	1	103.531	0
Hs.256879	chr8	83.0462	6.67035	12.45	9	1	27.3144	0
LOC100506351	chr8	45.6191	3.66811	12.4367	9	1	36.934	0
ASPDH	chr19	24.8354	1.9976	12.4326	9	1	61.7044	0
Hs.512284	chr15	86.4984	6.9624	12.4237	9	1	29.3893	0
C12orf68	chr12	26.254	2.11442	12.4167	9	1	19.6909	0
JAZF1-AS1	chr7	13.9222	1.12146	12.4143	9	1	32.507	0
Hs.554411	chr12	115.713	9.32214	12.4127	9	1	11.2641	0
TMEM139	chr7	29.279	2.35974	12.4077	18	1	89.0033	0
LOC400752	chr1	31.4458	2.53497	12.4048	9	1	40.3387	0
WDR38	chr9	9.76938	0.788527	12.3894	18	2	79.2621	38.7599
Hs.385614	chr7	20.3958	1.64715	12.3825	9	1	24.4665	0
LOC100507073	chr2	12.4283	1.00464	12.3709	9	1	30.3209	0
PLCD4	chr2	51.416	4.15875	12.3633	9	1	22.3702	0
Hs.658538	chr3	16.4515	1.33173	12.3534	9	1	39.1888	0
LINC00905	chr19	45.5187	3.69147	12.3308	9	1	23.2167	0
Hs.560456	chr16	40.7426	3.30597	12.3239	9	1	33.5352	0
GSX1	chr13	9.93164	0.80605	12.3214	18	1	80.8278	0
Hs.271903	chr2	18.4135	1.49528	12.3144	9	1	48.1586	0
LOC100506238	chr11	134.725	10.9444	12.3099	9	1	31.4656	0
AGBL1	chr15	9.91862	0.80605	12.3052	9	1	56.2415	0
Hs.677496	chr14	79.8316	6.4886	12.3034	18	2	107.206	59.6912
LOC100131581	chr8	117.651	9.56746	12.297	9	1	37.8255	0
Hs.638484	chr16	9.74557	0.794368	12.2683	9	1	68.7283	0
DHRS9	chr2	138.705	11.3079	12.2662	54	10	133.029	48.7778
PPP1R1C	chr2	47.2786	3.85502	12.2642	18	2	51.7272	107.137
TRIM63	chr1	10.4579	0.852777	12.2633	9	1	50.5173	0
Hs.737929	chr9	43.0796	3.51625	12.2516	9	1	42.8115	0
Hs.661672	chr10	38.915	3.17747	12.2472	9	1	29.0812	0
Hs.584739	chr10	77.3835	6.3199	12.2444	9	1	40.3621	0
NAGS	chr17	17.2855	1.41351	12.2288	9	1	39.297	0
NFIL3	chr9	439.57	35.9753	12.2187	36	8	48.3573	84.8996
Hs.660491	chr4	8.41973	0.689231	12.2161	9	1	47.1957	0
C10orf107	chr10	8.84439	0.724277	12.2113	9	1	54.0037	0
Hs.670039	chr3	94.7627	7.76845	12.1984	9	1	24.4221	0
Hs.662725	chr22	9.75524	0.800209	12.1909	18	2	77.7431	65.0332
DQX1	chr2	6.69325	0.549048	12.1906	9	1	74.2306	0
Hs.719922	chr5	21.0741	1.72892	12.1892	9	1	65.8388	0
Hs.368399	chr15	12.0953	0.99296	12.181	9	1	62.6404	0
Hs.549834	chr11	4.54766	0.37382	12.1654	9	1	61.1563	0
Hs.649918	chr17	16.0588	1.32005	12.1653	9	1	23.9838	0
LOC100996321	chr3	12.7893	1.05137	12.1645	9	1	20.5327	0
PGLYRP2	chr19	21.1592	1.7406	12.1563	9	1	33.5529	0
Hs.741509	chr1	18.8278	1.55369	12.1181	9	1	47.3857	0
WFDC9	chr20	111.183	9.19864	12.0868	18	2	91.0669	113.045
Hs.656779	chr6	7.76254	0.642504	12.0817	9	1	36.1381	0
Hs.201600	chr4	47.4157	3.92511	12.0801	9	1	8.82947	0
Hs.573131	chr4	13.9574	1.15651	12.0686	9	1	46.0868	0
UCMA	chr10	47.7757	3.96016	12.0641	9	1	10.8322	0
Hs.511686	chr15	28.4466	2.35974	12.055	9	1	42.9509	0
IL17RD	chr3	25.1693	2.09106	12.0367	18	2	72.8594	63.2051
C1orf87	chr1	9.27678	0.771004	12.0321	9	1	40.0266	0
MEIS2	chr15	119.125	9.90862	12.0224	36	7	97.2655	15.6265
Hs.171192	chr2	29.6161	2.46488	12.0152	9	1	27.6591	0
LOC100130452	chr2	44.8259	3.7382	11.9913	9	1	31.3603	0
C18orf42	chr18	6.86334	0.572412	11.9902	9	1	43.8563	0
Hs.657805	chr4	5.58348	0.467275	11.949	9	1	62.4648	0
Hs.683970	chr6	43.9656	3.67979	11.9478	18	2	82.6096	5.83644
ZNF543	chr19	33.1936	2.78029	11.9389	9	1	12.0777	0
PLA2G6	chr22	202.045	16.9258	11.9371	122	24	85.5086	86.3234
LOC340357	chr8	16.998	1.42519	11.9269	9	1	21.453	0
PHYHD1	chr9	115.13	9.65361	11.9261	9	1	40.8664	0
Hs.696622	chr12	7.38281	0.61914	11.9243	9	1	72.4522	0
FAT3	chr11	49.4615	4.15117	11.9151	27	3	65.4973	45.0821
Hs.677113	chr10	11.1219	0.934551	11.9008	43	1	43.8265	0
Hs.671307	chr13	9.71914	0.817732	11.8855	9	1	35.9425	0
Hs.444721	chr20	31.6515	2.66347	11.8836	9	1	17.5838	0
Hs.670510	chr1	12.4843	1.05137	11.8744	9	1	27.9261	0
C14orf183	chr14	59.4185	5.01153	11.8564	9	1	30.3194	0
PCAT4	chr4	103.193	8.71336	11.843	18	1	79.4619	0
Hs.406810	chr17	78.5797	6.63531	11.8427	18	2	99.6971	72.9515
Hs.678603	chr1	44.8081	3.78493	11.8386	9	1	29.7176	0
LACRT	chr12	14.5163	1.2266	11.8346	9	1	29.158	0
Hs.205745	chr7	29.2995	2.47656	11.8307	9	1	24.9443	0
Hs.733839	chr4	6.21564	0.525685	11.8239	9	1	56.6492	0
Hs.658981	chr19	159.375	13.4809	11.8223	9	1	32.562	0
LOC729506	chr5	168.33	14.2402	11.8207	9	1	24.4259	0
ANKFN1	chr17	16.6242	1.40767	11.8098	18	2	62.7528	88.6084
SYT15	chr10	186.477	15.7939	11.8069	18	2	62.1563	50.941
MUSTN1	chr3	52.2612	4.42743	11.804	9	1	18.2871	0
Hs.678184	chr2	17.0916	1.44855	11.7991	9	1	47.9732	0
Hs.619490	chr17	31.1496	2.64011	11.7986	9	1	84.6786	0
Hs.657833	chr6	28.6476	2.42983	11.7899	9	1	79.422	0
Hs.568685	chr1	91.0911	7.73341	11.7789	9	1	19.8324	0
Hs.667572	chr7	98.4999	8.36423	11.7763	9	1	105.496	0
SP6	chr17	65.8824	5.59562	11.7739	9	1	30.337	0
Hs.552655	chr1	14.4372	1.2266	11.7701	9	1	51.1793	0
TRAM1L1	chr4	65.1608	5.53721	11.7678	9	1	14.5823	0
Hs.553018	chr2	14.8411	1.26164	11.7633	9	1	51.4113	0
Hs.12249	chr1	8.37994	0.712595	11.7597	9	1	28.8237	0
DNAH12	chr3	80.2548	6.83305	11.7451	18	2	96.7596	57.0415
Hs.563806	chr1	13.7074	1.16819	11.7339	9	1	51.4019	0
FAM181A-AS1	chr14	18.9116	1.6121	11.731	9	1	25.7148	0
SH2D4B	chr10	50.1564	4.27557	11.7309	9	1	31.6371	0
Hs.668323	chr12	19.3175	1.64715	11.7278	9	1	47.3105	0
CCDC178	chr18	86.9241	7.41695	11.7196	9	1	19.3359	0
Hs.594671	chr5	5.61278	0.478957	11.7188	9	1	43.2553	0
Hs.734046	chr22	14.9205	1.27333	11.7177	9	1	47.8871	0
Hs.156725	chr2	18.0683	1.54201	11.7174	9	1	46.636	0
DDI1	chr11	11.0799	0.946232	11.7095	9	1	81.9775	0
Hs.657381	chr16	44.1321	3.77325	11.696	9	1	14.4818	0
Hs.655157	chr8	389.752	33.3401	11.6902	9	1	30.1788	0
Hs.658569	chr15	10.2404	0.876141	11.6881	18	2	74.5939	54.6829
TWIST2	chr2	62.5852	5.35614	11.6847	18	2	58.1852	58.1416
Hs.677179	chr3	30.7167	2.63426	11.6605	18	2	68.5532	44.2138
Hs.624845	chr2	32.8255	2.81533	11.6595	9	1	36.3625	0
ACMSD	chr2	16.9923	1.46024	11.6367	9	1	41.9332	0
NLRP9	chr19	116.278	10.0029	11.6244	9	1	29.9647	0
Hs.604606	chr1	8.68366	0.74764	11.6148	9	1	39.1649	0
Hs.603556	chr6	179.655	15.4785	11.6067	9	1	39.6342	0
FAM188B	chr7	130.045	11.2157	11.595	18	2	136.383	50.5375
RNF165	chr18	19.8335	1.7114	11.5891	27	2	100.352	114.392
Hs.436898	chr5	14.2125	1.2266	11.5869	9	1	42.6032	0
Hs.663669	chr2	13.9244	1.20323	11.5725	9	1	67.6763	0
SLC46A2	chr9	9.59688	0.829414	11.5707	9	1	21.2032	0
Hs.659786	chr12	56.4995	4.88303	11.5706	9	1	38.1014	0
Hs.86650	chr7	13.1099	1.13314	11.5695	9	1	31.8585	0
Hs.657905	chr20	31.322	2.7102	11.5571	9	1	17.8041	0
Hs.600571	chr6	34.6637	3.00224	11.5459	9	1	23.0625	0
Hs.659029	chr11	45.5837	3.94848	11.5446	9	1	32.0952	0
Hs.255479	chr20	9.70527	0.841096	11.5388	9	1	36.272	0
LOC100505639	chr19	79.3048	6.88063	11.5258	9	1	12.7614	0
Hs.676268	chr3	16.0085	1.39014	11.5157	9	1	19.7514	0
Hs.669769	chr1	22.7324	1.97424	11.5145	9	1	31.5257	0
Hs.660353	chr6	105.676	9.18196	11.5091	9	1	35.4776	0
Hs.595738	chr9	18.9501	1.64715	11.5048	9	1	49.0386	0
Hs.726339	chr4	63.8237	5.54889	11.5021	9	1	28.4559	0
Hs.656345	chr1	41.3787	3.59802	11.5004	9	1	45.6761	0
Hs.191814	chr3	36.533	3.17747	11.4975	9	1	36.0397	0
GALNT13	chr2	69.4499	6.04537	11.4881	27	2	123.278	50.6931
Hs.585812	chr17	112.297	9.77571	11.4874	9	1	65.8856	0
Hs.657338	chr3	21.8529	1.90415	11.4765	9	1	45.0194	0
Hs.661289	chr10	7.50325	0.654185	11.4696	9	1	31.9411	0
KRTAP10-12	chr21	22.2406	1.93919	11.469	9	1	23.1586	0
LOC440335	chr16	24.3811	2.1261	11.4675	9	1	31.3653	0
SERTM1	chr13	31.7382	2.76861	11.4636	9	1	35.6549	0
Hs.730090	chr1	33.8647	2.95552	11.4581	9	1	26.2692	0
LOC100128398	chr19	46.5863	4.07114	11.4431	18	2	99.0661	89.8847
Hs.663788	chr12	10.8273	0.946232	11.4426	43	1	48.3094	0
Hs.97406	chr7	31.1198	2.72188	11.4332	9	1	36.5568	0
LOC100652791	chr8	8.27948	0.724277	11.4314	9	1	41.6992	0
Hs.720373	chr8	30.8468	2.69851	11.431	9	1	88.152	0
Hs.145573	chr2	7.20499	0.630822	11.4216	9	1	47.8878	0
Hs.675113	chr10	35.3573	3.0957	11.4214	9	1	41.0312	0
CES3	chr16	139.416	12.2245	11.4047	45	9	139.125	73.7897
Hs.241414	chr3	67.2553	5.91103	11.3779	9	1	29.0394	0
GUCA1C	chr3	40.637	3.57478	11.3677	27	3	90.4022	84.8712
Hs.676018	chr13	15.2715	1.34342	11.3677	9	1	41.3462	0
DSCR8	chr21	20.8212	1.83406	11.3525	9	1	53.4134	0
LOC100287166	chr20	15.1095	1.33173	11.3457	9	1	57.4457	0
Hs.735749	chr13	5.96299	0.525685	11.3433	9	1	72.5864	0
UBALD1	chr16	63.6181	5.6089	11.3424	27	2	41.1707	111.672
TTBK1	chr6	34.5152	3.04313	11.342	18	2	56.7292	61.6174
Hs.98450	chr7	32.314	2.85038	11.3367	9	1	19.7542	0
TRIM51	chr11	54.3763	4.80125	11.3254	9	1	38.4066	0
MESP2	chr15	131.042	11.5709	11.3252	18	2	98.88	119.291
LOC645249	chr7	3.83631	0.338775	11.3241	9	1	56.5055	0
DNAJB8-AS1	chr3	9.78188	0.864459	11.3156	9	1	76.4941	0
CCDC110	chr4	13.4695	1.19155	11.3041	9	1	28.9996	0
CC2D2A	chr4	50.3293	4.46221	11.279	36	4	95.2731	153.302
Hs.12548	chr3	22.1274	1.96256	11.2748	9	1	37.4529	0
CA1	chr8	640.74	56.8335	11.274	79	16	134.85	136.382
ZFP57	chr6	88.2648	7.83796	11.2612	9	1	20.8344	0
DLG5-AS1	chr10	33.2697	2.95552	11.2568	9	1	29.3796	0
Hs.733526	chr11	47.988	4.26389	11.2545	9	1	31.4208	0
Hs.664661	chr21	61.6585	5.4788	11.254	9	1	21.7514	0
FMOD	chr1	96.9134	8.62033	11.2424	36	8	72.6227	27.6236
Hs.734927	chr21	78.5078	6.98577	11.2383	43	1	63.6939	0
Hs.443736	chr5	46.0606	4.10034	11.2334	9	1	38.0868	0
Hs.659210	chr11	3.41015	0.303729	11.2276	9	1	68.8364	0
Hs.609547	chr2	47.0842	4.1938	11.2271	9	1	21.7029	0
SOSTDC1	chr7	111.734	9.95639	11.2223	43	8	176.481	19.6966
Hs.408530	chr16	7.86171	0.700913	11.2164	9	1	37.8079	0
Hs.385516	chr10	8.50494	0.759322	11.2007	9	1	66.7022	0
Hs.665779	chr13	52.2453	4.67275	11.1808	9	1	24.6365	0
Hs.657303	chr7	96.0817	8.59787	11.1751	9	1	33.1624	0
PER1	chr17	184.601	16.5281	11.1689	88	17	71.7722	83.3574
Hs.683854	chr16	56.1006	5.02321	11.1683	9	1	27.9578	0
TEX19	chr17	16.9422	1.51864	11.1561	9	1	59.2164	0
Hs.26920	chr15	10.0344	0.899505	11.1554	9	1	60.4599	0
EOMES	chr3	66.0396	5.92271	11.1502	9	1	56.111	0
Hs.743754	chr1	87.5441	7.86191	11.1352	9	1	16.6525	0
MUC12	chr7	9.5599	0.858618	11.1341	18	2	97.2397	83.6984
Hs.656040	chr13	49.6822	4.46248	11.1333	9	1	22.9841	0
Hs.684149	chr21	11.3074	1.01632	11.1258	9	1	71.4597	0
LOC100506303	chr14	73.4031	6.60043	11.1209	9	1	49.5418	0
Hs.660218	chr20	8.83397	0.794368	11.1208	9	1	89.7829	0
Hs.667309	chr10	51.4135	4.62603	11.114	9	1	25.9446	0
Hs.7847	chr3	44.2647	3.98352	11.112	9	1	37.8822	0
Hs.570365	chr20	63.4016	5.71244	11.0989	9	1	38.2207	0
Hs.431926	chr4	141.607	12.7683	11.0905	9	1	26.4796	0
MYOCD	chr17	29.1495	2.62842	11.0901	9	1	39.1237	0
Hs.657330	chr8	105.438	9.50745	11.09	9	1	56.0312	0
EPC1	chr10	152.042	13.7132	11.0873	45	9	98.6681	53.0621
DIRC1	chr2	15.6613	1.41351	11.0797	9	1	44.4606	0
Hs.668088	chr3	125.923	11.3665	11.0785	43	1	52.7216	0
LOC100506025	chr7	43.5896	3.93864	11.0672	18	2	56.6799	138.485
FAM81A	chr15	36.8576	3.33323	11.0576	27	3	35.4249	97.5725
Hs.551917	chr12	19.2429	1.7406	11.0553	9	1	36.6191	0
Hs.444475	chr15	37.6559	3.41111	11.0392	9	1	55.6606	0
Hs.668613	chr13	25.4011	2.30133	11.0375	9	1	33.6603	0
LOC729770	chr2	7.86434	0.712595	11.0362	9	1	57.8462	0
FAM222A	chr12	44.1482	4.00689	11.0181	9	1	15.4971	0
Hs.13211	chr4	121.37	11.016	11.0176	9	1	80.5871	0
Hs.375745	chr13	4.23858	0.385502	10.995	9	1	41.3571	0
Hs.656939	chr18	8.08856	0.735959	10.9905	9	1	46.6182	0
DMRT2	chr9	31.7479	2.89127	10.9806	18	2	92.6417	116.28
Hs.694922	chr3	36.4963	3.32934	10.962	9	1	11.508	0
ANK1	chr8	287.491	26.2347	10.9584	239	48	75.7821	113.291
HSF5	chr17	34.0411	3.10738	10.9549	9	1	36.655	0
Hs.434739	chr15	108.724	9.9296	10.9495	9	1	25.2309	0
Hs.660949	chr3	29.5303	2.69851	10.9432	9	1	21.2625	0
Hs.633764	chr19	5.36907	0.490639	10.943	9	1	33.1575	0
Hs.564504	chr12	92.9961	8.50441	10.935	9	1	24.2918	0
Hs.662399	chr8	144.601	13.2239	10.9349	9	1	9.48501	0
Hs.677170	chr11	195.405	17.8744	10.9321	9	1	28.6504	0
Hs.661917	chr2	7.01942	0.642504	10.9251	9	1	30.5436	0
Hs.144719	chr13	18.5035	1.69387	10.9238	9	1	44.6789	0
Hs.729040	chr2	7.01296	0.642504	10.9151	9	1	78.287	0
Hs.587427	chr7	19.8198	1.81653	10.9108	18	2	28.9489	42.29
Hs.43047	chr21	70.841	6.49513	10.9068	9	1	64.9093	0
LOC100287525	chr17	60.8788	5.58394	10.9025	9	1	31.9715	0
Hs.671557	chr7	28.525	2.61674	10.901	43	1	65.1768	0
GPIHBP1	chr8	55.6943	5.11666	10.8849	9	1	53.2123	0
Hs.684459	chr8	12.9635	1.19155	10.8795	9	1	80.0974	0
LOC646268	chr1	51.707	4.75453	10.8753	18	2	127.289	26.7554
Hs.437225	chr14	7.61839	0.700913	10.8692	9	1	54.0793	0
Hs.152432	chr8	99.7085	9.18196	10.8592	9	1	15.5335	0
Hs.661499	chr11	4.56273	0.420548	10.8495	9	1	68.9002	0
Hs.572245	chr13	5.57435	0.514003	10.845	9	1	60.5367	0
CXCR1	chr2	67.606	6.24221	10.8305	36	8	164.605	35.55
TFR2	chr7	290.221	26.8075	10.8261	115	23	115.012	94.5605
Hs.119334	chr16	90.3522	8.34582	10.826	9	1	25.7448	0
Hs.671926	chr8	205.987	19.0298	10.8244	9	1	55.9683	0
Hs.658285	chr6	7.20163	0.665867	10.8154	9	1	76.1237	0
LOC284688	chr1	22.3556	2.06769	10.8118	9	1	15.0603	0
FAM132B	chr2	100.626	9.30978	10.8086	9	1	19.8542	0
KCTD16	chr5	41.604	3.85502	10.7922	9	1	28.0947	0
DGCR6L	chr22	14.7358	1.36678	10.7814	43	1	50.8837	0
RPL34-AS1	chr4	7.92327	0.735959	10.7659	9	1	43.4751	0
KCTD19	chr16	7.91525	0.735959	10.755	9	1	106.1	0
Hs.534682	chr3	31.0313	2.88542	10.7545	9	1	22.0709	0
Hs.663384	chr8	31.1154	2.89711	10.7402	9	1	28.6247	0
Hs.599383	chr4	66.1538	6.16235	10.7352	9	1	24.7711	0
LOC100653005	chr6	51.9051	4.83832	10.7279	18	2	32.0343	105.91
Hs.436137	chr6	28.5501	2.66347	10.7191	9	1	42.0041	0
Hs.656171	chr13	8.26034	0.771004	10.7137	43	1	74.2133	0
DEFB107B	chr8	10.2627	0.957914	10.7136	9	1	34.8507	0
Hs.560019	chr12	26.5322	2.47656	10.7133	52	2	112.196	75.3803
IGKV1D-13	chr2	123.839	11.5769	10.6971	43	8	66.1954	46.7364
DNAH3	chr16	310.616	29.0388	10.6966	140	25	334.152	88.0973
SGCZ	chr8	28.1151	2.62842	10.6966	9	1	32.3972	0
Hs.732473	chr1	128.087	11.9856	10.6867	9	1	25.6815	0
LOC100130700	chr16	66.1323	6.1914	10.6813	9	1	19.2992	0
GPR133	chr12	7.23045	0.677549	10.6715	9	1	28.2897	0
Hs.666126	chr1	55.098	5.16339	10.6709	9	1	23.1177	0
Hs.667258	chr17	34.2674	3.21252	10.6668	9	1	22.4278	0
Hs.272234	chr1	13.078	1.2266	10.662	9	1	46.9184	0
Hs.612682	chr10	8.83604	0.829414	10.6534	9	1	40.7258	0
Hs.744106	chr20	19.1653	1.79901	10.6532	9	1	18.9437	0
Hs.663787	chr17	34.3347	3.2242	10.6491	9	1	23.1448	0
FAM162B	chr6	84.5526	7.94368	10.644	9	1	17.604	0
LOC643037	chr11	5.21942	0.490639	10.638	9	1	42.3695	0
Hs.599650	chrX	16.774	1.57705	10.6363	9	1	63.6467	0
Hs.656336	chr2	84.2305	7.92032	10.6347	9	1	48.5897	0
LOC100216546	chr7	22.1078	2.07938	10.6319	9	1	14.7	0
LOC100289058	chr13	102.529	9.64923	10.6256	9	1	38.5356	0
SGSM1	chr22	55.5345	5.22659	10.6254	27	2	66.9982	104.755
Hs.657841	chr1	11.91	1.12146	10.6201	9	1	36.2777	0
Hs.657164	chr11	33.4968	3.15411	10.6201	9	1	44.7936	0
Hs.171463	chr5	21.2085	1.9976	10.617	9	1	30.9321	0
C22orf42	chr22	91.4193	8.6247	10.5997	18	2	75.8082	110.007
IGSF9	chr1	36.8263	3.4812	10.5786	9	1	36.9384	0
Hs.607409	chr8	41.495	3.92511	10.5717	9	1	17.7243	0
Hs.363386	chr6	21.7208	2.05601	10.5645	9	1	20.0637	0
MIR4500HG	chr13	13.8177	1.30837	10.561	9	1	69.3114	0
LOC100129516	chr3	13.6869	1.29669	10.5552	9	1	26.8557	0
Hs.678249	chr11	14.6552	1.39014	10.5422	9	1	18.0627	0
Hs.601787	chr9	45.0233	4.27557	10.5304	9	1	32.8901	0
Hs.732112	chr8	14.8786	1.41351	10.526	9	1	65.8907	0
Hs.667795	chr7	11.4292	1.08642	10.5201	18	2	47.1929	56.2644
Hs.555076	chr6	9.45078	0.899505	10.5067	9	1	29.2478	0
Hs.662765	chr21	74.3125	7.07922	10.4973	9	1	19.1998	0
LOC100506497	chr7	45.6715	4.3515	10.4956	18	2	109.307	135.727
ZNF577	chr19	26.3554	2.5116	10.4934	18	2	54.4759	57.2263
PLEKHN1	chr1	25.7171	2.4532	10.4831	9	1	61.5554	0
Hs.287827	chr7	15.2875	1.46024	10.4692	9	1	49.9303	0
KRTAP4-2	chr17	159.362	15.2322	10.4622	9	1	29.3423	0
Hs.668561	chr8	109.924	10.5137	10.4554	9	1	90.9495	0
Hs.662920	chr1	65.7779	6.29653	10.4467	9	1	39.1794	0
LOC100128594	chrX	46.7336	4.47416	10.4452	9	1	20.3899	0
Hs.671447	chr17	30.6134	2.93215	10.4406	9	1	24.0577	0
WWC2-AS2	chr4	77.1913	7.39463	10.4388	9	1	29.5958	0
ZNF445	chr3	575.805	55.2144	10.4285	18	2	120.162	0.890827
LOC100288911	chr2	12.3564	1.18571	10.4211	18	2	83.1546	64.7891
Hs.726062	chr8	13.0152	1.24996	10.4124	9	1	101.51	0
OVOL3	chr19	11.6713	1.12146	10.4072	43	1	148.323	0
LRRC55	chr11	10.0855	0.969596	10.4018	9	1	70.6952	0
Hs.720094	chr8	16.0358	1.54201	10.3993	9	1	77.3979	0
TPRG1	chr3	19.7698	1.90415	10.3825	9	1	29.6278	0
Hs.669866	chr5	72.1885	6.9624	10.3683	9	1	31.5228	0
Hs.656877	chr4	68.1675	6.5769	10.3647	9	1	55.2362	0
LOC100132207	chr3	51.334	4.95312	10.364	9	1	33.4092	0
ALDH1L2	chr12	35.9562	3.47602	10.3441	18	2	53.3096	96.7455
FAM46B	chr1	73.4984	7.11427	10.3311	9	1	18.3698	0
Hs.713116	chr13	27.9714	2.7102	10.3208	9	1	16.7939	0
Hs.6985	chr2	16.995	1.64715	10.3178	9	1	30.9051	0
Hs.658129	chr4	93.8453	9.11187	10.2992	43	1	124.789	0
FRMPD3	chrX	78.5001	7.62827	10.2907	9	1	19.7322	0
Hs.583592	chr8	28.7895	2.80365	10.2686	9	1	16.7983	0
LOC100506286	chr2	6.47722	0.630822	10.2679	9	1	69.3419	0
PPP2R1A	chr19	217.686	21.2171	10.2599	36	8	67.3804	145.46
UNC80	chr2	25.2473	2.46098	10.259	27	3	77.8512	71.8285
Hs.675458	chr10	8.13435	0.794368	10.24	9	1	34.4291	0
PROSER2-AS1	chr10	45.3355	4.42765	10.2392	18	2	79.9327	129.108
TEPP	chr16	35.8572	3.50456	10.2316	9	1	76.2309	0
Hs.745357	chr8	6.92464	0.677549	10.2201	9	1	47.1968	0
Hs.733886	chr6	24.9471	2.44151	10.2179	9	1	25.0207	0
CLEC14A	chr14	9.18758	0.899505	10.214	9	1	49.5319	0
Hs.112889	chr1	13.3605	1.30837	10.2116	9	1	135.641	0
Hs.666898	chr3	34.174	3.34686	10.2108	18	2	42.4284	17.0298
Hs.598843	chr12	14.9072	1.46024	10.2087	9	1	28.5463	0
LOC574538	chr12	10.0086	0.981278	10.1996	18	2	71.8843	11.7851
Hs.658678	chr5	174.144	17.0843	10.1932	9	1	37.2855	0
LOC100505491	chr4	20.9572	2.05601	10.1932	9	1	53.8315	0
LIF	chr22	82.7259	8.11721	10.1914	36	8	185.952	27.1728
LINC00842	chr10	5.95195	0.584094	10.19	9	1	70.1615	0
Hs.732673	chr2	69.1608	6.78717	10.1899	9	1	31.5286	0
SMOC1	chr14	40.9383	4.01857	10.1873	18	2	74.7753	67.0107
ZNF705G	chr8	84.1222	8.25908	10.1854	9	1	9.42694	0
Hs.601545	chr14	76.7503	7.53912	10.1803	18	2	32.327	3.58681
LINC00948	chr10	44.3085	4.35734	10.1687	9	1	24.9471	0
LOC646588	chr7	78.6115	7.73341	10.1652	9	1	24.9643	0
Hs.224189	chr11	7.48109	0.735959	10.1651	9	1	73.2054	0
Hs.667313	chr5	201.021	19.7774	10.1642	9	1	51.9304	0
Hs.673636	chr14	29.6667	2.92047	10.1582	9	1	45.1888	0
PCOLCE-AS1	chr7	148.022	14.579	10.1531	9	1	21.4434	0
TTLL2	chr6	62.2156	6.12819	10.1524	9	15	15.5871	22.9105
OR2M4	chr1	9.70947	0.957914	10.136	18	2	39.722	34.493
Hs.660185	chr9	51.0315	5.03489	10.1356	9	1	29.3738	0
Hs.648873	chr7	56.4439	5.57226	10.1295	9	1	36.5414	0
TUBGCP6	chr22	44.2312	4.36902	10.1238	18	1	50.2816	0
Hs.569654	chr16	19.5983	1.93919	10.1064	9	1	41.1684	0
Hs.657784	chr2	90.3765	8.94832	10.0998	9	1	15.4088	0
FAM127A	chrX	132.82	13.1527	10.0984	36	7	29.5545	31.4343
Hs.655795	chr12	4.48131	0.443912	10.0951	9	1	37.495	0
MRGPRX2	chr11	73.9302	7.32454	10.0935	9	1	32.2945	0
Hs.663918	chr8	62.7244	6.21476	10.0928	9	1	44.438	0
Hs.674734	chr7	10.4915	1.03969	10.091	9	1	44.9807	0
Hs.719572	chr15	25.2183	2.49992	10.0876	9	1	29.2089	0
SLC22A25	chr11	130.491	12.9429	10.0821	18	2	98.3829	61.9143
PRLHR	chr10	42.2628	4.1938	10.0775	9	1	11.8023	0
Hs.730793	chr21	45.2634	4.49752	10.0641	9	1	27.9956	0
Hs.519666	chr5	2.70282	0.268683	10.0595	9	1	27.3355	0
Hs.385793	chr2	11.6221	1.15651	10.0494	9	1	52.5012	0
LRFN5	chr14	33.5487	3.34102	10.0415	18	2	37.0759	105.324
Hs.668458	chr1	29.9069	2.97888	10.0396	9	1	39.1743	0
Hs.606266	chr6	16.8746	1.68219	10.0313	9	1	38.043	0
LINC00523	chr14	91.7846	9.1586	10.0217	9	1	18.3395	0
EPN2-IT1	chr17	14.9793	1.49528	10.0177	9	1	41.4095	0
LOC100506885	chr6	61.2221	6.11686	10.0087	9	1	27.3587	0
LOC100134259	chr2	37.059	3.70316	10.0074	9	1	33.2668	0
ZCCHC5	chrX	69.1558	6.91567	9.99987	9	1	11.5936	0
Hs.164225	chr4	16.4689	1.64715	9.99843	9	1	32.4422	0
Hs.444197	chr3	18.335	1.83406	9.997	9	1	45.3694	0
ARHGAP36	chrX	7.46825	0.74764	9.9891	9	1	47.3122	0
SPATA31E1	chr9	15.9734	1.60042	9.98076	18	2	112.245	92.9045
LINC00543	chr13	6.9898	0.700913	9.97243	9	1	47.0939	0
TIGD4	chr4	50.6581	5.08114	9.96984	27	3	104.563	117.253
IL27	chr16	7.91161	0.794368	9.95963	9	1	87.5994	0
Hs.443381	chr10	27.903	2.80365	9.95238	9	1	41.8246	0
GLB1L3	chr11	73.8266	7.41864	9.95151	18	1	108.077	0
Hs.664784	chr1	69.1401	6.95072	9.94719	9	1	15.0724	0
Hs.616897	chr3	114.829	11.5534	9.93899	9	1	23.8647	0
Hs.450930	chr13	153.872	15.4902	9.93349	9	1	24.3624	0
LOC284080	chr17	55.7842	5.61899	9.92781	18	2	77.6791	121.722
STOML2	chr9	361.185	36.4093	9.92015	36	7	66.6033	49.6057
Hs.665107	chr3	62.694	6.3199	9.92009	9	1	28.9159	0
NLRP14	chr11	55.4877	5.59562	9.91628	9	1	38.067	0
Hs.301858	chr1	26.7532	2.69851	9.91406	18	2	96.6868	58.1603
Hs.328157	chr6	5.67451	0.572412	9.91332	9	1	50.2203	0
Hs.732502	chr3	21.7557	2.19619	9.90607	9	1	49.7731	0
AKR1C2	chr10	142.646	14.4096	9.89943	129	17	107.578	46.1685
TMEM125	chr1	85.9121	8.6787	9.89919	9	1	23.872	0
Hs.617089	chr1	6.01225	0.607458	9.8974	9	1	52.7718	0
Hs.176083	chr4	7.51359	0.759322	9.89512	9	1	68.8423	0
Hs.634971	chr4	43.4125	4.39239	9.88358	9	1	9.36236	0
LOC100507066	chr12	9.46508	0.957914	9.88092	9	1	38.4094	0
Hs.553947	chr3	20.4823	2.07353	9.87795	54	6	52.9818	90.3608
Hs.659898	chr3	79.1384	8.01377	9.8753	9	1	18.0215	0
PLEKHH2	chr2	17.1018	1.73281	9.86939	27	3	68.2978	141.185
Hs.535810	chr5	9.21784	0.934551	9.86339	9	1	80.4324	0
Hs.666899	chr8	13.192	1.33758	9.86264	18	2	49.1034	122.895
Hs.308629	chr3	26.8006	2.72188	9.84635	9	1	17.6753	0
DNAH11	chr7	28.5223	2.89711	9.84511	27	1	65.3431	0
SATB2-AS1	chr2	12.6496	1.28501	9.84401	18	1	70.2865	0
Hs.714479	chr1	13.5412	1.37846	9.82344	9	1	50.479	0
CDYL2	chr16	323.738	32.9682	9.81972	9	1	29.2239	0
Hs.731407	chr13	62.4921	6.36663	9.81557	9	1	23.8197	0
Hs.733852	chr8	7.90467	0.80605	9.80667	9	1	28.6544	0
MB21D2	chr3	118.757	12.1375	9.7843	9	1	22.6868	0
Hs.664280	chr11	9.02889	0.922869	9.7835	9	1	38.2079	0
LEF1-AS1	chr4	23.5883	2.41231	9.77832	18	2	38.386	114.712
Hs.665895	chr3	46.6537	4.77789	9.7645	9	1	21.5321	0
Hs.552946	chr15	106.824	10.9465	9.75874	9	1	27.8036	0
PRSS21	chr16	171.845	17.6272	9.74886	36	8	92.7696	21.3015
DPPA2	chr3	62.0345	6.36663	9.7437	9	1	41.1149	0
Hs.664162	chr10	12.0618	1.23828	9.74077	18	2	46.772	80.0498
Hs.10319	chr20	51.5986	5.30357	9.72903	9	1	31.7608	0
C8orf58	chr8	52.8319	5.43208	9.72592	9	1	56.4386	0
Hs.135232	chr1	71.3331	7.33622	9.72341	9	1	19.9282	0
Hs.158853	chr5	4.76913	0.490639	9.72024	9	1	51.3168	0
Hs.473495	chr1	61.1744	6.29653	9.71556	9	1	13.8462	0
Hs.479989	chr1	8.05785	0.829414	9.71512	9	1	55.2566	0
ZNF843	chr16	292.755	30.1357	9.71458	18	2	96.3888	30.967
TSPEAR	chr21	20.7246	2.13389	9.71214	27	3	72.0357	70.1293
GALNT15	chr3	29.1471	3.00224	9.70845	27	3	40.6847	126.384
Hs.661118	chr13	57.0237	5.87708	9.70273	18	2	69.1419	11.2021
Hs.660285	chr7	99.4546	10.2684	9.68553	9	1	23.043	0
Hs.530715	chr11	31.4087	3.24756	9.67147	9	1	19.9259	0
Hs.720560	chr1	45.74	4.73116	9.66782	9	1	58.382	0
Hs.571168	chr6	77.393	8.01377	9.6575	9	1	24.1863	0
Hs.112621	chr7	4.73783	0.490639	9.65644	9	1	70.0811	0
C9orf135	chr9	36.0124	3.73189	9.64993	18	2	46.4972	122.386
Hs.97639	chr8	76.2182	7.90701	9.63932	9	1	27.1096	0
BEX1	chrX	289.696	30.0576	9.63802	36	8	58.9007	88.8201
PXT1	chr6	64.7277	6.71708	9.63628	9	1	23.7599	0
Hs.664708	chr14	11.6991	1.21492	9.6296	9	1	58.4989	0
Hs.444587	chr3	45.8719	4.76621	9.6244	9	1	26.6352	0
FSCB	chr14	8.2	0.852777	9.61564	9	1	54.2177	0
ADAD1	chr4	156.206	16.2491	9.61323	18	2	100.543	24.2478
Hs.599235	chr8	31.3316	3.25925	9.61313	9	1	52.7393	0
SLC5A11	chr16	11.9033	1.23828	9.61274	9	1	55.8724	0
SLC30A8	chr8	50.3758	5.25229	9.5912	18	2	41.6208	80.0856
SOX21-AS1	chr13	22.855	2.3831	9.59043	9	1	61.1021	0
Hs.665033	chr3	34.3875	3.58634	9.58849	9	1	34.6413	0
SLC10A4	chr4	9.51356	0.99296	9.58101	9	1	58.8966	0
Hs.624078	chr17	41.6166	4.34566	9.57659	9	1	28.6374	0
Hs.453857	chr8	25.3498	2.65179	9.55953	9	1	22.3023	0
Hs.671708	chr11	31.9343	3.34102	9.55824	9	1	32.4919	0
Hs.660816	chr2	19.5363	2.04433	9.55636	9	1	27.2027	0
Hs.656218	chr12	44.8506	4.69612	9.55056	9	1	17.9976	0
Hs.156398	chr8	7.25031	0.759322	9.5484	9	1	42.4073	0
LOC401312	chr7	86.5003	9.0596	9.54792	27	3	72.8704	45.5581
Hs.674035	chr19	37.2224	3.90175	9.53994	9	1	22.7013	0
CHRDL2	chr11	12.1398	1.27333	9.53396	9	1	63.8781	0
Hs.570383	chr20	46.6292	4.89471	9.52644	9	1	18.3443	0
GGA1	chr22	338.448	35.5617	9.5172	131	32	70.7589	183.312
Hs.705563	chr10	40.0699	4.21132	9.51481	18	2	71.8218	119.061
Hs.736471	chr2	1.77402	0.18691	9.49131	9	1	22.7457	0
Hs.608171	chr5	13.9699	1.47192	9.49098	43	1	71.1791	0
Hs.375762	chr15	25.3815	2.67515	9.48788	9	1	66.4618	0
Hs.696422	chr7	11.6323	1.2266	9.48339	9	1	53.9925	0
Hs.710429	chr7	42.0931	4.43912	9.48231	9	1	28.5124	0
Hs.673247	chr18	34.9228	3.68539	9.47601	18	2	62.4644	124.835
C21orf91-OT1	chr21	102.514	10.8199	9.47456	18	2	102.297	132.871
Hs.659431	chr2	15.4933	1.63546	9.47331	9	1	55.9431	0
PCDH10	chr4	10.0677	1.06305	9.47056	18	2	57.9133	97.9071
Hs.563492	chr7	43.2422	4.56762	9.46713	9	1	43.9215	0
LOC100507378	chr16	14.3516	1.51864	9.45028	9	1	40.5852	0
Hs.723524	chr20	40.2823	4.26389	9.44732	9	1	8.58268	0
Hs.656880	chr12	52.8497	5.59562	9.44484	9	1	16.6169	0
Hs.632591	chr4	60.911	6.46008	9.42883	9	1	23.5444	0
LOC441025	chr4	52.7359	5.59562	9.42449	9	1	28.2917	0
Hs.155004	chr12	47.7653	5.06994	9.42128	9	1	43.9614	0
LOC648691	chr22	85.2304	9.05346	9.41413	9	1	30.6586	0
Hs.601018	chr7	36.8374	3.91343	9.41308	9	1	58.0088	0
Hs.664744	chr2	26.3735	2.80365	9.40683	9	1	32.8012	0
LOC100134368	chr16	18.8805	2.00928	9.39666	9	1	62.5674	0
Hs.660779	chr15	37.2093	3.96016	9.39592	9	1	65.5715	0
UNC5CL	chr6	95.4844	10.1632	9.39507	9	1	21.2344	0
Hs.611927	chr6	6.58238	0.700913	9.39116	9	1	41.2768	0
NTN5	chr19	34.8304	3.709	9.39078	18	2	71.2971	38.9744
SLC22A9	chr11	113.582	12.1024	9.38507	9	1	11.9001	0
Hs.149762	chr2	36.8208	3.92511	9.38082	9	1	26.0004	0
IL23R	chr1	19.9975	2.13194	9.37995	18	2	50.0832	94.9267
ARL4A	chr7	241.46	25.7563	9.37478	36	8	62.822	52.6962
B3GNT8	chr19	23.866	2.54665	9.37151	9	1	54.9381	0
KCP	chr7	11.2668	1.20323	9.36376	18	1	96.5613	0
Hs.181895	chr1	31.0558	3.31765	9.36078	9	1	40.9476	0
DNAJC5G	chr2	79.6907	8.51609	9.35766	9	1	22.2367	0
PGA3	chr11	31.0369	3.31765	9.35508	43	1	36.5797	0
Hs.658686	chr4	24.5727	2.62842	9.34885	9	1	38.2839	0
Hs.385753	chr10	6.87837	0.735959	9.34614	9	1	38.8191	0
RASEF	chr9	360.024	38.5213	9.34612	45	5	137.42	133.869
HMX2	chr10	49.6342	5.31526	9.33806	9	1	37.5042	0
LOC729732	chr8	29.3104	3.14243	9.32731	9	1	73.6132	0
Hs.665960	chr20	136.54	14.6425	9.32491	9	1	20.416	0
GDA	chr9	72.6457	7.79182	9.32334	18	1	22.3221	0
CGN	chr1	25.4267	2.72772	9.32158	18	2	42.3878	28.7688
Hs.633910	chr22	14.2648	1.53033	9.32143	9	1	47.2737	0
SLC25A34	chr1	88.8628	9.53397	9.32064	18	2	107.1	2.62235
Hs.356368	chr1	84.0133	9.01841	9.31575	9	1	112.862	0
Hs.570820	chr4	13.8096	1.4836	9.30814	9	1	30.4147	0
AGAP1	chr2	103.637	11.1386	9.30428	54	10	94.6001	48.931
Hs.434946	chr1	33.8444	3.64475	9.28579	9	1	22.825	0
LOC100288238	chr9	21.0232	2.26629	9.27651	9	1	50.6838	0
GPHB5	chr14	17.118	1.84574	9.27436	9	1	76.653	0
Hs.720594	chr10	34.8798	3.76157	9.27267	9	1	18.9458	0
NR4A1	chr12	98.4937	10.6221	9.27249	122	24	127.16	35.1051
ALPP	chr2	184.82	19.9443	9.26681	72	15	297.08	136.054
Hs.656518	chr17	16.3437	1.76396	9.26532	43	1	90.9315	0
DAPL1	chr2	9.94678	1.07473	9.25512	9	1	43.8817	0
KRBOX1	chr3	113.252	12.2426	9.25064	9	1	25.7422	0
Hs.655276	chr9	23.9766	2.59338	9.2453	9	1	41.4457	0
OFCC1	chr6	39.2569	4.25195	9.23267	99	6	99.6314	88.731
Hs.639354	chr18	13.1547	1.42519	9.23015	9	1	57.5059	0
TSPAN16	chr19	31.915	3.45784	9.22975	18	2	40.0823	76.444
Hs.465316	chr18	2.80008	0.303729	9.21902	9	1	68.7124	0
Hs.663425	chr6	28.9032	3.14243	9.19773	9	1	37.1203	0
Hs.661716	chr14	50.7102	5.51385	9.19688	9	1	34.5895	0
AGPHD1	chr15	51.1252	5.56058	9.19422	9	1	11.31	0
Hs.669794	chr3	2.36234	0.257001	9.19194	9	1	50.6675	0
Hs.173727	chr11	92.0794	10.0231	9.18676	9	1	37.4744	0
BEND7	chr10	29.4037	3.20084	9.18626	27	3	93.1414	92.454
CATX-1	chr2	24.5598	2.67515	9.18071	18	2	26.4234	60.5209
Hs.131181	chr6	48.2607	5.25685	9.18054	9	1	20.68	0
WDR63	chr1	4.81183	0.525685	9.15346	9	1	59.6535	0
Hs.665019	chr13	82.7344	9.06077	9.13105	9	1	52.7992	0
ZSWIM5	chr1	80.0934	8.77309	9.12943	9	1	23.9608	0
Hs.271955	chr5	58.6131	6.42504	9.12261	9	1	33.3757	0
Hs.658551	chr7	25.2451	2.76861	9.11833	9	1	33.5492	0
LOC646329	chr7	49.5254	5.43208	9.11722	9	1	24.2258	0
PCDHB10	chr5	14.902	1.63546	9.11179	9	1	25.2748	0
Hs.657684	chr4	61.6153	6.76381	9.10956	9	1	31.9413	0
HLA-G	chr6	909.577	99.8669	9.1079	172	39	80.5369	246.884
Hs.662815	chr18	61.9145	6.79886	9.10661	9	1	36.8176	0
Hs.160264	chr15	12.9673	1.42519	9.09867	9	1	50.5641	0
Hs.606892	chr10	156.003	17.1458	9.0986	18	2	82.6564	85.5591
MT1E	chr16	108.401	11.9176	9.09585	43	8	73.1591	27.3253
Hs.596865	chr10	52.1354	5.7358	9.08946	9	1	26.011	0
Hs.607939	chr17	58.6624	6.46008	9.08076	9	1	33.3349	0
C14orf37	chr14	9.01609	0.99296	9.08001	9	1	41.3984	0
SERPINB12	chr18	133.913	14.7547	9.07595	9	1	26.7711	0
Hs.710637	chr7	50.2545	5.53721	9.07578	9	1	32.9405	0
Hs.734863	chr1	33.926	3.7382	9.07549	9	1	19.525	0
TEX35	chr1	19.4972	2.14947	9.07072	9	1	36.977	0
Hs.679237	chr15	8.37058	0.922869	9.07017	43	1	66.7477	0
MAP10	chr1	13.9782	1.54201	9.06496	9	1	41.804	0
RIBC1	chrX	88.2686	9.74332	9.0594	18	2	80.4407	126.331
Hs.672595	chr3	31.1011	3.43447	9.05556	9	1	33.6709	0
GRIK1-AS2	chr21	7.29831	0.80605	9.05442	18	1	49.8168	0
Hs.551700	chr16	6.23372	0.689231	9.04446	9	1	40.4971	0
Hs.658924	chr12	111.05	12.2785	9.04427	9	1	94.4073	0
MEIOB	chr16	27.5668	3.04897	9.04135	9	1	30.7124	0
LOC100422737	chr6	55.5891	6.15465	9.03206	36	4	107.556	95.1062
KLF6	chr10	337.684	37.4386	9.01967	147	25	180.332	195.281
Hs.553019	chr2	59.5852	6.61195	9.01175	9	1	21.6515	0
Hs.418279	chr21	58.6107	6.50681	9.0076	9	1	36.6332	0
CNTD2	chr19	86.536	9.61204	9.00288	36	8	76.3263	36.7972
E2F4	chr16	223.136	24.7856	9.00264	79	15	113.992	180.705
Hs.658320	chr11	64.9749	7.2194	9.00004	9	1	29.3052	0
Hs.434593	chr9	5.35872	0.595776	8.99452	9	1	56.7603	0
Hs.665919	chr5	70.8106	7.87359	8.99343	9	1	26.7593	0
Hs.602510	chr2	73.7461	8.20068	8.99268	9	1	55.6397	0
ST7-OT4	chr7	14.0677	1.56537	8.98678	9	1	40.4703	0
[truncated: 23,542 more rows]
