# Supplementary material for: Integrated differential transcriptome maps of Acute Megakaryoblastic Leukemia (AMKL) in children with or without Down Syndrome (DS)
Source: BMC Med Genomics. 2014 Dec 5;7:63. doi: 10.1186/s12920-014-0063-z (PMC4304173; doi:10.1186/s12920-014-0063-z)
Supplement: Additional file 7 — Table listing the 25,546 mapped loci of Transcriptome Map Comparison of non-DS AMKL vs. CB MK Cells (Pool 'B' vs Pool 'E') sorted in descending order of 'B'/'E' expression value. N/A: not available. [file 12920_2014_63_MOESM7_ESM.xls]

## Sheet: Sheet1
Additional file 7. List of 25,546 mapped loci of Transcriptome Map Comparison of non-DS AMKL vs. CB MK Cells (Pool 'B' vs Pool 'E' ) sorted in descending order of 'B'/'E' expression value. N/A: not available.
Gene name	Chr	Value 'B'	Value 'E'	Ratio 'B'/'E'	Data points 'B'	Data points 'E'	SD as % of Expression 'B'	SD as % of Expression 'E'
Hs.586159	chr4	60.405	0.0467275	1292.71	7	1	178.871	0
PRICKLE2-AS3	chr3	1596.15	1.24996	1276.96	7	1	137.358	0
Hs.355689	chr18	624.351	0.549048	1137.15	7	1	168.386	0
Hs.661406	chr4	194.715	0.280365	694.504	7	1	85.5032	0
Hs.636074	chr1	1116.77	1.65883	673.231	7	1	124.363	0
Hs.436357	chr3	7.57313	0.0116819	648.28	7	1	73.8105	0
Hs.601565	chr3	134.587	0.210274	640.058	7	1	80.5989	0
RNF182	chr6	251.017	0.467275	537.193	7	1	210.907	0
Hs.603444	chr20	106.002	0.198592	533.766	7	1	89.5023	0
Hs.562002	chrX	30.6723	0.0584094	525.127	7	1	40.8945	0
Hs.649325	chr2	174.806	0.385502	453.449	7	1	87.7276	0
Hs.598823	chr8	227.248	0.584094	389.061	7	1	92.0966	0
TMEM252	chr9	267.422	0.712595	375.279	7	1	95.2532	0
Hs.616780	chr4	1055.02	3.10738	339.52	7	1	153.437	0
Hs.130213	chr3	100.02	0.315411	317.109	7	1	28.4022	0
Hs.661673	chr8	71.6011	0.233638	306.462	7	1	31.154	0
CNTN3	chr3	7.12724	0.0233638	305.055	7	1	64.7937	0
CLEC3A	chr16	135.187	0.443912	304.537	7	1	50.1965	0
Hs.16732	chr2	106.446	0.350456	303.734	7	1	69.1542	0
Hs.602281	chr4	31.5483	0.105137	300.069	7	1	73.9388	0
ZIC2	chr13	62.027	0.210274	294.982	17	1	135.493	0
Hs.677505	chr10	76.8977	0.268683	286.202	7	1	89.4003	0
LOC100130654	chr17	170.537	0.61914	275.442	7	1	96.5474	0
Hs.672053	chr7	73.7465	0.280365	263.037	7	1	69.1859	0
C9orf163	chr9	823.182	3.13074	262.935	7	1	108.428	0
DLX3	chr17	85.3386	0.338775	251.904	7	1	29.653	0
OR5P3	chr11	81.908	0.327093	250.412	7	1	55.8618	0
Hs.306690	chr3	52.6295	0.210274	250.29	7	1	70.6756	0
RHPN2	chr19	46.7734	0.18691	250.246	7	1	74.3891	0
Hs.569218	chr13	35.5416	0.151864	234.035	7	1	48.9091	0
LOC100652778	chr18	92.1333	0.397184	231.966	7	1	29.6309	0
Hs.97313	chr8	54.0537	0.233638	231.357	7	1	50.3009	0
PCDHB2	chr5	67.5414	0.292047	231.269	7	1	37.2228	0
LHX8	chr1	45.8649	0.198592	230.95	7	1	20.0593	0
OR10A5	chr11	127.322	0.56073	227.064	7	1	56.536	0
CHRM1	chr11	55.6206	0.24532	226.727	7	1	10.3702	0
HS6ST2	chrX	13.1962	0.0584094	225.925	21	1	81.6616	0
Hs.679455	chr4	107.891	0.478957	225.262	7	1	83.2347	0
Hs.587427	chr7	407.837	1.81653	224.514	14	2	353.252	42.29
Hs.637461	chr13	81.9759	0.37382	219.292	7	1	66.9194	0
LINC00692	chr3	51.4415	0.239479	214.806	14	2	140.256	65.5367
Hs.572795	chr2	116.433	0.56073	207.646	7	1	84.675	0
INSC	chr11	40.94	0.198592	206.152	7	1	70.3483	0
LOC101060007	chr5	714.253	3.52793	202.457	7	1	112.562	0
Hs.731848	chr3	16.5227	0.0817732	202.055	7	1	106.363	0
Hs.596805	chr3	176.603	0.887823	198.916	7	1	77.8847	0
COL6A5	chr3	82.4132	0.414707	198.726	14	2	107.68	41.8289
Hs.121735	chr18	352.704	1.78733	197.336	7	1	74.5269	0
FAM110C	chr2	45.8942	0.233638	196.433	7	1	50.4491	0
Hs.609090	chr15	31.8834	0.163546	194.95	7	1	78.3419	0
LOC283585	chr14	195.233	1.00464	194.331	7	1	54.1396	0
Hs.658803	chr8	44.969	0.233638	192.473	7	1	53.5573	0
Hs.666779	chr1	128.827	0.677549	190.137	7	1	65.7346	0
PRR9	chr1	106.918	0.572412	186.785	7	1	47.284	0
Hs.708778	chr5	6.41063	0.0350456	182.922	7	1	73.0212	0
LOC100505718	chr8	36.2177	0.198592	182.373	7	1	75.2218	0
FLJ40288	chr7	118.98	0.654185	181.875	14	1	108.721	0
CSMD3	chr8	139.186	0.782686	177.831	7	1	71.1616	0
ABCC11	chr16	49.7571	0.280365	177.473	14	1	47.4387	0
C15orf43	chr15	14.3805	0.0817732	175.858	7	1	90.2472	0
LOC100505946	chr4	42.7062	0.24532	174.084	7	1	76.2372	0
COL6A6	chr3	58.4359	0.338775	172.492	7	1	25.3531	0
VN1R2	chr19	34.1022	0.198592	171.72	7	1	48.4146	0
Hs.112740	chr4	37.9821	0.221956	171.124	7	1	75.0398	0
Hs.673510	chr9	89.743	0.525685	170.716	7	1	43.8005	0
Hs.662285	chr8	23.8943	0.140183	170.451	7	1	89.2659	0
Hs.347841	chr2	35.619	0.210274	169.393	7	1	81.9245	0
LINC00629	chrX	779.486	4.61434	168.927	7	1	133.579	0
Hs.659601	chr5	13.7488	0.0817732	168.134	7	1	95.0076	0
HHIPL1	chr14	72.6393	0.43223	168.057	7	1	51.7076	0
Hs.389441	chr17	111.862	0.665867	167.994	7	1	15.5149	0
C13orf45	chr13	43.0648	0.257001	167.566	7	1	64.1497	0
Hs.656873	chr11	58.6804	0.350456	167.44	7	1	20.8304	0
Hs.130793	chr4	107.515	0.642504	167.337	7	1	45.3656	0
Hs.632500	chr1	33.1731	0.198592	167.041	7	1	62.7395	0
NECAB1	chr8	21.0129	0.128501	163.524	7	1	97.7439	0
Hs.436882	chr6	37.8665	0.233638	162.074	7	1	37.0634	0
Hs.639240	chr3	193.085	1.19155	162.045	7	1	78.7659	0
TMEM72-AS1	chr10	289.385	1.78733	161.909	7	1	92.1839	0
LOC339166	chr17	1419.62	8.8552	160.314	7	1	131.773	0
Hs.519771	chr5	86.5874	0.549048	157.704	7	1	28.0414	0
Hs.655847	chr5	27.4957	0.175228	156.913	7	1	102.549	0
OTX2-AS1	chr14	23.6093	0.151864	155.463	7	1	72.6106	0
Hs.671169	chr2	25.3221	0.163546	154.831	7	1	80.5062	0
LOC643355	chr1	25.3216	0.163546	154.828	7	1	50.1572	0
TBX22	chrX	18.0679	0.116819	154.666	7	1	76.2838	0
CECR2	chr22	99.1134	0.642504	154.261	14	1	94.1506	0
LOC100507461	chr3	79.202	0.514003	154.089	7	1	93.4451	0
Hs.538028	chr1	25.0457	0.163546	153.142	7	1	75.0434	0
Hs.596857	chr1	101.605	0.665867	152.59	7	1	58.7424	0
Hs.147593	chr7	46.117	0.303729	151.836	7	1	29.6555	0
Hs.549841	chr11	100.855	0.665867	151.464	7	1	24.5536	0
LOC100506016	chr13	19.1705	0.128501	149.186	7	1	117.956	0
Hs.655784	chr17	62.4489	0.420548	148.494	7	1	106.448	0
Hs.636709	chr1	102	0.689231	147.991	7	1	31.1654	0
Hs.46932	chr16	84.3042	0.572412	147.279	7	1	8.13384	0
Hs.732400	chr4	10.322	0.0700913	147.265	7	1	68.4107	0
Hs.658595	chr6	20.6116	0.140183	147.034	7	1	102.072	0
Hs.634168	chr6	209.478	1.42519	146.983	7	1	89.5115	0
Hs.654357	chr8	45.9614	0.315411	145.719	7	1	112.141	0
Hs.444181	chr19	37.9331	0.262842	144.319	14	2	140.689	59.7112
HBM	chr16	56.997	0.397184	143.503	7	1	33.3843	0
Hs.714523	chr10	30.0569	0.210274	142.942	7	1	69.3589	0
Hs.391051	chr19	125.174	0.876141	142.869	7	1	66.1106	0
OR10A4	chr11	76.7256	0.537367	142.781	7	1	43.2838	0
Hs.648885	chr7	779.209	5.57226	139.837	7	1	143.045	0
LOC100130548	chr9	79.9821	0.572412	139.728	7	1	74.3388	0
Hs.126246	chr5	104.829	0.759322	138.056	7	1	47.4847	0
Hs.681718	chr2	46.3363	0.338775	136.776	7	1	58.0365	0
JAKMIP2-AS1	chr5	46.1989	0.338775	136.371	7	1	73.307	0
DLEU7	chr13	30.1515	0.221956	135.845	7	1	66.0335	0
Hs.602709	chr11	370.246	2.79197	132.611	7	1	256.948	0
Hs.171480	chr1	37.0043	0.280365	131.986	7	1	33.4306	0
Hs.655766	chr16	23.093	0.175228	131.788	7	1	67.4686	0
Hs.143077	chr10	144.305	1.10978	130.03	7	1	80.6681	0
LOC100270679	chr20	48.3784	0.37382	129.416	7	1	53.2154	0
Hs.734213	chr15	343.287	2.68683	127.767	7	1	99.9133	0
Hs.661346	chr6	64.0533	0.502321	127.515	7	1	79.5507	0
LOC647323	chr3	69.8618	0.549048	127.242	7	1	54.9972	0
GAB4	chr22	230.746	1.83406	125.812	7	1	78.4787	0
ERMN	chr2	68.5471	0.549048	124.847	7	1	54.0711	0
IYD	chr6	20.3055	0.163546	124.157	7	1	64.9699	0
LOC100506377	chr3	10.0966	0.0817732	123.471	7	1	87.6152	0
C8orf22	chr8	75.9556	0.61914	122.679	7	1	100.664	0
Hs.732760	chr19	200.603	1.63546	122.658	7	1	85.031	0
C9orf57	chr9	37.1322	0.303729	122.255	7	1	78.4296	0
IL17C	chr16	482.826	3.98352	121.206	7	1	110.364	0
Hs.531632	chr19	181.157	1.50696	120.214	7	1	33.9719	0
Hs.662113	chr14	49.1372	0.408866	120.179	7	1	95.1003	0
Hs.91145	chr2	19.6496	0.163546	120.147	7	1	104.495	0
UCA1	chr19	775.803	6.46008	120.092	7	1	78.8506	0
Hs.658105	chr1	128.114	1.07473	119.205	7	1	21.3109	0
D21S2088E	chr21	636.766	5.39119	118.112	14	2	205.457	135.293
FNDC7	chr1	63.3687	0.537367	117.924	7	1	72.8787	0
TSGA13	chr7	145.326	1.23828	117.361	7	1	19.1712	0
FRG2C	chr3	47.8103	0.408866	116.934	7	1	108.511	0
Hs.734871	chr16	48.8952	0.420548	116.265	7	1	29.8013	0
ISM1-AS1	chr20	63.8241	0.549048	116.245	7	1	66.665	0
Hs.508987	chr5	32.4065	0.280365	115.587	7	1	65.9378	0
Hs.677230	chr3	29.5757	0.257001	115.08	40	1	34.4113	0
Hs.669429	chr12	288.476	2.5116	114.857	7	1	108.642	0
LOC100130642	chr2	13.3923	0.116819	114.641	7	1	64.0356	0
LOC100996636	chr1	156.604	1.36678	114.579	7	1	55.3431	0
FGF14-IT1	chr13	82.8145	0.724277	114.341	7	1	40.8107	0
Hs.24276	chr1	115.405	1.01632	113.552	7	1	33.1499	0
LINC00494	chr20	59.1196	0.525685	112.462	7	1	26.6463	0
Hs.649169	chr9	77.1724	0.689231	111.969	7	1	72.2747	0
Hs.661939	chr19	41.6785	0.37382	111.493	7	1	45.1248	0
Hs.662820	chr10	68.9181	0.61914	111.313	7	1	69.4326	0
NT5C1A	chr1	169.028	1.51864	111.302	7	1	45.1945	0
Hs.35090	chr13	16.8141	0.151864	110.718	7	1	61.3628	0
Hs.637627	chr1	794.899	7.18436	110.643	7	1	128.971	0
CGNL1	chr15	54.1897	0.490639	110.447	7	1	89.2405	0
Hs.666219	chr1	54.0151	0.490639	110.091	7	1	86.0397	0
NAV2-AS4	chr11	277.757	2.53497	109.57	7	1	96.2312	0
Hs.660257	chr8	79.101	0.724277	109.214	7	1	52.72	0
Hs.663957	chr5	87.7195	0.80605	108.826	7	1	61.9584	0
CCDC122	chr13	17.5852	0.163546	107.524	7	1	83.7268	0
Hs.572321	chr15	943.718	8.79646	107.284	7	1	150.009	0
Hs.637734	chr2	14.9214	0.140183	106.443	7	1	79.9891	0
LOC339975	chr4	56.9879	0.537367	106.05	7	1	74.3697	0
Hs.666775	chr21	59.4554	0.56073	106.032	7	1	61.2751	0
Hs.661619	chr13	39.5882	0.37382	105.902	7	1	98.4937	0
Hs.568627	chr1	117.261	1.10978	105.661	7	1	31.8145	0
Hs.633316	chr4	23.3855	0.221956	105.361	7	1	73.3356	0
LOC100131763	chr2	48.3733	0.467275	103.522	7	1	48.8956	0
Hs.675461	chr19	392.163	3.80245	103.134	14	2	196.013	100.581
LOC100996490	chr3	44.5667	0.43223	103.109	7	1	79.7183	0
SLC38A11	chr2	48.6328	0.478957	101.539	7	1	33.5328	0
Hs.667491	chr14	12.9788	0.128501	101.002	7	1	81.6672	0
KRTAP3-3	chr17	29.4132	0.292047	100.714	7	1	41.2697	0
LINC00282	chr13	68.0705	0.677549	100.466	7	1	60.4753	0
GRHL3	chr1	96.1162	0.957914	100.339	7	1	71.3103	0
Hs.734120	chr10	109.271	1.0981	99.5098	7	1	70.9122	0
Hs.659575	chr13	5.79361	0.0584094	99.1897	40	1	74.0549	0
Hs.687430	chr4	718.686	7.25445	99.0683	7	1	139.873	0
Hs.683607	chr5	25.4225	0.257001	98.9195	7	1	75.1909	0
Hs.652882	chr8	18.427	0.18691	98.5877	7	1	94.8605	0
Hs.570405	chr21	75.8652	0.771004	98.3979	7	1	33.0786	0
TTTY11	chrY	125.234	1.27333	98.3518	7	1	33.2335	0
CCDC89	chr11	28.6154	0.292047	97.9821	7	1	27.6356	0
Hs.659514	chr20	20.4989	0.210274	97.4867	7	1	69.1892	0
Hs.687496	chr17	52.3035	0.537367	97.333	7	1	65.0505	0
LOC100506797	chr2	1006.18	10.3501	97.2143	7	1	137.345	0
Hs.606045	chr15	47.6817	0.490639	97.1828	7	1	76.5071	0
Hs.656701	chr10	10.1965	0.105137	96.9829	7	1	65.5548	0
LOC100506385	chr21	18.1257	0.18691	96.9752	7	1	69.4955	0
Hs.610117	chr20	16.9918	0.175228	96.9697	7	1	50.8252	0
GOLGA7B	chr10	106.056	1.0981	96.5815	7	1	60.9394	0
Hs.670299	chr6	12.3376	0.128501	96.012	7	1	40.1975	0
Hs.385576	chr10	12.3129	0.128501	95.8195	7	1	42.9138	0
LOC100507277	chr14	135.139	1.41351	95.6053	7	1	71.4842	0
Hs.468488	chr10	78.9972	0.829414	95.2446	7	1	87.2364	0
Hs.655831	chr2	8.84809	0.0934551	94.6775	7	1	55.7679	0
Hs.580781	chr20	96.1336	1.01632	94.5895	7	1	53.6346	0
Hs.662832	chr7	51.7898	0.549048	94.3264	7	1	63.2131	0
ZDHHC19	chr3	58.1534	0.61914	93.9262	14	1	89.5045	0
PP2672	chr1	80.0447	0.852777	93.8635	7	1	36.5638	0
SPATA19	chr11	88.4567	0.946232	93.4831	7	1	40.7218	0
EDARADD	chr1	114.805	1.23828	92.7133	7	1	51.6691	0
Hs.659284	chr1	32.3718	0.350456	92.3705	7	1	87.7559	0
Hs.737141	chr8	55.0139	0.595776	92.3399	7	1	21.9775	0
SFTA3	chr14	22.533	0.24532	91.8518	7	1	111.2	0
LOC100128239	chr11	40.5943	0.443912	91.4468	7	1	41.7009	0
FAM19A1	chr3	70.4858	0.771004	91.4208	7	1	44.0353	0
Hs.686866	chr6	40.2541	0.443912	90.6804	7	1	78.392	0
LOC441052	chr4	206.312	2.27797	90.5683	7	1	55.6041	0
LINC00470	chr18	48.6639	0.537367	90.5599	28	1	120.988	0
Hs.223715	chr3	43.2312	0.478957	90.2611	7	1	77.8097	0
RANBP3L	chr5	12.6247	0.140183	90.0591	7	1	108.797	0
Hs.666804	chr5	25.209	0.280365	89.9149	7	1	33.6022	0
Hs.638583	chr5	44.1003	0.490639	89.8834	7	1	69.7193	0
Hs.657647	chr2	100.677	1.12146	89.773	7	1	54.6373	0
Hs.658556	chr12	21.8572	0.24532	89.0969	7	1	56.3098	0
Hs.680098	chr13	106.304	1.20323	88.3483	7	1	31.359	0
Hs.461807	chr17	17.5269	0.198592	88.2556	7	1	99.4092	0
SCP2D1	chr20	29.8699	0.338775	88.1703	7	1	38.0662	0
Hs.659784	chr8	83.3211	0.946232	88.0556	7	1	67.462	0
WBSCR28	chr7	26.6882	0.303729	87.8685	7	1	127.287	0
LOC283731	chr15	58.5081	0.665867	87.8675	7	1	62.4212	0
Hs.656087	chr8	5.12424	0.0584094	87.7297	7	1	54.2163	0
LINC00559	chr13	20.4726	0.233638	87.6253	7	1	73.1683	0
SPAG17	chr1	78.8122	0.899505	87.6173	7	1	64.1639	0
SPINK13	chr5	59.3266	0.677549	87.5605	7	1	38.1559	0
Hs.371846	chr2	116.572	1.33173	87.5342	7	1	77.0917	0
Hs.684013	chr16	52.1481	0.595776	87.5297	7	1	73.651	0
Hs.663763	chr7	209.655	2.40647	87.1216	7	1	65.8758	0
EGFLAM	chr5	133.266	1.53033	87.0833	7	1	44.1772	0
LOC729173	chr11	656.79	7.56986	86.7638	7	1	137.266	0
Hs.703727	chr11	18.2323	0.210274	86.7074	7	1	72.9638	0
Hs.594592	chr11	34.3385	0.397184	86.455	7	1	49.3772	0
Hs.342412	chr13	22.1812	0.257001	86.3076	7	1	50.7833	0
C1orf110	chr1	68.1027	0.794368	85.7319	7	1	76.9599	0
Hs.28723	chr11	8.98605	0.105137	85.47	7	1	72.6184	0
Hs.129581	chr16	42.9027	0.502321	85.4089	7	1	97.6842	0
Hs.516951	chr20	36.8169	0.43223	85.179	7	1	76.1246	0
Hs.290255	chr10	48.7569	0.572412	85.1779	7	1	95.2805	0
LINC00656	chr20	100.489	1.17987	85.1699	7	1	41.5377	0
LOC100996402	chr7	1213.04	14.4388	84.0124	7	1	127.76	0
Hs.658692	chr13	10.7649	0.128501	83.7734	7	1	66.4045	0
LOC100506071	chr14	50.6609	0.607458	83.3982	7	1	36.2494	0
Hs.587350	chr9	19.4662	0.233638	83.3181	7	1	40.5444	0
LOC100506558	chr8	32.885	0.397184	82.7953	7	1	80.4531	0
GRID1-AS1	chr10	25.0213	0.303729	82.3804	7	1	44.7135	0
LOC100287877	chr1	44.9964	0.549048	81.9534	7	1	71.3634	0
ANGPTL1	chr1	21.6714	0.264789	81.8438	21	3	92.1847	51.7012
CCDC65	chr12	41.4223	0.506215	81.8276	21	3	124.116	55.4006
Hs.680104	chr12	21.9072	0.268683	81.5354	7	1	57.9605	0
Hs.613658	chr19	68.5399	0.841096	81.4889	7	1	60.9203	0
Hs.634973	chr4	8.55846	0.105137	81.403	7	1	35.2178	0
Hs.508690	chr13	59.8738	0.735959	81.3548	7	1	51.5646	0
Hs.657815	chr2	11.3651	0.140183	81.0737	7	1	65.3863	0
Hs.563856	chr1	507.461	6.27317	80.8938	7	1	111.011	0
FAM46D	chrX	29.2695	0.362138	80.8242	7	1	75.1954	0
Hs.660052	chr3	62.1402	0.771004	80.5964	7	1	88.1786	0
Hs.678264	chr19	40.3556	0.502321	80.3382	7	1	63.6961	0
Hs.569266	chr13	53.4756	0.665867	80.3097	7	1	33.2499	0
IGFL1	chr19	58.1497	0.724277	80.2866	7	1	35.0938	0
Hs.149229	chr14	59.0193	0.735959	80.1938	7	1	25.9775	0
Hs.200266	chr12	19.6379	0.24532	80.0504	7	1	29.7476	0
SLCO6A1	chr5	55.1382	0.689231	79.9996	7	1	21.5234	0
Hs.734125	chr3	35.4965	0.443912	79.9631	7	1	75.5099	0
AGXT2	chr5	71.3372	0.899505	79.3071	7	1	62.7998	0
Hs.664631	chr6	91.3843	1.15651	79.0175	7	1	64.9783	0
Hs.661843	chr7	19.1992	0.24532	78.2621	7	1	76.0813	0
Hs.666028	chr4	11.8686	0.151864	78.1526	7	1	75.3884	0
FAM43B	chr1	50.1146	0.642504	77.9989	7	1	84.586	0
LOC285419	chr4	80.0177	1.02801	77.8378	7	1	46.2171	0
Hs.624779	chr16	18.1673	0.233638	77.7586	7	1	56.0002	0
Hs.677438	chr2	51.6391	0.665867	77.5516	7	1	39.8526	0
LOC100507616	chr12	31.631	0.408866	77.3628	14	2	70.8541	?
Hs.657334	chr7	18.0727	0.233638	77.3537	40	1	75.0856	0
Hs.633212	chr2	19.7846	0.257001	76.9825	7	1	73.931	0
Hs.670008	chr1	234.573	3.04897	76.9351	7	1	65.1014	0
Hs.131579	chr15	79.0827	1.02801	76.9283	7	1	38.1457	0
Hs.272317	chr22	51.205	0.665867	76.8998	7	1	37.5706	0
IFNK	chr9	9.82444	0.128501	76.4544	7	1	53.037	0
Hs.385561	chr1	30.3171	0.397184	76.3301	7	1	67.2562	0
Hs.666891	chr8	1069.64	14.0454	76.1555	14	2	164.482	124.484
Hs.667349	chr14	24.9029	0.327093	76.1341	7	1	60.107	0
LOC340239	chr7	34.6142	0.455593	75.9761	7	1	96.4706	0
LOC100506827	chr4	46.1405	0.607458	75.9567	7	1	67.4674	0
Hs.669653	chr8	1421.28	18.7448	75.8228	14	2	164.753	61.2005
Hs.733798	chr1	38.9079	0.514003	75.6959	7	1	70.8386	0
LOC100506530	chr15	22.9847	0.303729	75.6752	7	1	35.3376	0
QRICH2	chr17	128.026	1.69387	75.5817	7	1	51.1356	0
C3orf35	chr3	23.8152	0.315411	75.5052	7	1	42.2448	0
Hs.650324	chr2	29.0281	0.385502	75.2996	7	1	72.7356	0
Hs.658370	chr1	54.5309	0.724277	75.2902	7	1	62.9852	0
Hs.590720	chr9	4.38603	0.0584094	75.0912	7	1	70.3744	0
Hs.544560	chr6	22.7807	0.303729	75.0035	7	1	44.4846	0
Hs.635700	chr18	25.3895	0.338775	74.945	7	1	50.965	0
Hs.634751	chr17	75.2049	1.00464	74.8574	7	1	50.6064	0
Hs.645106	chr2	645.157	8.62123	74.8336	7	1	124.193	0
Hs.151184	chr2	22.7186	0.303729	74.7988	7	1	71.603	0
Hs.656907	chr4	27.0389	0.362138	74.6644	7	1	85.1406	0
CLEC4F	chr2	67.8673	0.911187	74.4823	7	1	89.9058	0
LOC100130232	chr8	101.613	1.36678	74.3447	7	1	62.8091	0
LINC00635	chr3	38.2402	0.525685	72.7437	7	1	84.2665	0
GLDN	chr15	37.254	0.514003	72.4782	14	1	50.5159	0
C1orf177	chr1	87.8261	1.21492	72.2899	7	1	39.3928	0
Hs.603871	chr3	97.0866	1.34342	72.2684	7	1	77.1104	0
LOC100188947	chr10	25.1994	0.350456	71.9044	7	1	42.2724	0
SHISA7	chr19	76.2142	1.06305	71.6938	7	1	14.0642	0
DEFB103A	chr8	99.1888	1.39014	71.3515	7	1	78.1802	0
Hs.13480	chr8	221.262	3.10738	71.2052	7	1	92.8999	0
Hs.680129	chr13	92.9835	1.30837	71.0681	7	1	38.4905	0
Hs.661446	chr17	49.6552	0.700913	70.8435	7	1	83.3349	0
Hs.658698	chr2	287.373	4.0653	70.6893	7	1	109.196	0
LOC400958	chr2	51.9176	0.735959	70.5442	7	1	115.424	0
Hs.673998	chr7	31.0944	0.443912	70.0465	7	1	68.6549	0
Hs.604376	chr2	61.3227	0.876141	69.9918	7	1	71.8486	0
OLFM3	chr1	25.744	0.367979	69.9603	14	2	44.5308	20.2031
Hs.609107	chr1	34.091	0.490639	69.4829	7	1	76.0345	0
C22orf42	chr22	598.71	8.6247	69.418	14	2	212.853	110.007
KIAA1210	chrX	108.017	1.56537	69.0039	7	1	70.9384	0
Hs.365692	chr5	6.44739	0.0934551	68.9892	7	1	73.3458	0
MUCL1	chr12	95.7406	1.40183	68.2971	7	1	28.5793	0
Hs.687909	chr9	11.1411	0.163546	68.122	7	1	78.8324	0
ESRG	chr3	29.4118	0.43223	68.0468	7	1	37.6852	0
LOC729307	chr4	29.405	0.43223	68.031	7	1	41.5312	0
Hs.128395	chr1	46.8862	0.689231	68.0268	7	1	67.1938	0
Hs.623316	chr22	356.661	5.28021	67.5468	7	1	125.69	0
Hs.594886	chr9	70.9271	1.05137	67.4616	7	1	38.3658	0
RP1	chr8	13.3853	0.198592	67.4008	7	1	82.5508	0
Hs.655836	chr2	19.6665	0.292047	67.3401	14	2	59.5723	5.65685
Hs.666896	chr14	7.80331	0.116819	66.7984	7	1	64.1295	0
PHEX-AS1	chrX	176.82	2.65179	66.6796	7	1	55.8607	0
Hs.126573	chr9	41.1839	0.61914	66.518	7	1	72.8479	0
FMR1NB	chrX	27.9475	0.420548	66.4549	7	1	112.053	0
Hs.463556	chr17	95.9937	1.44855	66.2687	7	1	17.4791	0
JAKMIP3	chr10	21.6707	0.327093	66.2525	7	1	120.314	0
Hs.321359	chr15	66.53	1.00464	66.2226	7	1	71.2776	0
Hs.557142	chr13	20.0922	0.303729	66.1516	7	1	66.269	0
Hs.737533	chr7	781.554	11.8366	66.0286	14	2	203.624	36.1154
FSIP2	chr2	5.37702	0.0817732	65.7553	7	1	106.2	0
NLRP8	chr19	152.046	2.31301	65.7352	7	1	32.6676	0
Hs.677250	chr2	18.0312	0.274524	65.6817	14	2	82.9545	81.2421
Hs.594530	chr5	56.7488	0.864459	65.6466	7	1	73.2305	0
LOC100507501	chr16	88.0894	1.34342	65.5712	7	1	62.3852	0
Hs.744248	chr17	365.531	5.59562	65.3244	7	1	110.207	0
DCAF12L2	chrX	25.8371	0.397184	65.0506	7	1	56.7095	0
Hs.703894	chr12	29.626	0.455593	65.0273	7	1	43.7669	0
Hs.722382	chr12	108.128	1.67051	64.7274	7	1	20.3164	0
PCDHB4	chr5	66.5294	1.02801	64.7169	14	2	109.357	8.0353
Hs.610506	chr1	65.0027	1.00464	64.7024	7	1	58.2749	0
EGFLAM-AS4	chr5	38.4835	0.595776	64.594	7	1	64.0265	0
Hs.637730	chr20	49.007	0.759322	64.5404	7	1	81.2791	0
Hs.263209	chr18	21.8491	0.338775	64.4946	7	1	60.1831	0
Hs.7415	chr13	45.8982	0.712595	64.41	7	1	29.6275	0
DMGDH	chr5	12.7405	0.198592	64.1542	7	1	60.4803	0
Hs.656922	chr3	18.7352	0.292047	64.1513	7	1	45.0048	0
Hs.674576	chr1	69.6621	1.08642	64.1211	7	1	48.9991	0
ZNF252P-AS1	chr8	101.611	1.58874	63.9569	7	1	50.7028	0
RNF183	chr9	76.717	1.20323	63.759	7	1	51.0178	0
PLD5	chr1	31.9614	0.502321	63.6275	7	1	91.3902	0
LOC100506219	chr5	148.649	2.33638	63.6236	7	1	68.809	0
Hs.664912	chr3	41.3635	0.654185	63.229	7	1	114.353	0
Hs.667844	chr11	537.856	8.52777	63.0711	7	1	116.901	0
Hs.594584	chr12	198.927	3.15411	63.0691	7	1	66.1936	0
Hs.655900	chr16	707.001	11.2117	63.0595	7	1	113.672	0
Hs.147713	chr14	68.358	1.08642	62.9207	7	1	28.5592	0
LOC100130964	chr8	20.5603	0.327093	62.8576	7	1	51.8342	0
SLC47A2	chr17	61.523	0.981278	62.6969	7	1	55.025	0
GAFA3	chr4	13.1809	0.210274	62.6845	7	1	91.3839	0
Hs.636656	chr8	574.659	9.17028	62.6654	7	1	101.212	0
Hs.663663	chr1	10.9684	0.175228	62.595	7	1	25.0662	0
Hs.667192	chr14	49.717	0.794368	62.5869	7	1	105.379	0
LOC100505716	chr2	24.1112	0.385502	62.5448	7	1	42.2275	0
Hs.715034	chr1	79.508	1.27333	62.4412	7	1	47.413	0
Hs.660098	chr9	72.2055	1.15651	62.4342	7	1	49.5956	0
Hs.662148	chr8	63.3484	1.01632	62.331	7	1	78.6314	0
LOC339666	chr22	109.133	1.75228	62.2808	7	1	37.1031	0
Hs.551982	chr18	9.40069	0.151864	61.9018	7	1	75.9716	0
LOC100507498	chr12	14.4164	0.233638	61.704	7	1	85.7702	0
Hs.560050	chr12	29.5387	0.478957	61.673	7	1	58.0951	0
FNDC9	chr5	32.3346	0.525685	61.5096	7	1	50.2565	0
C21orf91-OT1	chr21	662.927	10.8199	61.2691	14	2	213.248	132.871
LOC100505545	chr4	48.5595	0.794368	61.1297	7	1	22.0026	0
SPPL2C	chr17	40.6433	0.665867	61.0381	7	1	86.3484	0
LINC00327	chr13	21.3423	0.350456	60.8986	7	1	89.968	0
Hs.656025	chr15	73.9273	1.21492	60.8498	7	1	27.4125	0
Hs.662955	chr12	186.189	3.07234	60.6019	7	1	137.376	0
WBSCR27	chr7	137.056	2.26629	60.4762	7	1	80.5158	0
LOC149351	chr1	43.7287	0.724277	60.3757	7	1	31.9332	0
Hs.568874	chr10	31.0327	0.514003	60.3745	7	1	152.249	0
EVA1A	chr2	83.6738	1.39014	60.1908	7	1	87.4613	0
LYZL1	chr10	41.3239	0.689231	59.9566	7	1	69.5104	0
Hs.614849	chr8	13.3032	0.221956	59.9364	7	1	77.6301	0
Hs.369782	chr2	55.2787	0.922869	59.8987	7	1	25.3731	0
LOC728114	chr12	23.7512	0.397184	59.7989	7	1	81.6346	0
Hs.672681	chr2	36.3026	0.607458	59.7616	7	1	54.9187	0
C9orf62	chr9	41.7949	0.700913	59.6292	7	1	94.4058	0
LOC100130155	chr8	37.5165	0.630822	59.4724	21	2	77.4231	52.3783
Hs.345694	chr2	142.176	2.39479	59.3689	7	1	82.9441	0
Hs.664492	chr5	64.4917	1.08642	59.362	7	1	70.9714	0
Hs.657431	chr5	11.0565	0.18691	59.1541	7	1	73.0876	0
Hs.560509	chr17	76.5471	1.29669	59.0327	7	1	36.5252	0
CES4A	chr16	53.788	0.911187	59.0307	7	1	70.5338	0
Hs.677533	chr15	114.102	1.93919	58.8398	7	1	73.0768	0
LOC340094	chr5	14.769	0.25116	58.8032	14	2	83.3072	36.1776
LOC100506489	chr7	21.9726	0.37382	58.7785	7	1	91.7685	0
LINC00514	chr16	62.4658	1.06305	58.7609	7	1	50.168	0
Hs.128556	chr4	35.6568	0.607458	58.6984	7	1	44.875	0
SPATA12	chr3	56.8573	0.969596	58.6401	7	1	78.2116	0
C17orf78	chr17	19.8655	0.338775	58.6394	7	1	94.7516	0
Hs.669878	chr5	49.8716	0.852777	58.4814	7	1	51.7292	0
NHSL2	chrX	176.241	3.01393	58.4754	7	1	77.8757	0
Hs.667320	chr7	81.0241	1.39014	58.2847	7	1	37.5729	0
Hs.659830	chr1	30.6273	0.525685	58.2618	7	1	67.2619	0
LINC00691	chr3	11.5337	0.198592	58.0772	7	1	77.3932	0
LOC284801	chr20	46.1009	0.794368	58.0347	14	1	137.134	0
Hs.134962	chr11	83.3729	1.43687	58.0239	7	1	17.935	0
IGSF11	chr3	42.6121	0.735959	57.9002	7	1	80.5125	0
CCDC129	chr7	174.457	3.01393	57.8836	14	2	117.372	90.4439
Hs.656862	chr1	11.46	0.198592	57.7064	7	1	36.4482	0
Hs.740956	chr1	1208.37	20.9535	57.6689	7	1	126.74	0
Hs.566451	chr6	51.0716	0.887823	57.5246	7	1	43.8575	0
CMBL	chr5	757.903	13.1857	57.4791	21	1	176.218	0
LOC729324	chr2	25.4203	0.443912	57.2643	7	1	96.1957	0
LOC100505811	chr5	9.35573	0.163546	57.2054	7	1	55.1234	0
Hs.553957	chr5	44.0215	0.771004	57.0963	7	1	59.7153	0
Hs.735593	chr16	59.3299	1.03969	57.0651	7	1	34.4337	0
TAC4	chr17	33.7657	0.595776	56.6752	7	1	64.4511	0
PCGEM1	chr2	31.7518	0.56073	56.6257	14	2	92.2609	73.657
LOC100506236	chr7	31.0439	0.549048	56.5412	7	1	99.2769	0
Hs.639381	chr3	5.93304	0.105137	56.4316	7	1	36.3022	0
Hs.382313	chr13	52.0762	0.922869	56.4286	7	1	43.1712	0
KIF21A	chr12	18.7271	0.332934	56.2487	14	2	78.4261	22.3297
Hs.660127	chr15	141.045	2.5116	56.1574	7	1	79.8917	0
Hs.156213	chr7	75.4422	1.34342	56.157	7	1	78.3721	0
Hs.661676	chr2	30.8193	0.549048	56.1322	7	1	46.6984	0
Hs.552684	chr13	79.1662	1.41351	56.0069	7	1	55.8647	0
ARHGEF33	chr2	168.866	3.02561	55.8124	7	1	42.5187	0
CCDC54	chr3	20.7911	0.37382	55.6179	7	1	58.134	0
Hs.727036	chr1	69.88	1.26164	55.388	7	1	61.007	0
Hs.385737	chr19	47.8613	0.864459	55.3656	7	1	83.0691	0
Hs.737385	chr1	34.2663	0.61914	55.3451	7	1	27.8898	0
Hs.673797	chr7	25.7802	0.467275	55.1713	7	1	105.964	0
ZNF517	chr8	81.8506	1.4836	55.1703	7	1	37.0609	0
Hs.657449	chr12	23.1095	0.420548	54.9509	7	1	92.3732	0
Hs.661374	chr5	9.62725	0.175228	54.9412	7	1	52.917	0
LINC00558	chr13	10.2565	0.18691	54.8739	7	1	66.3091	0
Hs.160681	chr9	30.6368	0.56073	54.6374	7	1	55.73	0
Hs.638939	chr6	24.8445	0.455593	54.5322	7	1	75.8545	0
TEX41	chr2	109.434	2.00928	54.4644	7	1	43.9894	0
Hs.143821	chr7	79.9429	1.47192	54.3121	7	1	68.3896	0
Hs.436018	chr5	29.0617	0.537367	54.0817	7	1	59.3328	0
Hs.129970	chr20	37.1345	0.689231	53.8782	7	1	43.0809	0
LOC100130468	chr18	17.5731	0.327093	53.7253	7	1	41.4624	0
Hs.656897	chr10	36.8906	0.689231	53.5243	7	1	41.345	0
FAT3	chr11	220.741	4.15117	53.1756	21	3	186.986	45.0821
Hs.667723	chr3	103.046	1.93919	53.1385	7	1	69.6402	0
ASB14	chr3	75.0916	1.41351	53.1243	14	2	76.5128	54.9323
Hs.413494	chr5	97.3031	1.83406	53.0535	7	1	67.2587	0
Hs.662290	chr18	36.5529	0.689231	53.0344	7	1	79.2676	0
Hs.673507	chr6	30.9638	0.584094	53.0116	7	1	55.5703	0
Hs.721359	chr4	59.9833	1.13314	52.9354	7	1	74.7792	0
ENAM	chr4	16.5449	0.315411	52.4552	7	1	47.2623	0
Hs.437360	chr21	44.6404	0.852777	52.347	7	1	54.57	0
Hs.12764	chr12	376.468	7.20772	52.2311	7	1	88.0767	0
LINC00290	chr4	14.022	0.268683	52.188	7	1	69.8526	0
RTBDN	chr19	81.6179	1.56537	52.1396	7	1	47.4213	0
Hs.560346	chr15	333.103	6.3991	52.0547	7	1	115.074	0
Hs.434704	chr16	55.265	1.06305	51.9871	7	1	46.4074	0
TTTY5	chrY	456.796	8.79646	51.9295	7	1	120.543	0
Hs.658531	chr1	72.0059	1.39014	51.7974	7	1	18.7474	0
LOC145757	chr15	32.5192	0.630822	51.5506	7	1	34.455	0
Hs.633764	chr19	25.2491	0.490639	51.4617	7	1	109.202	0
Hs.667100	chr3	16.2167	0.315411	51.4144	7	1	71.2142	0
Hs.140444	chr14	52.2524	1.01632	51.4132	7	1	40.6281	0
CDAN1	chr15	383.248	7.4928	51.1488	14	1	171.351	0
Hs.659499	chrX	23.2836	0.455593	51.1061	7	1	66.5591	0
LOC100506238	chr11	557.893	10.9444	50.9752	7	1	123.305	0
EPHA8	chr1	87.913	1.72892	50.8485	14	1	106.755	0
Hs.677073	chr9	80.4506	1.58874	50.6381	7	1	45.6818	0
PCAT4	chr4	441.187	8.71336	50.6334	14	1	193.143	0
FBLN7	chr2	57.8244	1.14482	50.5094	7	1	18.5953	0
Hs.560324	chr15	14.7386	0.292047	50.4664	7	1	95.2081	0
Hs.223803	chr19	646.206	12.8267	50.3797	7	1	110.279	0
WFDC9	chr20	463.284	9.19864	50.3644	14	2	187.463	113.045
Hs.677170	chr11	898.662	17.8744	50.2764	7	1	143.767	0
AMDHD1	chr12	58.6679	1.16819	50.2213	7	1	41.825	0
Hs.407582	chr5	46.0984	0.922869	49.9512	7	1	66.0332	0
LOC284395	chr19	63.4783	1.27333	49.8524	7	1	28.3028	0
Hs.196134	chrX	29.0829	0.584094	49.7914	7	1	43.9537	0
Hs.656177	chr2	57.5809	1.15651	49.7886	7	1	45.0431	0
Hs.9187	chr9	34.8854	0.700913	49.7714	7	1	30.2855	0
Hs.661608	chr15	62.2003	1.24996	49.7618	7	1	41.8924	0
Hs.637782	chr7	44.1735	0.887823	49.7549	7	1	45.7507	0
Hs.12264	chr1	19.179	0.385502	49.7506	7	1	89.2555	0
Hs.659886	chr6	240.581	4.8363	49.7448	7	1	83.8974	0
Hs.664302	chr2	16.265	0.327093	49.726	7	1	37.8317	0
LOC100505997	chr12	36.924	0.74764	49.3874	7	1	93.5937	0
Hs.664073	chr4	28.8233	0.584094	49.347	7	1	71.9009	0
Hs.630983	chr20	58.7386	1.19155	49.2959	7	1	52.9139	0
NR2F2-AS1	chr15	43.1733	0.876141	49.2767	7	1	36.5565	0
Hs.660113	chr16	31.0766	0.630822	49.2637	7	1	46.6391	0
TAS2R40	chr7	40.2352	0.817732	49.2034	7	1	19.868	0
CDKN2B-AS1	chr9	14.3654	0.292047	49.1886	7	1	99.189	0
LOC100652856	chr13	232.252	4.72382	49.1662	14	2	149.173	33.7042
Hs.670248	chr17	41.9118	0.852777	49.1474	7	1	38.184	0
Hs.655648	chr2	74.5324	1.51864	49.0783	7	1	62.3336	0
ANKRD18A	chr9	607.87	12.3936	49.0471	14	1	208.703	0
C4orf26	chr4	29.1959	0.595776	49.0049	7	1	48.0496	0
RGMA	chr15	64.0864	1.30837	48.9818	14	2	93.7055	78.2868
CDYL2	chr16	1613.52	32.9682	48.9417	7	1	128.871	0
Hs.667799	chr13	16.5749	0.338775	48.9261	7	1	89.2529	0
Hs.736182	chr1	119.846	2.4532	48.8529	7	1	3.99027	0
Hs.12799	chr9	12.5207	0.257001	48.7186	7	1	66.0716	0
MESP2	chr15	562.679	11.5709	48.6288	14	2	194.127	119.291
Hs.126521	chr20	40.2498	0.829414	48.5281	7	1	42.1742	0
LINC00317	chr21	61.7197	1.27333	48.4712	7	1	32.589	0
Hs.128128	chr3	18.6642	0.385502	48.4153	7	1	61.9627	0
LOC285423	chr4	97.7388	2.02097	48.3624	7	1	78.3114	0
Hs.511486	chr7	39.9693	0.829414	48.1898	7	1	32.3739	0
Hs.468280	chr2	43.7927	0.911187	48.0612	7	1	40.6713	0
Hs.666428	chr5	19.0878	0.397184	48.0579	7	1	65.7658	0
HOXD-AS2	chr2	44.8071	0.934551	47.9451	7	1	88.7002	0
Hs.677079	chr9	14.5253	0.303729	47.8232	40	1	107.838	0
GMNC	chr3	67.5563	1.41351	47.7934	7	1	78.8216	0
Hs.680442	chr8	70.8264	1.4836	47.7396	7	1	82.5786	0
Hs.670193	chr1	472.092	9.89608	47.7049	7	1	111.272	0
Hs.569621	chr16	118.647	2.48824	47.6831	7	1	79.947	0
Hs.119922	chr12	138.944	2.92047	47.576	7	1	61.3963	0
PCOLCE-AS1	chr7	692.851	14.579	47.5239	7	1	138.09	0
VMO1	chr17	25.2549	0.531526	47.5139	14	2	86.9358	1.55408
LOC100505989	chr4	23.2967	0.490639	47.4824	7	1	48.2147	0
SH3PXD2A-AS1	chr10	28.8271	0.607458	47.4553	7	1	45.2177	0
TAS2R38	chr7	51.4468	1.08642	47.3546	7	1	70.8882	0
Hs.287523	chr2	11.0542	0.233638	47.3135	7	1	85.7616	0
PVRL3-AS1	chr3	40.3161	0.852777	47.2762	7	1	58.1427	0
Hs.147030	chr3	57.1436	1.21492	47.035	7	1	84.4876	0
Hs.281931	chr3	90.5928	1.92751	46.9999	7	1	36.4219	0
RNASE11	chr14	12.0609	0.257001	46.9295	7	1	113.548	0
ADH4	chr4	125.02	2.66639	46.8873	28	4	272.643	111.012
Hs.23589	chr6	35.5763	0.759322	46.8528	7	1	69.2398	0
FAM166B	chr9	37.2179	0.794368	46.8522	7	1	27.9541	0
LOC100506115	chr20	43.7051	0.934551	46.7659	7	1	78.4868	0
PNMAL2	chr19	53.9892	1.15651	46.683	7	1	66.1442	0
Hs.695417	chr3	20.7225	0.443912	46.6815	7	1	62.576	0
Hs.440981	chr12	84.4846	1.82237	46.3596	7	1	65.1021	0
Hs.211033	chr12	38.4503	0.829414	46.3584	7	1	64.6426	0
Hs.658355	chr2	21.1145	0.455593	46.345	7	1	77.2593	0
TMEFF2	chr2	405.479	8.74973	46.3418	21	2	224.383	135.191
Hs.649978	chr3	13.5133	0.292047	46.2709	7	1	38.4289	0
PAGE2B	chrX	9.72024	0.210274	46.2266	7	1	69.1192	0
Hs.124515	chr6	16.7309	0.362138	46.2003	7	1	34.7388	0
FLJ26850	chr19	22.6543	0.490639	46.1731	7	1	54.3087	0
SLC7A11-AS1	chr4	56.5532	1.2266	46.1058	7	1	64.1765	0
DLG1-AS1	chr3	23.1517	0.502321	46.0894	7	1	56.5866	0
ARMC2	chr6	22.0291	0.478957	45.9939	7	1	127.572	0
BEST4	chr1	16.6183	0.362138	45.8894	7	1	70.091	0
Hs.672927	chr3	75.4124	1.64715	45.7837	7	1	75.9019	0
Hs.663487	chr3	48.1	1.05137	45.7499	7	1	70.8003	0
LINC00221	chr14	32.0323	0.700913	45.7008	7	1	44.588	0
Hs.656706	chrX	9.06137	0.198592	45.6281	45	1	123.793	0
C5orf46	chr5	32.8927	0.724277	45.4145	7	1	50.501	0
Hs.611098	chr6	191.428	4.21716	45.3928	7	1	90.0893	0
Hs.264606	chr8	11.6533	0.257001	45.3433	7	1	60.3858	0
Hs.596272	chr1	21.7124	0.478957	45.3327	7	1	52.5366	0
Hs.660003	chr1	39.172	0.864459	45.3138	7	1	45.7985	0
PABPC1L2B	chrX	119.077	2.62842	45.3037	7	1	67.5878	0
Hs.602935	chr19	10.5801	0.233638	45.2843	7	1	76.4888	0
LOC100507156	chr8	370.075	8.17732	45.2563	7	1	61.1843	0
Hs.657248	chr14	7.92914	0.175228	45.2504	7	1	87.1764	0
Hs.629403	chr6	12.1195	0.268683	45.1071	7	1	86.4963	0
PRR20B	chr13	137.524	3.04897	45.1052	7	1	84.2276	0
Hs.655421	chr2	31.5219	0.700913	44.9726	7	1	40.6866	0
Hs.278078	chrX	24.6912	0.549048	44.971	7	1	51.6063	0
DTHD1	chr4	40.3566	0.899505	44.8654	7	1	42.1781	0
Hs.723269	chr4	18.8661	0.420548	44.8609	40	1	145.868	0
Hs.664992	chr4	56.0352	1.24996	44.8295	7	1	39.3243	0
Hs.658018	chr8	23.556	0.525685	44.8102	7	1	58.6082	0
LOC100996455	chr11	40.8115	0.911187	44.7894	7	1	35.6769	0
Hs.568618	chr1	25.1125	0.56073	44.7853	7	1	62.7472	0
MS4A6E	chr11	38.5808	0.864459	44.63	7	1	16.7189	0
Hs.248158	chr2	24.9483	0.56073	44.4925	7	1	69.5339	0
Hs.660336	chr5	30.6232	0.689231	44.4309	7	1	54.988	0
C2orf15	chr2	10.3773	0.233638	44.4163	7	1	39.0241	0
Hs.702200	chr1	673.242	15.1748	44.3659	7	1	129.545	0
GOT1L1	chr8	68.359	1.54201	44.3312	14	2	116.303	84.6385
Hs.733987	chr11	37.7715	0.852777	44.2924	7	1	52.331	0
Hs.666518	chr6	27.3859	0.61914	44.2322	7	1	43.246	0
LOC283587	chr14	12.9106	0.292047	44.2072	7	1	92.0841	0
SPATA16	chr3	62.4443	1.41351	44.1769	7	1	46.6396	0
BTBD16	chr10	55.6415	1.26164	44.1024	7	1	70.8487	0
LINC00326	chr6	15.4021	0.350456	43.9488	7	1	167.743	0
Hs.515291	chr19	972.4	22.1508	43.8991	7	1	140.678	0
NXNL2	chr9	106.919	2.44151	43.7923	7	1	32.3867	0
Hs.662786	chr8	20.9409	0.478957	43.7219	7	1	38.1555	0
ZNF563	chr19	267.976	6.13299	43.6942	7	1	128.995	0
TDRD10	chr1	400.378	9.17246	43.65	7	1	82.5535	0
FFAR4	chr10	8.14712	0.18691	43.5884	7	1	69.0343	0
Hs.93963	chr6	36.1346	0.829414	43.5665	7	1	38.5436	0
LOC100506655	chr16	36.6194	0.841096	43.5378	7	1	59.3961	0
Hs.713005	chr8	19.8146	0.455593	43.4918	7	1	79.0841	0
Hs.657400	chr7	30.4281	0.700913	43.4121	7	1	35.6026	0
Hs.668370	chrX	11.1518	0.257001	43.3921	7	1	36.6586	0
CDC42BPG	chr11	75.4906	1.7406	43.3704	14	1	57.5021	0
Hs.580313	chr2	303.348	6.99936	43.3395	7	1	80.8126	0
Hs.143911	chr1	349.399	8.06969	43.2976	7	1	88.5077	0
Hs.657817	chr2	1174.79	27.1752	43.2302	21	3	197.385	88.7967
Hs.520477	chr6	22.7204	0.525685	43.2207	7	1	61.2178	0
LOC100505776	chr18	6.56067	0.151864	43.2008	7	1	69.0979	0
Hs.665136	chr2	33.3071	0.771004	43.1997	7	1	66.5057	0
ENPP7	chr17	67.3112	1.56537	43.0001	7	1	61.1969	0
Hs.659110	chr8	32.5724	0.759322	42.8967	7	1	91.1815	0
TMEM26	chr10	35.5704	0.829414	42.8862	7	1	106.95	0
Hs.736980	chr20	516.606	12.0594	42.8383	7	1	137.462	0
Hs.735990	chr3	22.9871	0.537367	42.7774	7	1	80.3436	0
Hs.553324	chr10	62.3887	1.46024	42.7251	7	1	81.412	0
Hs.657095	chr14	78.1904	1.83406	42.6325	7	1	53.7232	0
ADAD1	chr4	692.399	16.2491	42.6116	14	2	182.372	24.2478
DEFB125	chr20	48.2784	1.13314	42.6058	7	1	35.7556	0
FAM71C	chr12	32.8392	0.771004	42.5928	7	1	98.3185	0
Hs.741672	chr14	45.2412	1.06305	42.5579	7	1	53.8776	0
Hs.715765	chr3	14.402	0.338775	42.5119	7	1	70.8897	0
Hs.529542	chr3	18.3384	0.43223	42.4274	7	1	50.5165	0
Hs.406526	chrX	47.5785	1.12146	42.4254	7	1	63.7988	0
Hs.594199	chr6	16.8429	0.397184	42.4057	7	1	88.9482	0
Hs.637022	chr5	24.6422	0.584094	42.1887	7	1	45.5975	0
Hs.550772	chrX	64.0212	1.51864	42.1568	7	1	46.8639	0
FGF13-AS1	chrX	41.7739	0.99296	42.0701	7	1	43.0711	0
Hs.734280	chr16	132.145	3.14243	42.052	7	1	83.2112	0
C12orf40	chr12	6.87485	0.163546	42.0361	14	1	67.4425	0
Hs.669747	chr19	23.5472	0.56073	41.9939	7	1	56.442	0
Hs.196042	chr3	5.8833	0.140183	41.9689	7	1	87.3076	0
Hs.679090	chr13	4.8953	0.116819	41.9051	7	1	104.856	0
LOC100129884	chr13	88.0617	2.10274	41.8795	7	1	37.3066	0
Hs.617390	chr5	113.819	2.72188	41.8163	7	1	37.7332	0
Hs.634774	chr6	23.4435	0.56073	41.8088	7	1	40.3594	0
Hs.593356	chr8	22.4488	0.537367	41.7756	7	1	61.7967	0
LPPR5	chr1	10.2373	0.24532	41.7305	14	2	89.7114	13.4687
IGLV1-44	chr22	134.646	3.23004	41.6855	26	2	168.612	48.8454
FGF10	chr5	54.9489	1.32005	41.6263	7	1	28.3865	0
Hs.657814	chr19	30.1157	0.724277	41.5804	7	1	70.783	0
MAMSTR	chr19	353.096	8.49273	41.5763	7	1	62.9603	0
CFHR3	chr1	15.5206	0.37382	41.5189	19	1	90.381	0
LOC158434	chr9	18.4182	0.443912	41.4908	7	1	44.0279	0
Hs.655466	chr9	34.1489	0.823573	41.4643	14	2	127.101	83.248
Hs.46669	chr2	109.424	2.64011	41.4467	7	1	36.099	0
Hs.436191	chr3	15.4747	0.37382	41.3961	7	1	74.5577	0
ZFHX4-AS1	chr8	163.091	3.94264	41.366	14	2	157.729	133.46
Hs.651358	chr15	26.0353	0.630822	41.272	45	1	104.555	0
Hs.661896	chr21	18.2965	0.443912	41.2164	40	1	101.573	0
DCTN1-AS1	chr2	7.70045	0.18691	41.1987	7	1	78.5059	0
Hs.665436	chr6	41.3729	1.00464	41.1817	7	1	25.7773	0
Hs.559708	chr1	30.2685	0.735959	41.1279	7	1	42.4956	0
Hs.667493	chr12	58.5131	1.42519	41.0564	7	1	18.1777	0
Hs.663529	chr5	61.8145	1.50696	41.0193	7	1	77.911	0
SHISA8	chr22	37.3438	0.911187	40.9837	7	1	69.7677	0
Hs.635622	chr6	50.6939	1.23828	40.939	7	1	37.6412	0
TSSK4	chr14	45.2452	1.10978	40.7695	7	1	30.7132	0
Hs.650046	chr11	29.0408	0.712595	40.7536	7	1	30.1772	0
Hs.659970	chr14	16.1552	0.397184	40.6744	7	1	85.4641	0
Hs.144314	chr11	46.9482	1.15651	40.5949	7	1	65.8477	0
Hs.670032	chr2	18.0034	0.443912	40.5563	7	1	64.3385	0
Hs.737044	chr13	89.1733	2.20203	40.4959	14	2	149.192	107.66
SLC39A12	chr10	22.6884	0.56073	40.4623	7	1	133.892	0
Hs.665359	chr8	27.3876	0.677549	40.4215	7	1	48.6712	0
Hs.662439	chr2	28.7746	0.712595	40.38	7	1	45.1684	0
Hs.86538	chr3	13.6607	0.338775	40.324	7	1	52.7108	0
Hs.614259	chr5	113.959	2.82702	40.3106	7	1	38.6975	0
Hs.604377	chr7	59.3262	1.47192	40.3054	7	1	53.5946	0
Hs.374124	chr1	49.8861	1.23828	40.2866	7	1	58.3501	0
RIIAD1	chr1	57.8864	1.43687	40.2864	7	1	21.6044	0
Hs.601790	chr11	50.3048	1.24996	40.2451	7	1	50.6254	0
Hs.654853	chr13	6.5776	0.163546	40.2186	7	1	59.2748	0
Hs.638682	chr20	702.306	17.4761	40.1867	7	1	98.7933	0
Hs.611858	chr7	85.4317	2.1261	40.1823	7	1	22.0492	0
LOC100507513	chr14	113.953	2.8387	40.1429	7	1	74.4834	0
Hs.339290	chr22	37.947	0.946232	40.1033	7	1	29.9866	0
ATP6V0D2	chr8	836.684	20.8947	40.0429	21	3	169.355	44.945
Hs.665272	chr2	235.533	5.89935	39.9253	7	1	102.115	0
Hs.569416	chr15	19.1204	0.478957	39.9209	7	1	54.834	0
LOC100506834	chr9	64.1088	1.60626	39.9119	14	2	76.3938	121.879
Hs.604501	chr3	124.409	3.11906	39.8868	7	1	40.0407	0
KLHL32	chr6	9.31261	0.233638	39.8592	7	1	63.6008	0
MOP-1	chr4	11.634	0.292047	39.8361	7	1	67.1075	0
LOC253044	chr15	44.9915	1.13314	39.7051	7	1	41.4038	0
Hs.436104	chr2	25.9661	0.654185	39.6923	7	1	27.2821	0
C2orf71	chr2	49.5823	1.24996	39.667	7	1	37.6535	0
CLEC4C	chr12	54.1966	1.37262	39.484	14	2	67.7086	134.2
Hs.571331	chr7	44.178	1.12146	39.3933	7	1	44.8071	0
LOC729506	chr5	559.967	14.2402	39.3229	7	1	135.099	0
Hs.670741	chr1	18.3549	0.467275	39.2807	7	1	49.2353	0
Hs.670477	chr4	28.8857	0.735959	39.2491	7	1	102.368	0
CACNG6	chr19	956.246	24.3728	39.2341	14	2	182.834	112.749
LINC00700	chr10	300.461	7.66647	39.1915	7	1	74.7408	0
Hs.116150	chr13	138.012	3.52793	39.1198	7	1	96.9608	0
UBXN10	chr1	39.7467	1.01632	39.1083	14	1	81.5488	0
PHYHIPL	chr10	280.276	7.19604	38.9486	7	1	57.0912	0
LRRC3B	chr3	30.3485	0.782686	38.7748	7	1	71.053	0
TEKT3	chr17	10.4034	0.268683	38.7198	7	1	63.9017	0
NTN4	chr12	14.467	0.37382	38.7004	7	1	55.1548	0
Hs.734269	chr1	76.3978	1.97424	38.6974	7	1	52.078	0
Hs.560928	chr2	10.375	0.268683	38.6141	7	1	96.9561	0
Hs.667151	chr7	41.8155	1.08642	38.4894	7	1	59.9649	0
Hs.656736	chr1	32.3564	0.841096	38.4693	7	1	33.3366	0
Hs.595972	chr1	13.4549	0.350456	38.3924	7	1	81.1744	0
GALNT13	chr2	232.086	6.04537	38.3907	21	2	221.635	50.6931
KRTAP4-4	chr17	5.37682	0.140183	38.3558	7	1	42.9718	0
Hs.657693	chr2	24.6417	0.642504	38.3527	7	1	31.3645	0
Hs.375809	chr14	13.8849	0.362138	38.3415	7	1	84.9175	0
BVES-AS1	chr6	34.0098	0.887823	38.307	7	1	58.9475	0
Hs.729213	chr1	62.5672	1.63546	38.2566	7	1	91.9898	0
Hs.263832	chr3	45.4705	1.19155	38.1608	7	1	28.0189	0
LOC100507024	chr6	44.0801	1.15651	38.1149	7	1	22.3619	0
Hs.549659	chr5	260.778	6.84558	38.0944	7	1	73.2289	0
Hs.665002	chr6	229.407	6.02785	38.0579	7	1	95.0304	0
Hs.253422	chr2	59.5348	1.56537	38.0324	7	1	11.8648	0
Hs.734597	chr10	23.0924	0.607458	38.0148	7	1	45.4639	0
Hs.181500	chr8	48.3693	1.27333	37.9866	7	1	56.6026	0
Hs.652555	chr7	611.915	16.121	37.9576	7	1	154.575	0
LINC00698	chr3	81.4959	2.14947	37.9145	7	1	58.4403	0
SMC1B	chr22	14.5902	0.385502	37.8473	7	1	80.8801	0
Hs.657696	chr3	363.136	9.60251	37.8168	7	1	141.165	0
Hs.385630	chr3	171.151	4.53257	37.7603	7	1	108.443	0
Hs.665951	chr7	37.033	0.981278	37.7396	7	1	111.122	0
GLIS2	chr16	200.983	5.32694	37.7295	7	1	123.225	0
Hs.610427	chr2	19.383	0.514003	37.7098	7	1	94.3652	0
Hs.656932	chr10	26.8599	0.712595	37.6931	7	1	54.6832	0
Hs.521034	chr8	9.68396	0.257001	37.6806	7	1	70.3521	0
Hs.573792	chr1	647.24	17.2074	37.614	7	1	119.442	0
Hs.668249	chr11	135.184	3.6097	37.4501	7	1	82.3526	0
TMEM241	chr18	2754.07	73.8996	37.2678	14	1	89.851	0
LOC151171	chr2	128.247	3.44616	37.2145	7	1	74.0643	0
Hs.560364	chr15	18.234	0.490639	37.1637	7	1	50.1149	0
Hs.743228	chr7	22.546	0.607458	37.1153	7	1	60.8863	0
Hs.656101	chr11	457.372	12.3711	36.971	7	1	126.438	0
C1QTNF6	chr22	35.391	0.957914	36.9459	14	1	103.101	0
Hs.633491	chr20	26.2759	0.712595	36.8736	7	1	81.3103	0
Hs.661656	chr7	62.0051	1.68219	36.8598	7	1	30.9281	0
LOC643623	chr6	39.6103	1.07473	36.8559	7	1	72.0546	0
Hs.591107	chr15	41.3208	1.12146	36.8455	7	1	38.3483	0
LOC340017	chr4	10.7423	0.292047	36.7829	7	1	47.4533	0
Hs.709475	chr12	107.384	2.92047	36.7693	7	1	33.2476	0
Hs.656155	chr7	10.2531	0.280365	36.5704	7	1	55.4638	0
CFC1B	chr2	22.1862	0.607458	36.523	7	1	65.7349	0
Hs.680359	chr8	22.1295	0.607458	36.4297	7	1	45.2534	0
Hs.669066	chr11	32.3125	0.887823	36.3952	7	1	48.2847	0
SPZ1	chr5	6.7912	0.18691	36.3341	7	1	88.941	0
Hs.660295	chr5	24.9852	0.689231	36.2509	7	1	62.8192	0
Hs.660169	chr22	66.0454	1.82237	36.2414	7	1	26.2742	0
Hs.660237	chr2	53.2565	1.47192	36.1817	7	1	37.6771	0
Hs.663583	chr1	10.5665	0.292047	36.1807	40	1	46.4726	0
Hs.668675	chr11	614.945	16.9971	36.1793	7	1	69.6831	0
Hs.635771	chr20	10.5525	0.292047	36.1328	7	1	73.7902	0
LOC100287525	chr17	201.652	5.58394	36.1129	7	1	135.174	0
LOC100507506	chr6	61.084	1.69387	36.0617	7	1	42.9495	0
Hs.659224	chr15	12.6316	0.350456	36.0432	7	1	42.612	0
TNFRSF13C	chr22	106.482	2.95552	36.0281	7	1	47.7161	0
Hs.734767	chr13	83.5491	2.33054	35.8497	14	2	97.3825	135.75
LOC285501	chr4	17.513	0.490639	35.6942	7	1	93.1583	0
Hs.660637	chr9	14.1619	0.397184	35.6558	7	1	70.8985	0
Hs.316997	chr12	14.9238	0.420548	35.4865	7	1	30.9279	0
TCEB3C	chr18	20.2332	0.572412	35.3472	7	1	61.1986	0
Hs.605563	chr1	15.2736	0.43223	35.3367	7	1	46.1505	0
Hs.661277	chr9	31.7004	0.899505	35.242	7	1	49.6647	0
Hs.662783	chr1	55.1458	1.56537	35.2285	7	1	18.1484	0
LOC554207	chr14	23.8303	0.677549	35.1713	7	1	84.5037	0
Hs.445343	chr4	22.1678	0.630822	35.1412	7	1	44.689	0
Hs.653381	chr10	332.352	9.46232	35.1237	7	1	66.3983	0
Hs.263424	chr1	67.7006	1.93919	34.9118	7	1	31.286	0
ISL2	chr15	15.4819	0.443912	34.8761	7	1	64.8368	0
ZNF843	chr16	1049.5	30.1357	34.8258	14	2	169.814	30.967
MYO18B	chr22	25.6	0.735959	34.7846	7	1	86.9745	0
CNIH2	chr11	73.8486	2.1261	34.7342	7	1	22.9518	0
FRY-AS1	chr13	15.3834	0.443912	34.6543	7	1	30.4161	0
STL	chr6	34.8069	1.00464	34.6461	7	1	44.5262	0
CCDC36	chr3	50.0203	1.44855	34.5312	21	1	66.7096	0
Hs.211626	chr5	29.4315	0.852777	34.5126	7	1	41.9043	0
Hs.105944	chr7	65.3081	1.89246	34.5095	7	1	36.2679	0
Hs.658520	chrX	70.1225	2.03265	34.4981	7	1	69.0334	0
Hs.660004	chr8	70.0718	2.03265	34.4732	7	1	81.6422	0
Hs.684475	chr2	226.465	6.5769	34.4334	7	1	103.059	0
Hs.444475	chr15	117.419	3.41111	34.4226	7	1	77.3346	0
Hs.549963	chr20	12.8434	0.37382	34.3571	7	1	99.4553	0
FLJ33360	chr5	351.355	10.2492	34.2813	7	1	76.8175	0
Hs.130744	chr12	157.938	4.61434	34.2277	7	1	61.7635	0
Hs.149979	chr14	57.1282	1.67051	34.1981	7	1	58.548	0
LOC285889	chr7	4.78407	0.140183	34.1274	7	1	123.152	0
Hs.356889	chr17	85.5743	2.5116	34.0716	7	1	60.7836	0
LOC400548	chr16	35.8208	1.05137	34.0706	7	1	35.5166	0
Hs.618417	chr3	16.2901	0.478957	34.0115	7	1	115.956	0
Hs.664182	chr1	9.52316	0.280365	33.967	7	1	111.877	0
SLC24A4	chr14	35.4526	1.04553	33.9087	21	2	94.1286	0.790063
PTPRO	chr12	510.296	15.0837	33.8309	97	9	137.84	60.8096
CHRDL2	chr11	43.073	1.27333	33.8272	7	1	89.471	0
ZNF708	chr19	1124.75	33.2897	33.7868	7	1	145.467	0
Hs.677802	chr18	28.3894	0.841096	33.7529	7	1	36.4707	0
Hs.334066	chr5	63.0603	1.8691	33.7383	7	1	6.51251	0
Hs.602128	chr20	20.0726	0.595776	33.6915	7	1	69.7117	0
Hs.147682	chr17	76.2722	2.26629	33.6552	7	1	51.4686	0
CCM2L	chr20	133.232	3.96016	33.643	7	1	57.1913	0
Hs.662048	chr1	62.0698	1.84574	33.6288	7	1	31.0394	0
Hs.525499	chr14	37.3047	1.10978	33.6145	7	1	90.8209	0
NLRP9	chr19	335.65	10.0029	33.5554	7	1	104.307	0
MIR7-3HG	chr19	16.4598	0.490639	33.5477	14	1	124.944	0
LOC100996694	chr4	16.0362	0.478957	33.4815	7	1	58.7538	0
MYLK-AS1	chr3	70.2232	2.10274	33.396	7	1	48.6874	0
PSKH2	chr8	166.025	4.97648	33.3619	7	1	69.0703	0
Hs.229275	chr1	72.4624	2.17283	33.3493	7	1	52.426	0
LOC654841	chr2	162.629	4.88303	33.3049	7	1	76.7297	0
Hs.672957	chr22	311.114	9.34551	33.2902	7	1	90.1173	0
Hs.674047	chr2	75.7491	2.27797	33.2529	7	1	54.3359	0
Hs.256080	chr7	169.695	5.10498	33.2411	7	1	13.9369	0
LINC00334	chr21	36.8833	1.10978	33.2348	21	1	101.315	0
EQTN	chr9	19.5351	0.587988	33.2237	21	3	90.8095	47.4054
C14orf180	chr14	44.4206	1.33758	33.2098	14	2	84.2081	61.1385
Hs.656237	chr3	63.7941	1.92751	33.0967	7	1	43.6358	0
Hs.674246	chr4	94.6118	2.86206	33.0572	7	1	92.0715	0
Hs.659636	chr6	103.07	3.11906	33.0451	7	1	92.0574	0
PP12708	chr7	12.7183	0.385502	32.9916	7	1	61.407	0
KRTAP2-1	chr17	19.2678	0.584094	32.9876	7	1	110.027	0
Hs.634501	chr7	91.2592	2.76861	32.9621	7	1	31.8182	0
C2orf73	chr2	31.903	0.969596	32.9034	7	1	34.8227	0
Hs.606892	chr10	562.989	17.1458	32.8354	14	2	185.49	85.5591
Hs.436567	chr1	15.3325	0.467275	32.8125	7	1	104.994	0
Hs.610979	chr16	32.5563	0.99296	32.7871	7	1	73.4672	0
Hs.549598	chr2	47.0269	1.43687	32.7287	7	1	61.0571	0
Hs.733121	chr2	145.091	4.43912	32.6846	7	1	53.5651	0
Hs.224794	chr5	23.29	0.712595	32.6834	7	1	108.275	0
Hs.564504	chr12	277.589	8.50441	32.6406	7	1	100.665	0
Hs.531728	chr18	33.9067	1.03969	32.6124	7	1	35.4562	0
Hs.677057	chr7	17.8984	0.549048	32.599	7	1	43.5405	0
Hs.713399	chr16	8.75743	0.268683	32.5939	7	1	75.277	0
Hs.675526	chr9	31.9651	0.981278	32.575	7	1	77.3578	0
Hs.224189	chr11	23.9723	0.735959	32.5729	7	1	114.179	0
Hs.407480	chr4	30.0549	0.922869	32.5668	7	1	60.1711	0
Hs.382926	chr12	270.004	8.29414	32.5536	7	1	80.3454	0
ENHO	chr9	27.3678	0.841096	32.5383	7	1	38.0169	0
LINC00632	chrX	11.0025	0.338775	32.4773	7	1	75.9386	0
PPP4R1L	chr20	31.8355	0.981278	32.4429	28	1	82.9065	0
Hs.164557	chr22	40.1729	1.23828	32.4426	7	1	84.7917	0
CELF2-AS1	chr10	151.522	4.67275	32.4266	7	1	51.2075	0
Hs.256879	chr8	216.293	6.67035	32.4261	7	1	95.101	0
Hs.655078	chr3	9.06208	0.280365	32.3224	7	1	54.4376	0
Hs.536664	chr3	46.0102	1.42519	32.2836	7	1	29.2767	0
Hs.535227	chr1	15.8323	0.490639	32.2688	7	1	58.5285	0
C22orf15	chr22	51.8108	1.60626	32.2556	14	2	34.5034	17.9991
KRTAP13-1	chr21	133.661	4.14707	32.2303	7	1	33.968	0
Hs.656257	chr5	23.7086	0.735959	32.2146	7	1	39.2802	0
Hs.677406	chr1	4492.82	139.797	32.1382	7	1	74.8309	0
DEFB106B	chr8	367.806	11.4475	32.1299	14	2	213.23	131.031
Hs.656129	chr5	282.09	8.78478	32.1112	7	1	22.4414	0
Hs.715990	chr3	69.6732	2.17283	32.0656	7	1	62.358	0
LOC340357	chr8	45.69	1.42519	32.0589	7	1	43.3003	0
Hs.544767	chr6	128.309	4.00689	32.0222	7	1	98.1207	0
LOC100507652	chr1	36.8529	1.15651	31.8657	7	1	85.29	0
KRTAP4-3	chr17	32.7125	1.02801	31.8213	7	1	46.1389	0
LINC00705	chr10	60.1502	1.89246	31.784	7	1	52.2841	0
CCL28	chr5	435.138	13.6912	31.7824	14	1	201.183	0
Hs.658799	chr5	32.6557	1.02801	31.7661	7	1	109.015	0
Hs.665862	chr4	399.85	12.5922	31.7538	7	1	79.9499	0
Hs.648636	chr16	37.815	1.19155	31.736	7	1	43.1873	0
H19	chr11	209.181	6.59442	31.7209	14	2	197.103	22.1715
Hs.568970	chr11	21.4884	0.677549	31.7149	7	1	65.3573	0
CYP4X1	chr1	17.7613	0.56073	31.6753	7	1	69.9281	0
SLC39A5	chr12	124.501	3.93095	31.6719	14	2	134.068	106.119
Hs.563806	chr1	36.9496	1.16819	31.6298	7	1	75.2761	0
Hs.724207	chr18	92.7277	2.94383	31.499	7	1	22.6015	0
TRIM43	chr2	47.3733	1.50696	31.4363	14	2	56.2122	63.5848
Hs.519180	chr5	29.7092	0.946232	31.3974	7	1	51.7788	0
Hs.354110	chr4	35.5762	1.13314	31.3961	7	1	29.9141	0
MPV17L	chr16	1857.75	59.3673	31.2925	7	1	119.475	0
Hs.662480	chr1	70.8968	2.26629	31.2833	7	1	37.8983	0
PFN4	chr2	40.9275	1.30837	31.2813	14	1	60.73	0
IGFN1	chr1	19.175	0.613299	31.2654	14	2	85.1063	17.5093
Hs.675810	chr16	25.903	0.829414	31.2305	7	1	39.19	0
KLB	chr4	32.2778	1.03385	31.2211	14	2	102.672	5.59293
FAM187B	chr19	17.4774	0.56073	31.1689	7	1	53.372	0
Hs.710032	chr6	16.7374	0.537367	31.1472	7	1	94.0728	0
Hs.674734	chr7	32.3012	1.03969	31.0681	7	1	129.273	0
Hs.662664	chr5	26.0413	0.841096	30.9611	7	1	68.8339	0
CABS1	chr4	2.16341	0.0700913	30.8657	7	1	49.3531	0
Hs.691398	chr4	19.0554	0.61914	30.7772	7	1	67.5836	0
Hs.675467	chr2	25.8822	0.841096	30.772	7	1	56.5378	0
Hs.633191	chr20	43.8194	1.42519	30.7464	7	1	69.5532	0
FAM47C	chrX	13.2686	0.43223	30.6979	7	1	44.8902	0
Hs.114322	chr17	8.96386	0.292047	30.6932	7	1	69.5391	0
Hs.656839	chr7	20.0523	0.654185	30.6522	7	1	49.2044	0
Hs.658502	chr9	8.93525	0.292047	30.5952	7	1	27.1857	0
Hs.740635	chr5	144.673	4.73116	30.5788	7	1	71.8725	0
Hs.612682	chr10	25.3385	0.829414	30.5499	7	1	42.1662	0
Hs.553920	chr19	41.6457	1.36678	30.47	7	1	66.2836	0
C4orf47	chr4	24.2385	0.800209	30.2902	14	2	115.205	89.8077
Hs.559593	chr1	34.653	1.14482	30.2693	7	1	95.5066	0
Hs.658797	chr10	47.019	1.55369	30.2628	7	1	72.9703	0
UPP2	chr2	25.0325	0.829414	30.1809	14	1	83.6843	0
WDR64	chr1	132.839	4.40407	30.1629	7	1	82.8529	0
Hs.670757	chr1	25.717	0.852777	30.1568	7	1	66.4629	0
Hs.656093	chr19	108.047	3.58634	30.1274	7	1	39.5624	0
WFDC10A	chr20	27.0891	0.899505	30.1156	7	1	37.1457	0
Hs.721169	chr8	52.4095	1.7406	30.11	7	1	60.6228	0
Hs.434948	chr12	151.904	5.05825	30.0309	7	1	89.1441	0
Hs.731761	chr2	10.1722	0.338775	30.0266	7	1	50.8289	0
Hs.216363	chr1	26.3026	0.876141	30.0209	7	1	50.73	0
Hs.669778	chr20	116.856	3.90175	29.9496	7	1	53.6864	0
Hs.686516	chr10	23.4392	0.782686	29.9472	7	1	103.434	0
Hs.334181	chr21	18.5351	0.61914	29.9369	7	1	92.8175	0
GLB1L3	chr11	221.787	7.41864	29.8959	14	1	156.919	0
Hs.657621	chr8	13.6193	0.455593	29.8936	7	1	58.2989	0
LOC100132078	chr11	68.4372	2.28965	29.8898	7	1	26.141	0
SBF2-AS1	chr11	177.123	5.92658	29.8862	21	3	174.282	118.276
Hs.661499	chr11	12.5537	0.420548	29.8508	7	1	64.3342	0
SMYD1	chr2	79.1355	2.65179	29.8423	14	1	75.2351	0
Hs.435027	chr7	50.5426	1.69387	29.8385	7	1	55.77	0
Hs.662384	chr9	18.0633	0.607458	29.7359	7	1	84.9297	0
Hs.606954	chr16	13.8875	0.467275	29.7202	7	1	39.8457	0
CT60	chr15	198.572	6.68204	29.7173	7	1	78.8478	0
Hs.733818	chr2	139.165	4.69612	29.6342	7	1	68.8433	0
LOC389641	chr8	149.885	5.05825	29.6317	7	1	113.114	0
Hs.350754	chr2	93.3517	3.15411	29.5969	7	1	55.9472	0
Hs.171192	chr2	72.8782	2.46488	29.5667	7	1	61.9244	0
AMER3	chr2	28.2078	0.957914	29.4471	21	3	101.548	36.3611
LINC00540	chr13	75.9888	2.5817	29.4337	7	1	73.6938	0
CC2D2B	chr10	70.1029	2.3831	29.4167	47	1	45.559	0
Hs.658510	chrX	75.2144	2.55833	29.3998	7	1	27.8359	0
Hs.353387	chr21	26.7458	0.911187	29.3527	7	1	79.7778	0
Hs.136941	chr19	13.0225	0.443912	29.3357	7	1	61.4093	0
LOC100507077	chr11	24.3279	0.829414	29.3314	7	1	52.4833	0
Hs.255479	chr20	24.6532	0.841096	29.3109	7	1	73.1117	0
Hs.274848	chr4	61.2747	2.09106	29.3032	7	1	79.1625	0
Hs.638709	chr1	25.6263	0.876141	29.249	7	1	33.0054	0
DKFZp434J0226	chr19	10.9338	0.37382	29.2488	7	1	146.238	0
LOC339298	chr18	22.1938	0.759322	29.2284	7	1	47.8924	0
DDX60L	chr4	639.175	21.8707	29.2251	14	2	211.044	93.3038
Hs.454452	chr10	32.7546	1.12146	29.2071	7	1	52.551	0
Hs.245869	chr3	16.0115	0.549048	29.1624	7	1	58.9042	0
TBC1D28	chr17	22.7853	0.782686	29.1116	7	1	25.9726	0
Hs.572245	chr13	14.9419	0.514003	29.0696	7	1	109.145	0
Hs.55185	chr1	44.4233	1.53033	29.0286	7	1	60.3488	0
Hs.655631	chr1	51.1176	1.76396	28.9788	7	1	61.2959	0
TDH	chr8	22.646	0.782686	28.9337	21	1	156.156	0
Hs.656475	chr11	21.9578	0.759322	28.9176	7	1	47.1523	0
MROH8	chr20	53.0292	1.83406	28.9136	14	1	119.007	0
Hs.406952	chr2	12.8194	0.443912	28.8782	7	1	38.3838	0
Hs.596214	chr6	32.8859	1.13898	28.8731	14	2	69.3009	0.725238
LINC00445	chr13	295.092	10.2299	28.8461	7	1	110.895	0
SLC22A25	chr11	373.166	12.9429	28.8318	14	2	163.847	61.9143
LINGO1	chr15	30.641	1.06305	28.8237	7	1	114.001	0
Hs.615028	chr8	208.12	7.23109	28.7813	7	1	60.2676	0
Hs.648805	chr6	56.0677	1.95087	28.7398	7	1	56.74	0
FAM198A	chr3	54.676	1.90415	28.7142	7	1	81.0543	0
Hs.147354	chr6	95.4548	3.34102	28.5706	7	1	49.5108	0
DPH6-AS1	chr15	16.3427	0.572412	28.5506	7	1	101.361	0
LOC728730	chr2	56.1008	1.97424	28.4164	14	2	84.3365	85.3549
Hs.436393	chr1	12.9366	0.455593	28.395	7	1	57.6432	0
Hs.388313	chr21	20.8971	0.735959	28.3945	7	1	77.9125	0
PVRL4	chr1	377.72	13.3234	28.35	7	1	123.532	0
Hs.657235	chr3	36.6891	1.29669	28.2945	7	1	72.9389	0
Hs.736830	chr9	111.057	3.92511	28.2941	7	1	13.1544	0
Hs.676392	chr1	46.4865	1.64715	28.2225	7	1	52.7343	0
Hs.128103	chr7	13.8369	0.490639	28.2017	7	1	78.6772	0
ZNF445	chr3	1556.2	55.2144	28.1847	14	2	150.401	0.890827
CYGB	chr17	215.357	7.64351	28.1751	21	2	139.877	11.9536
Hs.658409	chr19	23.6897	0.841096	28.1653	7	1	49.9116	0
LDHD	chr16	21.6773	0.771004	28.1156	7	1	40.5921	0
Hs.660139	chr14	63.0561	2.24292	28.1134	7	1	67.9226	0
IL27	chr16	22.3305	0.794368	28.111	7	1	93.8394	0
Hs.385616	chr16	98.5738	3.51625	28.0338	7	1	33.3105	0
Hs.480975	chr4	22.9111	0.817732	28.0179	14	2	73.4687	76.7716
Hs.659628	chr6	61.1475	2.18451	27.9914	7	1	26.1439	0
AMIGO3	chr3	45.0433	1.6121	27.9408	7	1	32.7251	0
Hs.648834	chr7	7.17032	0.257001	27.8999	7	1	51.9476	0
LOC100996671	chr12	22.7732	0.817732	27.8492	7	1	61.3062	0
CTCFL	chr20	160.986	5.7906	27.8013	47	1	59.2083	0
TRABD2A	chr2	60.543	2.18451	27.7146	14	2	113.579	1.51253
RSPH10B	chr7	19.9838	0.724277	27.5915	7	1	55.4224	0
Hs.149264	chr2	18.0242	0.654185	27.5522	7	1	60.2634	0
Hs.735050	chr13	1009.29	36.6334	27.551	14	2	162.276	106.039
CNBD1	chr8	36.6767	1.33173	27.5406	14	2	93.8844	27.2918
IRX1	chr5	292.387	10.6312	27.5027	7	1	130.162	0
NUTM2F	chr9	94.6211	3.44616	27.457	7	1	41.2809	0
Hs.656597	chr6	29.482	1.07473	27.432	7	1	67.5415	0
TTTY7	chrY	24.0292	0.876141	27.4261	21	2	91.1938	11.3137
PTPN5	chr11	24.9811	0.911187	27.416	21	1	96.6008	0
Hs.436509	chr4	41.6224	1.51864	27.4076	7	1	45.9287	0
Hs.667795	chr7	29.7739	1.08642	27.4057	14	2	150.639	56.2644
Hs.665297	chr15	14.0845	0.514003	27.4016	7	1	75.1832	0
LOC100652791	chr8	19.812	0.724277	27.3541	7	1	74.4555	0
Hs.673190	chrX	27.7818	1.01632	27.3355	7	1	62.0482	0
LOC388948	chr2	82.0638	3.00224	27.3341	7	1	28.729	0
Hs.596724	chr15	9.56134	0.350456	27.2825	7	1	106.577	0
Hs.636821	chr5	10.51	0.385502	27.2632	7	1	52.2615	0
ZCCHC3	chr20	190.681	6.99745	27.2501	14	1	116.832	0
Hs.382666	chr10	10.5017	0.385502	27.2416	7	1	59.85	0
OR8B8	chr11	191.64	7.04417	27.2055	7	1	63.4684	0
LYPD6B	chr2	38.6952	1.42519	27.1509	7	1	49.9266	0
C10orf107	chr10	19.6606	0.724277	27.1452	7	1	85.2829	0
LOC100996667	chr9	351.161	12.9843	27.0451	7	1	85.2257	0
Hs.670888	chr6	81.4301	3.01393	27.018	7	1	80.5013	0
Hs.527684	chr10	96.5092	3.57466	26.9982	7	1	24.1635	0
Hs.386215	chr10	120.075	4.4508	26.9783	7	1	58.0108	0
Hs.657087	chr4	7.56369	0.280365	26.978	7	1	57.2602	0
SVOP	chr12	77.7311	2.88542	26.9392	7	1	60.7909	0
Hs.658476	chr17	174.374	6.47964	26.9111	7	1	26.3678	0
C7orf57	chr7	5.652	0.210274	26.8792	7	1	32.8964	0
Hs.712739	chr16	33.2704	1.23828	26.8682	7	1	79.4237	0
LOC728175	chr4	236.727	8.81124	26.8665	14	2	213.656	32.299
Hs.144196	chr2	40.1449	1.49528	26.8477	7	1	77.0203	0
LOC100505835	chr19	52.1191	1.94503	26.796	14	2	88.4166	62.4292
Hs.667499	chr5	55.3017	2.06769	26.7456	7	1	40.6983	0
LRRN1	chr3	9.99124	0.37382	26.7274	7	1	112.932	0
LOC100506497	chr7	116.218	4.3515	26.7076	14	2	119.364	135.727
Hs.668876	chr1	69.4889	2.60506	26.6746	7	1	61.2305	0
Hs.677102	chr2	31.1158	1.16819	26.6359	7	1	56.7179	0
LOC151760	chr3	29.2221	1.0981	26.6116	14	2	84.8145	63.1883
CHRM3-AS2	chr1	12.085	0.455593	26.5259	7	1	44.3901	0
Hs.658034	chr16	43.8167	1.65883	26.4143	7	1	32.2815	0
Hs.665107	chr3	166.935	6.3199	26.4142	7	1	65.2207	0
Hs.664835	chr12	24.6841	0.934551	26.4128	7	1	119.41	0
PROK1	chr1	76.1689	2.88542	26.3978	7	1	34.8695	0
Hs.124672	chr22	22.5048	0.852777	26.39	7	1	50.2024	0
Hs.656287	chr2	201.923	7.65163	26.3896	7	1	104.216	0
Hs.658569	chr15	23.088	0.876141	26.3519	14	2	115.147	54.6829
FLJ32790	chr16	8.61634	0.327093	26.3422	7	1	71.9972	0
Hs.737523	chr11	37.5186	1.42519	26.3254	7	1	116.386	0
LOC152742	chr4	24.2755	0.922869	26.3044	7	1	48.6731	0
LMX1A	chr1	29.7928	1.13314	26.2922	7	1	31.7416	0
C18orf42	chr18	15.0485	0.572412	26.2896	7	1	63.0686	0
TSPAN11	chr12	16.887	0.642504	26.2831	7	1	75.2536	0
Hs.437225	chr14	18.4011	0.700913	26.2531	7	1	93.5035	0
Hs.674468	chr11	63.4703	2.41815	26.2475	7	1	31.0012	0
LOC286190	chr8	5.51395	0.210274	26.2227	7	1	50.8538	0
BCAR4	chr16	75.0319	2.86206	26.216	7	1	58.8991	0
SERTAD4	chr1	31.5422	1.20323	26.2146	21	1	74.8995	0
Hs.34558	chr19	34.5669	1.32005	26.186	7	1	49.9941	0
IL17RD	chr3	54.6822	2.09106	26.1505	14	2	107.239	63.2051
Hs.555248	chr17	16.7366	0.642504	26.049	7	1	65.9416	0
Hs.649370	chr7	23.4129	0.899505	26.0287	7	1	55.3616	0
RIBC1	chrX	253.596	9.74332	26.0276	14	2	171.01	126.331
Hs.555072	chr4	33.7471	1.29669	26.0256	7	1	36.2121	0
XCL2	chr1	41.266	1.58874	25.9741	45	1	129.771	0
Hs.742206	chr3	53.192	2.05601	25.8715	7	1	67.4969	0
Hs.664759	chr2	29.0122	1.12146	25.87	7	1	81.6256	0
Hs.26920	chr15	23.2408	0.899505	25.8373	7	1	42.2056	0
Hs.608694	chr5	217.174	8.43432	25.7489	7	1	96.4596	0
Hs.437415	chr6	12.5626	0.490639	25.6046	7	1	53.8541	0
Hs.661713	chr6	22.3961	0.876141	25.5622	7	1	99.9043	0
Hs.668279	chr2	148.881	5.82926	25.5403	7	1	48.7203	0
Hs.591581	chr2	188.313	7.38828	25.488	7	1	138.433	0
NXPE1	chr11	348.744	13.7067	25.4434	14	2	206.755	34.8729
Hs.673517	chr12	92.7008	3.64475	25.4341	7	1	42.9277	0
LOC285084	chr2	83.1641	3.27093	25.4252	7	1	83.873	0
Hs.561094	chr22	46.9268	1.84574	25.4244	7	1	32.0041	0
C1orf180	chr1	80.3572	3.16579	25.383	7	1	42.8391	0
GGN	chr19	10.8032	0.426389	25.3365	14	2	107.188	21.3101
Hs.733616	chr2	22.4513	0.887823	25.288	7	1	37.2289	0
Hs.666899	chr8	33.8026	1.33758	25.2716	14	2	117.181	122.895
FAM170A	chr5	13.5738	0.537367	25.2599	7	1	99.7739	0
Hs.116308	chr10	17.6985	0.700913	25.2507	7	1	60.364	0
Hs.666596	chr6	26.5203	1.05137	25.2245	7	1	46.5158	0
C1orf172	chr1	12.6642	0.502321	25.2114	7	1	51.495	0
Hs.658440	chr8	100.366	3.98352	25.1953	7	1	29.1791	0
Hs.290805	chr21	8.53224	0.338775	25.1856	7	1	87.7852	0
Hs.571256	chr7	45.8587	1.82237	25.1643	7	1	42.4019	0
RSPO3	chr6	74.4161	2.9672	25.0796	7	1	55.9201	0
Hs.662300	chr10	158.119	6.30822	25.0656	7	1	105.796	0
SFRP2	chr4	19.459	0.776845	25.0488	14	2	75.8728	1.06332
LOC100507378	chr16	38.0233	1.51864	25.0376	7	1	36.2835	0
TMEM150A	chr2	386.352	15.4434	25.0172	7	1	82.473	0
LOC100506405	chr2	89.067	3.56297	24.9979	7	1	36.6481	0
Hs.55295	chr12	62.0896	2.48824	24.9532	7	1	49.1996	0
LOC285740	chr6	20.842	0.835255	24.9528	14	2	78.9726	30.6578
Hs.597895	chr11	154.892	6.21476	24.9232	7	1	65.5926	0
Hs.677061	chr7	41.1793	1.65883	24.8243	7	1	49.7614	0
JAKMIP1	chr4	30.1594	1.21492	24.8242	12	1	70.0181	0
TIGD4	chr4	126.005	5.08114	24.7986	21	3	121.171	117.253
Hs.663747	chr16	82.7457	3.34102	24.7666	7	1	32.8792	0
Hs.663991	chr21	8.09172	0.327093	24.7383	7	1	87.6329	0
Hs.633769	chr13	225.125	9.11187	24.7068	7	1	85.6303	0
HEPACAM2	chr7	26.5494	1.07473	24.7032	7	1	50.1112	0
MORN5	chr9	32.0164	1.29669	24.6909	7	1	142.393	0
PARD6G-AS1	chr18	216.206	8.77386	24.6421	14	2	172.338	16.5575
ATP6V0E2-AS1	chr7	20.3914	0.829414	24.5853	7	1	69.8864	0
LOC100132249	chr9	26.9956	1.0981	24.584	14	2	68.478	24.0717
MEIS3	chr19	27.5329	1.12146	24.5509	14	1	90.7206	0
Hs.612925	chr16	164.851	6.71708	24.542	7	1	57.5743	0
C16orf82	chr16	40.0741	1.63546	24.5032	7	1	45.7531	0
Hs.736889	chr1	82.7155	3.37606	24.5006	7	1	57.1476	0
TTTY13	chrY	64.3717	2.62842	24.4906	7	1	65.0315	0
Hs.666913	chr7	13.3006	0.543208	24.4853	14	2	83.3322	101.884
Hs.375067	chr1	18.0162	0.735959	24.4799	7	1	51.1527	0
Hs.502145	chr11	29.4354	1.20323	24.4636	7	1	28.977	0
SLC35F1	chr6	219.663	8.98337	24.4522	7	1	73.5325	0
WFIKKN2	chr17	93.2214	3.81413	24.441	14	2	119.293	118.032
Hs.657965	chr9	196.282	8.03111	24.4402	7	1	29.213	0
Hs.732972	chr1	418.104	17.1094	24.437	7	1	111.291	0
COL28A1	chr7	29.6643	1.21492	24.4168	7	1	51.4879	0
OLIG3	chr6	10.8326	0.443912	24.4027	7	1	74.3755	0
Hs.733839	chr4	12.8195	0.525685	24.3862	7	1	61.8402	0
Hs.657154	chr3	9.68288	0.397184	24.3788	7	1	111.135	0
Hs.657050	chr15	27.0172	1.10978	24.3447	7	1	22.0651	0
DQX1	chr2	13.3525	0.549048	24.3193	7	1	56.0103	0
Hs.667309	chr10	112.492	4.62603	24.3172	7	1	70.4076	0
LOC100506371	chr17	48.0069	1.97424	24.3167	7	1	14.65	0
Hs.657601	chr6	233.588	9.64923	24.208	7	1	92.6615	0
Hs.634052	chr10	186.705	7.72172	24.1791	7	1	24.7536	0
RASEF	chr9	930.105	38.5213	24.1452	35	5	202.436	133.869
Hs.97124	chr6	825.703	34.2046	24.1401	7	1	140.334	0
Hs.662054	chr2	213.854	8.86655	24.1192	7	1	78.1317	0
AXIN2	chr17	56.8948	2.35974	24.1106	28	3	62.4874	44.9024
Hs.603759	chr8	16.4571	0.68339	24.0816	14	2	70.2448	3.62619
Hs.678812	chr5	22.7657	0.946232	24.0593	7	1	119.55	0
TEX19	chr17	36.4949	1.51864	24.0312	7	1	61.7366	0
LOC100131180	chr9	57.2652	2.3831	24.0297	7	1	24.1796	0
Hs.597951	chr6	455.764	18.9831	24.009	7	1	188.533	0
Hs.732073	chr9	6.71823	0.280365	23.9624	40	1	152.513	0
Hs.603556	chr6	370.898	15.4785	23.9622	7	1	97.0573	0
Hs.648410	chr6	6.14349	0.257001	23.9045	7	1	45.8099	0
Hs.702322	chr9	24.284	1.01632	23.894	7	1	43.7837	0
LOC91450	chr15	39.9092	1.67051	23.8904	7	1	104.287	0
ACTL9	chr19	30.6923	1.28501	23.885	7	1	105.911	0
Hs.667741	chr12	26.2085	1.0981	23.8672	14	2	66.3389	16.5493
Hs.662515	chr3	192.379	8.0605	23.8669	7	1	90.7099	0
Hs.736246	chr1	11.4218	0.478957	23.8472	7	1	64.7677	0
Hs.673891	chr11	77.4332	3.24756	23.8435	7	1	15.8242	0
TMCO4	chr1	45.1187	1.89246	23.8413	14	2	73.1148	70.7107
C11orf40	chr11	24.4659	1.02801	23.7994	7	1	67.8309	0
Hs.676596	chr6	20.8345	0.876141	23.7799	7	1	50.5831	0
SEMA5B	chr3	83.145	3.50456	23.7248	7	1	27.3424	0
Hs.555591	chr21	92	3.87838	23.7212	7	1	43.5926	0
Hs.519941	chr6	11.0765	0.467275	23.7045	7	1	27.2218	0
Hs.596112	chr16	19.4934	0.823573	23.6693	14	2	98.0508	55.1644
POU5F2	chr5	35.3849	1.49528	23.6644	7	1	41.267	0
CC2D2A	chr4	105.555	4.46221	23.6554	28	4	151.058	153.302
Hs.127864	chr12	235.391	9.95296	23.6503	7	1	51.6573	0
Hs.126118	chr11	7.18181	0.303729	23.6455	7	1	56.8113	0
Hs.733573	chr11	36.7229	1.55369	23.6359	7	1	71.1362	0
LOC100507534	chr16	31.4613	1.33173	23.6243	7	1	55.2246	0
LOC285441	chr4	64.844	2.74524	23.6205	7	1	52.8809	0
JAZF1-AS1	chr7	26.4376	1.12146	23.5742	7	1	64.6352	0
UG0898H09	chr8	14.8669	0.630822	23.5676	14	2	74.7219	133.565
SHISA2	chr13	15.96	0.677549	23.5555	7	1	79.0973	0
Hs.655809	chr7	56.6787	2.40647	23.5527	7	1	124.192	0
Hs.522954	chr1	23.1101	0.981278	23.5511	7	1	55.1815	0
Hs.677496	chr14	152.742	6.4886	23.5401	14	2	172.864	59.6912
Hs.375745	chr13	9.07115	0.385502	23.5307	7	1	68.7364	0
FAM229A	chr1	31.5995	1.34342	23.5218	14	2	70.8697	7.37851
CES3	chr16	287.408	12.2245	23.5108	47	9	335.848	73.7897
TMEM139	chr7	55.4664	2.35974	23.5053	14	1	141.73	0
Hs.660170	chr14	11.7872	0.502321	23.4655	7	1	59.228	0
Hs.671392	chr16	16.4359	0.700913	23.4492	7	1	68.6133	0
Hs.46730	chr4	18.8516	0.80605	23.3876	7	1	49.7017	0
TTBK1	chr6	71.0523	3.04313	23.3484	14	2	71.5373	61.6174
Hs.655795	chr12	10.3545	0.443912	23.3257	7	1	66.0161	0
ZCCHC13	chrX	13.8939	0.595776	23.3207	7	1	109.284	0
Hs.608001	chr7	133.596	5.7358	23.2916	7	1	43.001	0
Hs.711188	chr7	49.7806	2.13778	23.2861	14	2	99.3874	8.50074
LOC100506813	chr22	77.4807	3.32934	23.2721	7	1	62.8403	0
FAM83C	chr20	47.2714	2.03265	23.2561	14	2	57.46	60.1447
Hs.730286	chr21	81.4985	3.50456	23.255	7	1	62.3113	0
Hs.519666	chr5	6.24665	0.268683	23.2491	7	1	119.702	0
Hs.684459	chr8	27.6832	1.19155	23.2329	7	1	51.9675	0
LOC643037	chr11	11.3915	0.490639	23.2177	7	1	88.2633	0
Hs.670039	chr3	180.279	7.76845	23.2066	7	1	74.9457	0
VN1R3	chr16	56.6485	2.44151	23.2022	7	1	53.9701	0
RGPD1	chr2	113.449	4.89471	23.1778	7	1	40.0331	0
LOC100506286	chr2	14.6182	0.630822	23.1732	7	1	52.1352	0
Hs.656264	chr5	54.9498	2.37142	23.1716	7	1	71.7676	0
LOC100130476	chr6	10.8261	0.467275	23.1686	7	1	87.5684	0
SPATC1	chr8	34.8856	1.50696	23.1496	7	1	30.7073	0
KCTD16	chr5	89.2404	3.85502	23.1491	7	1	56.5115	0
TRHDE-AS1	chr12	48.6471	2.10274	23.1351	14	2	81.3401	91.1382
FNDC1	chr6	24.3095	1.05137	23.1218	7	1	71.6316	0
FAM162B	chr6	183.639	7.94368	23.1176	7	1	68.6012	0
RHOV	chr15	52.1103	2.2546	23.1129	12	1	73.5019	0
BCL2L15	chr1	52.9045	2.28965	23.106	21	3	81.0357	49.6159
Hs.659787	chr2	49.1202	2.1261	23.1034	7	1	87.7396	0
Hs.10319	chr20	122.51	5.30357	23.0994	7	1	79.8873	0
Hs.736236	chr12	30.2108	1.30837	23.0904	7	1	78.9228	0
Hs.27908	chr8	12.1366	0.525685	23.0871	7	1	68.2575	0
Hs.160264	chr15	32.9017	1.42519	23.0858	7	1	97.8616	0
Hs.143610	chr9	26.3873	1.14482	23.0492	7	1	74.5172	0
Hs.657540	chr2	25.848	1.12146	23.0486	7	1	56.7628	0
SLC46A2	chr9	19.1048	0.829414	23.0341	7	1	83.0332	0
LOC100506059	chr15	16.1425	0.700913	23.0307	7	1	58.4408	0
Hs.158149	chr20	35.4891	1.54201	23.0149	7	1	61.9189	0
Hs.572154	chr12	105.355	4.5793	23.0067	7	1	29.5552	0
Hs.568685	chr1	177.802	7.73341	22.9914	7	1	48.1947	0
LOC100505985	chr6	39.4501	1.71724	22.973	7	1	59.1674	0
MYLK4	chr6	410.962	17.8926	22.9683	21	3	227.774	68.9097
Hs.112621	chr7	11.2604	0.490639	22.9505	7	1	69.4649	0
Hs.672488	chr9	17.6804	0.771004	22.9317	7	1	89.6701	0
LOC150568	chr2	9.10631	0.397184	22.9272	7	1	45.7002	0
Hs.567162	chrX	81.1275	3.53961	22.9199	7	1	82.7908	0
Hs.658981	chr19	308.829	13.4809	22.9086	7	1	62.1722	0
LOC100506369	chr21	203.62	8.88991	22.9046	7	1	72.885	0
DNAJC9-AS1	chr10	402.346	17.596	22.8658	7	1	100.444	0
Hs.603982	chr12	528.096	23.0964	22.8649	7	1	117.028	0
C1orf233	chr1	1414.78	61.9257	22.8464	7	1	121.133	0
TRIM63	chr1	19.4217	0.852777	22.7747	7	1	68.2503	0
Hs.535810	chr5	21.2683	0.934551	22.7577	7	1	66.4535	0
Hs.669034	chr9	116.173	5.10498	22.7568	7	1	115.826	0
Hs.635271	chr4	9.03649	0.397184	22.7514	7	1	51.8959	0
Hs.135232	chr1	166.661	7.33622	22.7175	7	1	103.456	0
MIR4500HG	chr13	29.6998	1.30837	22.6999	7	1	100.96	0
Hs.656650	chr6	56.8273	2.5116	22.6259	7	1	12.8324	0
ANKRD20A1	chr9	73.4575	3.24756	22.6193	7	1	60.9216	0
LOC284080	chr17	127.049	5.61899	22.6106	14	2	144.554	121.722
C21orf90	chr21	20.7342	0.917028	22.6103	14	2	63.9158	17.1147
LOC100506675	chr11	29.8466	1.32005	22.6101	14	2	79.1407	71.3364
GSX1	chr13	18.1993	0.80605	22.5784	14	1	118.218	0
PPP1R1C	chr2	86.9881	3.85502	22.5649	14	2	83.9906	107.137
Hs.656767	chr3	10.2727	0.455593	22.548	7	1	58.0176	0
Hs.18768	chr1	30.5467	1.3551	22.5421	7	1	55.743	0
Hs.666443	chr2	150.065	6.65867	22.5368	7	1	51.0853	0
Hs.603847	chr1	75.5475	3.3527	22.5333	7	1	48.7371	0
Hs.664045	chr11	462.084	20.5134	22.526	7	1	106.676	0
Hs.736248	chr18	34.6954	1.54201	22.5001	7	1	124.572	0
Hs.406810	chr17	149.237	6.63531	22.4914	14	2	146.596	72.9515
LRRC4C	chr11	41.7642	1.85742	22.4851	7	1	28.7286	0
Hs.7124	chr2	28.3663	1.26164	22.4836	7	1	27.9043	0
LOC100132207	chr3	111.204	4.95312	22.4514	7	1	59.0518	0
Hs.634874	chr3	23.0444	1.02801	22.4166	7	1	102.913	0
Hs.719572	chr15	55.9598	2.49992	22.3846	7	1	24.4751	0
Hs.553866	chr11	11.502	0.514003	22.3774	7	1	67.6766	0
Hs.385516	chr10	16.9656	0.759322	22.3431	7	1	34.2055	0
Hs.715019	chr11	19.2756	0.864459	22.2979	7	1	65.7192	0
Hs.158853	chr5	10.9392	0.490639	22.2958	7	1	57.9949	0
Hs.659786	chr12	108.86	4.88303	22.2936	7	1	72.4354	0
FCRL5	chr1	164.918	7.39781	22.2928	35	4	255.396	60.7393
EOMES	chr3	132.02	5.92271	22.2904	7	1	80.8081	0
LOC100996371	chr3	47.3787	2.1261	22.2843	7	1	31.1972	0
LOC645355	chr18	11.1898	0.502321	22.2762	7	1	98.1244	0
C10orf62	chr10	54.59	2.4532	22.2526	7	1	24.4101	0
Hs.669803	chr16	765.489	34.409	22.2468	14	2	191.055	138.397
FRMPD3	chrX	169.655	7.62827	22.2404	7	1	83.3232	0
SERPINB12	chr18	328.043	14.7547	22.2331	7	1	104.978	0
LINC00948	chr10	96.8391	4.35734	22.2243	7	1	70.257	0
Hs.672971	chr10	100.719	4.53257	22.2212	7	1	33.7953	0
Hs.568856	chr10	22.8218	1.02801	22.2001	14	2	153.561	112.494
Hs.632240	chr17	20.4677	0.922869	22.1783	7	1	95.712	0
KRTAP9-8	chr17	20.4569	0.922869	22.1666	7	1	70.7662	0
Hs.655676	chr9	19.6563	0.887823	22.1399	7	1	25.0364	0
SOX7	chr8	51.727	2.33638	22.1398	14	1	62.6545	0
Hs.605079	chr4	31.2917	1.41351	22.1376	7	1	60.1438	0
Hs.475364	chr3	14.9977	0.677549	22.1353	7	1	49.8048	0
Hs.683970	chr6	81.4531	3.67979	22.1352	14	2	117.973	5.83644
Hs.661131	chr2	193.219	8.73805	22.1124	7	1	86.3924	0
IL23R	chr1	47.0919	2.13194	22.0887	14	2	81.9502	94.9267
Hs.670651	chr19	27.3428	1.23828	22.0813	7	1	54.4485	0
Hs.658807	chr15	22.6679	1.02801	22.0504	7	1	70.3486	0
Hs.528628	chr9	18.2862	0.829414	22.0471	7	1	57.1439	0
B3GNT9	chr16	193.911	8.79646	22.0442	7	1	114.504	0
Hs.663061	chr1	159.34	7.22827	22.0441	40	1	139.401	0
MYLK2	chr20	64.6161	2.93215	22.0371	7	1	39.5898	0
Hs.726339	chr4	122.07	5.54889	21.999	7	1	70.9431	0
Hs.592015	chr15	39.0051	1.77565	21.9667	7	1	83.021	0
DEFB107B	chr8	21.0062	0.957914	21.9292	7	1	89.0629	0
Hs.669764	chr20	47.6143	2.17283	21.9135	7	1	60.6942	0
KRTAP4-2	chr17	333.304	15.2322	21.8815	7	1	79.6561	0
ST7-OT4	chr7	34.2216	1.56537	21.8617	7	1	61.7468	0
MYO3B	chr2	15.6561	0.716489	21.8512	21	3	83.0591	46.4698
Hs.658586	chr2	19.1414	0.876141	21.8474	7	1	42.9682	0
Hs.658894	chr2	357.132	16.3663	21.8212	7	1	123.966	0
Hs.517718	chr22	22.9364	1.05137	21.8158	7	1	52.6391	0
LOC441025	chr4	121.982	5.59562	21.7996	7	1	63.8635	0
DHH	chr12	54.4836	2.49992	21.7941	12	1	44.5581	0
Hs.720560	chr1	103.061	4.73116	21.7835	7	1	64.3415	0
Hs.706185	chr1	27.7306	1.27333	21.7781	7	1	75.6313	0
Hs.672949	chr2	9.6598	0.443912	21.7606	7	1	99.382	0
Hs.635638	chr5	207.245	9.53242	21.741	7	1	35.3028	0
Hs.509496	chr14	16.4589	0.759322	21.6758	7	1	74.2191	0
PKHD1	chr6	132.479	6.11547	21.6629	21	2	119.558	129.265
Hs.665019	chr13	196.06	9.06077	21.6383	7	1	59.5002	0
Hs.129345	chr12	9.09964	0.420548	21.6376	7	1	34.2345	0
Hs.155764	chr10	26.0151	1.20323	21.621	7	1	63.2686	0
Hs.622770	chr1	32.0713	1.4836	21.6173	7	1	71.4728	0
Hs.710429	chr7	95.9162	4.43912	21.607	7	1	64.1275	0
TMEM253	chr14	57.193	2.65179	21.5677	7	1	36.4321	0
Hs.657012	chr10	12.091	0.56073	21.563	7	1	96.8551	0
LOC100506895	chr7	137.278	6.36663	21.5622	7	1	50.5733	0
MS4A8	chr11	39.9964	1.85742	21.5333	7	1	42.584	0
Hs.671311	chr9	21.3465	0.99296	21.4979	14	2	73.9773	58.2323
LINC00163	chr21	406.295	18.9056	21.4907	7	1	70.7871	0
SNTN	chr3	14.5521	0.677549	21.4775	7	1	75.755	0
Hs.664999	chr15	11.5286	0.537367	21.454	40	1	151.59	0
LINC00865	chr10	351.117	16.3794	21.4366	7	1	96.3909	0
Hs.571168	chr6	171.775	8.01377	21.435	7	1	49.3917	0
ZNF582-AS1	chr19	132.423	6.17972	21.4287	7	1	48.8562	0
NT5C1B	chr2	112.173	5.23932	21.4097	14	2	131.006	71.4201
RNF212	chr4	35.1152	1.6413	21.3947	14	2	63.5448	36.7394
Hs.129462	chr1	7.24731	0.338775	21.3927	7	1	107.221	0
FAM87A	chr8	233.173	10.9069	21.3785	14	2	176.31	9.59431
SYT15	chr10	337.327	15.7939	21.3581	14	2	92.7876	50.941
Hs.663951	chr1	157.615	7.38295	21.3485	7	1	103.861	0
Hs.327451	chr6	55.3218	2.60506	21.2363	7	1	47.3272	0
Hs.734671	chr4	296.283	13.9596	21.2243	7	1	126.976	0
Hs.658594	chr17	178.715	8.42264	21.2184	7	1	77.5789	0
LOC100130428	chr11	51.3005	2.41815	21.2148	7	1	82.8143	0
Hs.569025	chr11	40.1318	1.89246	21.2061	7	1	61.0997	0
Hs.375762	chr15	56.677	2.67515	21.1865	7	1	47.683	0
Hs.658776	chr2	158.406	7.48809	21.1544	7	1	39.6664	0
LOC100506351	chr8	77.5959	3.66811	21.1542	7	1	34.1594	0
Hs.560456	chr16	69.9007	3.30597	21.1437	7	1	74.5291	0
Hs.669865	chr17	21.2051	1.00464	21.1071	7	1	69.7096	0
MUSTN1	chr3	93.4156	4.42743	21.0993	7	1	103.525	0
IQCF2	chr3	33.978	1.6121	21.0769	7	1	42.9706	0
KRBOX1	chr3	257.391	12.2426	21.0242	7	1	64.3993	0
TMEM75	chr8	13.7488	0.654185	21.0167	7	1	58.9927	0
Hs.636839	chr11	86.7642	4.12955	21.0106	14	2	64.9853	29.0044
Hs.656877	chr4	138.161	6.5769	21.007	7	1	83.5486	0
Hs.207423	chr19	10.0579	0.478957	20.9995	7	1	120.383	0
NAGS	chr17	29.6763	1.41351	20.9948	7	1	69.4537	0
Hs.385813	chr21	65.9439	3.14243	20.985	7	1	26.137	0
ESYT3	chr3	17.1444	0.817732	20.9659	21	2	90.3424	22.2234
LOC389043	chr2	62.0397	2.96136	20.9497	14	2	104.18	93.4441
LOC285768	chr6	56.9723	2.72188	20.9313	7	1	82.5359	0
Hs.657784	chr2	187.091	8.94832	20.9079	7	1	80.7446	0
Hs.613775	chr9	12.698	0.607458	20.9034	40	1	62.0541	0
Hs.659029	chr11	82.5231	3.94848	20.9	7	1	61.7045	0
Hs.97639	chr8	165.195	7.90701	20.8922	7	1	101.925	0
FAM78B	chr1	59.5076	2.85038	20.8771	14	2	91.6976	124.613
Hs.48372	chr4	10.7283	0.514003	20.8721	7	1	100.01	0
Hs.436589	chr1	37.7745	1.81069	20.8619	7	1	50.4493	0
Hs.670198	chr15	12.6694	0.607458	20.8565	7	1	79.7204	0
Hs.603218	chr10	12.9093	0.61914	20.8503	7	1	66.9257	0
Hs.664646	chr6	17.0447	0.817732	20.8438	7	1	107.12	0
Hs.658129	chr4	189.916	9.11187	20.8428	40	1	288.457	0
Hs.658519	chr10	12.1614	0.584094	20.821	7	1	71.3294	0
Hs.734085	chr8	70.5252	3.38775	20.8177	7	1	29.5837	0
Hs.550808	chr1	33.7832	1.62378	20.8052	7	1	95.1107	0
Hs.661289	chr10	13.609	0.654185	20.803	7	1	59.5571	0
CXorf67	chrX	10.9285	0.525685	20.789	7	1	50.2443	0
Hs.733660	chr4	262.226	12.6181	20.7817	14	2	177.223	21.3842
Hs.658049	chr17	11.1618	0.537367	20.7713	7	1	58.9837	0
IP6K3	chr6	19.1686	0.922869	20.7707	7	1	78.3916	0
Hs.434347	chr1	10.4195	0.502321	20.7428	7	1	103.534	0
Hs.434593	chr9	12.3507	0.595776	20.7305	7	1	111.757	0
Hs.553018	chr2	26.122	1.26164	20.7048	7	1	43.1224	0
Hs.658631	chr14	8.7066	0.420548	20.703	40	1	58.5098	0
Hs.567760	chr9	29.5054	1.42519	20.7028	7	1	69.4032	0
PXDNL	chr8	38.6879	1.8691	20.6987	7	1	48.1576	0
TMEM232	chr5	10.1407	0.490639	20.6684	14	2	103.638	84.1794
GOLGA8I	chr15	43.2094	2.09106	20.6639	7	1	77.7789	0
Hs.667730	chr8	10.83	0.525685	20.6016	7	1	103.024	0
AQP12A	chr2	1493.69	72.5328	20.5934	7	1	119.041	0
Hs.734867	chr17	359.57	17.4624	20.5911	7	1	34.4055	0
FAM222A	chr12	82.4275	4.00689	20.5715	7	1	24.3532	0
LOC100130700	chr16	127.288	6.1914	20.5589	7	1	54.9762	0
Hs.552655	chr1	25.1993	1.2266	20.544	7	1	82.7097	0
SLFNL1	chr1	131.469	6.40388	20.5296	14	2	198.965	60.6739
Hs.665172	chr5	19.176	0.934551	20.5189	7	1	84.1466	0
LOC100652770	chr18	191.618	9.35224	20.489	21	3	218.375	87.1208
JARID2-AS1	chr6	61.0052	2.97888	20.4792	7	1	56.1198	0
TLR10	chr4	284.378	13.889	20.475	14	2	199.32	84.0884
Hs.677040	chr15	21.7162	1.06305	20.4281	7	1	100.462	0
C10orf53	chr10	64.6322	3.16579	20.4158	14	1	54.1741	0
Hs.684594	chr21	103.446	5.06994	20.4039	7	1	59.5932	0
MAGI2-AS2	chr7	26.4313	1.29669	20.3836	7	1	74.9479	0
PGM5-AS1	chr9	24.9592	1.2266	20.3483	7	1	73.2776	0
Hs.434739	chr15	201.858	9.9296	20.329	7	1	50.3309	0
NTN5	chr19	75.3631	3.709	20.319	14	2	129.871	38.9744
SORCS1	chr10	77.0981	3.79661	20.3071	14	2	69.3254	36.1168
C12orf68	chr12	42.914	2.11442	20.2959	7	1	73.3584	0
Hs.667570	chr3	8.99363	0.443912	20.26	7	1	64.3623	0
Hs.664474	chr7	3.78469	0.18691	20.2487	7	1	43.459	0
Hs.570365	chr20	115.647	5.71244	20.2448	7	1	59.811	0
DYDC1	chr10	12.2976	0.607458	20.2443	7	1	80.0958	0
TMEM133	chr11	22.9264	1.13314	20.2326	7	1	55.5479	0
GUCA1C	chr3	72.3121	3.57478	20.2284	21	3	122.119	84.8712
LOC100505685	chr4	20.3175	1.00464	20.2237	7	1	32.7788	0
Hs.435972	chr7	54.7401	2.7102	20.1979	7	1	65.9722	0
LOC401312	chr7	182.945	9.0596	20.1935	21	3	132.323	45.5581
Hs.655512	chr22	70.2996	3.49288	20.1265	7	1	44.7508	0
LOC100507330	chr12	33.7911	1.68219	20.0875	7	1	95.3553	0
Hs.444721	chr20	53.4216	2.66347	20.0571	7	1	51.2057	0
Hs.660864	chr6	53.6438	2.67515	20.0526	7	1	61.8073	0
Hs.12548	chr3	39.3398	1.96256	20.0452	7	1	66.8363	0
Hs.436900	chrY	146.245	7.29835	20.0381	7	1	88.7534	0
FHDC1	chr4	338.031	16.892	20.0113	7	1	90.7807	0
Hs.443491	chr14	116.856	5.84094	20.0063	7	1	93.7661	0
SCD5	chr4	544.676	27.2441	19.9925	61	18	290.26	73.8794
Hs.732673	chr2	135.542	6.78717	19.9703	7	1	71.1336	0
LOC100506165	chr6	8.62974	0.43223	19.9656	7	1	53.7375	0
Hs.569212	chr12	22.3802	1.12146	19.9563	7	1	43.1691	0
TOP3B	chr22	150.212	7.54013	19.9217	60	14	431.753	19.7036
CCDC141	chr2	29.4243	1.47776	19.9114	14	2	81.4654	31.8617
MT1E	chr16	237.149	11.9176	19.8991	45	8	92.466	27.3253
Hs.733526	chr11	84.7228	4.26389	19.8699	7	1	82.395	0
Hs.597508	chr5	86.7385	4.36902	19.8531	7	1	27.3841	0
SH2D4B	chr10	84.803	4.27557	19.8343	7	1	93.521	0
Hs.665346	chr9	26.1468	1.32005	19.8074	7	1	61.1058	0
Hs.666294	chr13	7.39044	0.37382	19.77	7	1	41.6372	0
ACMSD	chr2	28.8301	1.46024	19.7434	7	1	45.302	0
Hs.659570	chr6	367.749	18.6312	19.7384	7	1	123.842	0
Hs.616897	chr3	227.696	11.5534	19.7082	7	1	87.3798	0
ZSWIM5	chr1	172.58	8.77309	19.6715	7	1	91.7208	0
Hs.385793	chr2	22.7417	1.15651	19.6641	7	1	81.0925	0
Hs.673959	chr14	57.8239	2.94383	19.6424	14	2	44.4351	88.1077
LOC100507435	chr8	37.5925	1.91583	19.6221	7	1	91.8102	0
Hs.602837	chr2	38.242	1.95087	19.6025	7	1	47.63	0
Hs.730119	chr12	32.2493	1.64715	19.5789	7	1	41.6765	0
Hs.655433	chr1	31.9775	1.63546	19.5525	7	1	75.5504	0
Hs.678224	chr14	530.805	27.1528	19.5488	7	1	118.955	0
Hs.656290	chr6	97.4763	4.98816	19.5415	7	1	33.4943	0
Hs.306329	chr15	256.631	13.1538	19.51	7	1	49.064	0
SYT3	chr19	23.2388	1.19155	19.503	7	1	66.6457	0
Hs.665682	chr11	62.1887	3.18915	19.5001	7	1	63.4066	0
Hs.671908	chr15	9.56712	0.490639	19.4993	7	1	56.7802	0
Hs.434909	chr21	10.689	0.549048	19.4683	7	1	98.9649	0
Hs.744106	chr20	35.0067	1.79901	19.4589	7	1	39.2572	0
LOC100128398	chr19	79.0459	4.07114	19.4162	14	2	170.316	89.8847
HIPK4	chr19	490.922	25.3083	19.3976	7	1	100.636	0
Hs.663669	chr2	23.3024	1.20323	19.3665	7	1	71.259	0
Hs.661954	chr8	19.9073	1.02801	19.3649	7	1	49.7036	0
Hs.637117	chr4	129.826	6.7054	19.3614	7	1	46.8531	0
Hs.559119	chr1	7.91378	0.408866	19.3555	7	1	28.0731	0
Hs.633410	chr12	289.733	14.9762	19.3463	7	1	49.5234	0
Hs.696462	chr3	13.5538	0.700913	19.3374	7	1	101.965	0
LOC100506821	chr18	111.126	5.74749	19.3347	7	1	59.2126	0
Hs.633910	chr22	29.5779	1.53033	19.3278	7	1	78.5618	0
KCNIP3	chr2	187.115	9.68385	19.3223	49	6	265.556	90.1655
KIAA1257	chr3	242.037	12.5288	19.3184	21	3	192.894	34.4416
Hs.659096	chr9	101.77	5.26853	19.3167	7	1	15.1986	0
Hs.633359	chr7	6.31537	0.327093	19.3076	7	1	78.4954	0
NEBL-AS1	chr10	11.9221	0.61914	19.2559	7	1	88.9793	0
PCDHB10	chr5	31.4805	1.63546	19.2487	7	1	16.2695	0
Hs.657310	chr16	244.162	12.6865	19.2458	7	1	66.7162	0
Hs.150800	chr14	21.8058	1.13314	19.2437	7	1	112.223	0
Hs.668251	chr2	14.3844	0.74764	19.2397	14	2	96.6364	59.6621
Hs.661950	chr15	22.6308	1.17987	19.1807	7	1	65.9661	0
SLC30A8	chr8	100.73	5.25229	19.1782	14	2	33.6303	80.0856
TRIM74	chr7	474.969	24.7714	19.1741	14	2	174.281	79.5974
Hs.570630	chr3	55.0645	2.87374	19.1612	7	1	68.244	0
Hs.665919	chr5	150.743	7.87359	19.1454	7	1	85.8777	0
AKNAD1	chr1	7.37896	0.385502	19.1412	21	3	68.3309	54.7974
Hs.512284	chr15	133.24	6.9624	19.1371	7	1	41.1808	0
ZNF295-AS1	chr21	10.4972	0.549048	19.119	7	1	55.303	0
Hs.667813	chr5	10.026	0.525685	19.0722	7	1	42.0659	0
Hs.232534	chr1	36.1493	1.89831	19.0429	14	2	47.4002	114.443
SH2D5	chr1	34.8958	1.83406	19.0266	7	1	30.3475	0
Hs.674560	chr19	1048.8	55.2305	18.9896	7	1	121.716	0
SPATA32	chr17	239.625	12.6222	18.9844	14	2	168.983	47.5184
C11orf42	chr11	37.6942	1.98592	18.9807	7	1	86.9787	0
Hs.657381	chr16	71.5364	3.77325	18.9589	7	1	31.5054	0
DNAH12	chr3	129.541	6.83305	18.958	14	2	118.35	57.0415
Hs.660894	chr2	20.7975	1.0981	18.9396	7	1	56.5	0
BOLL	chr2	129.555	6.84558	18.9253	7	1	76.5176	0
Hs.667313	chr5	373.804	19.7774	18.9005	7	1	62.485	0
Hs.478363	chr3	43.9183	2.32469	18.8921	7	1	43.0366	0
Hs.557081	chr11	98.8294	5.23348	18.8841	7	1	29.0298	0
Hs.98418	chr6	298.76	15.8418	18.8589	7	1	65.3097	0
LOC283177	chr11	157.69	8.37199	18.8355	14	2	112.793	0.46082
CTHRC1	chr8	184.122	9.77774	18.8308	7	1	59.3647	0
LOC402779	chr1	113.287	6.01617	18.8304	7	1	83.3705	0
PLEKHN1	chr1	46.0689	2.4532	18.7791	7	1	89.1411	0
ADORA2A-AS1	chr22	16.0012	0.852777	18.7636	14	2	58.9204	58.1184
TRABD2B	chr1	24.508	1.30837	18.7317	21	3	155.384	53.846
LINC00639	chr14	25.5711	1.36678	18.709	7	1	42.2061	0
Hs.662260	chr1	61.8229	3.30597	18.7004	7	1	64.7528	0
Hs.569654	chr16	36.2537	1.93919	18.6952	7	1	84.3375	0
UROC1	chr3	18.9837	1.01632	18.6787	7	1	98.2536	0
Hs.634819	chr7	69.0152	3.70316	18.6369	7	1	55.2375	0
CCDC62	chr12	186.923	10.0347	18.6276	7	1	58.185	0
TRIM4	chr7	1378.07	73.9944	18.6239	28	4	192.952	103.395
SERTM1	chr13	51.5606	2.76861	18.6233	7	1	76.3755	0
LOC100131170	chr17	11.7404	0.630822	18.6113	7	1	68.0656	0
RDH10	chr8	304.1	16.3468	18.603	28	3	191.54	65.3387
MYOCD	chr17	48.8928	2.62842	18.6016	7	1	56.5832	0
Hs.732614	chr12	15.1952	0.817732	18.5821	7	1	114.528	0
Hs.382105	chr17	117.2	6.30822	18.5789	7	1	21.9198	0
LOC284865	chr22	13.6694	0.735959	18.5736	7	1	78.3686	0
Hs.434883	chr10	37.6668	2.03265	18.5309	7	1	87.4543	0
Hs.671475	chr6	16.8395	0.911187	18.4809	7	1	70.1298	0
ACE2	chrX	205.454	11.121	18.4744	80	16	178.833	43.2456
Hs.657158	chr12	10.357	0.56073	18.4706	7	1	96.8764	0
Hs.656892	chr13	119.841	6.49513	18.451	7	1	66.1481	0
KCNH3	chr12	72.6777	3.94848	18.4065	7	1	50.4671	0
Hs.328157	chr6	10.5261	0.572412	18.389	7	1	77.3907	0
SLFNL1-AS1	chr1	29.64	1.6121	18.386	7	1	68.0866	0
TIPARP-AS1	chr3	201.615	10.9693	18.38	7	1	111.178	0
Hs.599235	chr8	59.9033	3.25925	18.3795	7	1	82.5142	0
Hs.560957	chr2	33.2542	1.81069	18.3655	7	1	66.0364	0
DNAJB8-AS1	chr3	15.8478	0.864459	18.3327	7	1	56.0594	0
MRGPRX2	chr11	134.188	7.32454	18.3203	7	1	36.8254	0
Hs.729040	chr2	11.7639	0.642504	18.3095	7	1	74.5249	0
PARD3B	chr2	146.239	7.9885	18.3062	35	4	211.11	50.3694
ZCCHC5	chrX	126.475	6.91567	18.2882	7	1	85.9913	0
WFDC5	chr20	11.0951	0.607458	18.2648	7	1	61.5231	0
MKX	chr10	17.6974	0.969596	18.2523	21	3	116.434	23.4553
Hs.436493	chr3	27.2542	1.49528	18.2268	7	1	101.204	0
DNAJC5G	chr2	155.161	8.51609	18.2198	7	1	43.0053	0
LOC100506563	chr2	20.4255	1.12146	18.2133	7	1	98.4249	0
Hs.656218	chr12	85.5022	4.69612	18.207	7	1	45.8412	0
Hs.504187	chr11	9.75818	0.537367	18.1593	7	1	25.9896	0
GDA	chr9	141.434	7.79182	18.1516	14	1	96.8238	0
Hs.399823	chr16	10.7966	0.595776	18.1219	7	1	100.919	0
SPINK7	chr5	14.8185	0.817732	18.1215	7	1	76.2766	0
LOC100128909	chr9	14.3893	0.794368	18.1141	7	1	47.7839	0
CHDC2	chrX	410.457	22.6644	18.1102	7	1	84.0751	0
LOC440905	chr2	61.0804	3.37606	18.0922	7	1	35.0871	0
Hs.610098	chr10	8.87137	0.490639	18.0813	7	1	53.8943	0
Hs.287168	chr7	29.5486	1.63546	18.0674	7	1	64.7839	0
Hs.658362	chr4	29.9532	1.65883	18.0569	7	1	48.8349	0
Hs.665281	chr1	171.274	9.49747	18.0336	7	1	107.756	0
Hs.668953	chr10	26.5322	1.47192	18.0256	7	1	47.7516	0
IGSF21	chr1	18.3197	1.01632	18.0254	7	1	28.3928	0
LOC100216546	chr7	37.4627	2.07938	18.0163	7	1	45.9672	0
Hs.656939	chr18	13.258	0.735959	18.0147	7	1	46.9463	0
LOC284998	chr2	26.5096	1.47192	18.0103	7	1	56.3469	0
TRAM1L1	chr4	99.6542	5.53721	17.9972	7	1	70.0888	0
Hs.673636	chr14	52.5413	2.92047	17.9907	7	1	84.184	0
Hs.599383	chr4	110.789	6.16235	17.9784	7	1	73.8268	0
CCDC108	chr2	20.7746	1.15651	17.9632	21	3	127.84	57.7439
Hs.734046	chr22	22.8721	1.27333	17.9625	7	1	80.1336	0
LOC100653005	chr6	86.8075	4.83832	17.9417	14	2	31.8238	105.91
Hs.209253	chrX	26.9989	1.50696	17.9161	7	1	31.8532	0
Hs.569096	chr12	14.8585	0.829414	17.9145	7	1	82.2	0
LINC00523	chr14	163.96	9.1586	17.9023	7	1	72.6503	0
Hs.679390	chr2	54.7251	3.06065	17.8802	7	1	27.4272	0
CCDC110	chr4	21.2947	1.19155	17.8714	7	1	97.9708	0
AGBL1	chr15	14.3809	0.80605	17.8413	7	1	61.5761	0
RPL34-AS1	chr4	13.1208	0.735959	17.8282	7	1	71.1703	0
Hs.664899	chr12	12.909	0.724277	17.8232	7	1	26.855	0
FAM46B	chr1	126.61	7.11427	17.7967	7	1	44.4351	0
Hs.669171	chr6	116.23	6.53128	17.7959	7	1	127.805	0
DLG5-AS1	chr10	52.5805	2.95552	17.7906	7	1	59.0792	0
ASXL3	chr18	72.8328	4.10423	17.7458	21	3	66.4969	60.8904
LOC100287166	chr20	23.627	1.33173	17.7415	7	1	71.8182	0
LOC100505964	chr2	33.1516	1.8691	17.7367	7	1	64.1938	0
Hs.129119	chr11	26.9025	1.51864	17.7148	7	1	100.123	0
FRG1B	chr20	463.225	26.1971	17.6823	14	1	168.219	0
OR2M4	chr1	16.9364	0.957914	17.6805	14	2	69.4298	34.493
KIRREL2	chr19	34.697	1.96256	17.6795	7	1	137.4	0
Hs.646953	chr5	55.8488	3.15995	17.674	14	2	63.6307	104.824
Hs.675458	chr10	14.0361	0.794368	17.6695	7	1	50.9816	0
Hs.673118	chr4	42.2558	2.39479	17.6449	7	1	62.8085	0
Hs.657126	chr7	36.8802	2.09106	17.6371	7	1	67.012	0
ARL9	chr4	29.0198	1.64715	17.6182	7	1	53.3004	0
Hs.479989	chr1	14.6121	0.829414	17.6174	7	1	82.2425	0
Hs.287827	chr7	25.7237	1.46024	17.6161	7	1	65.0184	0
NEK8	chr17	377.722	21.4479	17.6111	14	2	99.6867	9.62836
FBXO36	chr2	13.3655	0.759322	17.6019	14	1	107.907	0
Hs.661695	chr7	605.399	34.4458	17.5754	7	1	102.586	0
TRIM54	chr2	23.1852	1.32005	17.5638	7	1	71.5869	0
Hs.550803	chr1	42.6568	2.42983	17.5555	7	1	79.5566	0
TTC36	chr11	19.6876	1.12146	17.5553	7	1	96.748	0
Hs.664162	chr10	21.7323	1.23828	17.5504	14	2	56.7518	80.0498
Hs.664289	chr4	4.71184	0.268683	17.5368	7	1	87.9986	0
AIF1L	chr9	146.091	8.33502	17.5273	14	2	113.54	121.402
MGC24103	chr9	36.5936	2.09106	17.5	7	1	35.4668	0
MT1H	chr16	228.044	13.0323	17.4983	45	8	102.767	16.3338
NSMCE2	chr8	656.944	37.5881	17.4775	7	15	96.896	127.942
Hs.658538	chr3	23.2623	1.33173	17.4677	7	1	63.3928	0
Hs.672595	chr3	59.973	3.43447	17.4621	7	1	39.9064	0
Hs.543794	chr5	98.9147	5.66571	17.4585	7	1	21.0786	0
PGLYRP2	chr19	30.3722	1.7406	17.4493	7	1	83.7415	0
C1orf87	chr1	13.4412	0.771004	17.4334	7	1	39.0226	0
LOC648691	chr22	157.797	9.05346	17.4294	7	1	61.7031	0
Hs.656345	chr1	62.6492	3.59802	17.4121	7	1	40.5432	0
Hs.439122	chr1	153.857	8.84318	17.3983	7	1	75.5481	0
Hs.662765	chr21	123.084	7.07922	17.3866	7	1	48.8332	0
WDFY3-AS2	chr4	119.974	6.90063	17.386	7	1	30.3468	0
Hs.16633	chr18	67.363	3.87838	17.3688	7	1	50.2845	0
Hs.663336	chr12	415.493	23.9457	17.3515	7	1	83.1995	0
CRB2	chr9	106.998	6.16803	17.3472	7	1	62.8808	0
APCDD1	chr18	9.31431	0.537367	17.3333	7	1	68.9451	0
Hs.567100	chr9	212.44	12.282	17.2969	28	4	157.259	90.3166
Hs.668682	chr18	38.3653	2.21956	17.2851	7	1	33.4772	0
Hs.655495	chr5	524.437	30.3509	17.2792	14	2	81.6155	62.6578
Hs.572345	chr15	46.3921	2.68683	17.2665	7	1	37.8572	0
CCDC178	chr18	127.993	7.41695	17.2568	7	1	65.5775	0
Hs.600571	chr6	51.773	3.00224	17.2448	7	1	60.1934	0
Hs.6985	chr2	28.401	1.64715	17.2426	7	1	118.55	0
Hs.552946	chr15	188.532	10.9465	17.223	7	1	94.5648	0
Hs.675567	chr14	24.1265	1.40183	17.2108	7	1	70.3653	0
Hs.658895	chr10	6.43305	0.37382	17.2089	7	1	81.6088	0
Hs.663384	chr8	49.8311	2.89711	17.2003	7	1	59.4636	0
Hs.735749	chr13	9.03348	0.525685	17.1842	7	1	105.579	0
SRRM2-AS1	chr16	74.8443	4.35734	17.1766	7	1	60.7616	0
Hs.156398	chr8	13.0271	0.759322	17.1563	7	1	58.85	0
Hs.730090	chr1	50.6834	2.95552	17.1488	7	1	33.956	0
Hs.613667	chr15	185.804	10.8408	17.1393	7	1	54.2096	0
TEX33	chr22	22.0127	1.28501	17.1304	7	1	64.2982	0
TMEM125	chr1	148.59	8.6787	17.1212	7	1	46.0075	0
Hs.729580	chr10	158.252	9.25134	17.1058	7	1	38.9172	0
Hs.551917	chr12	29.7412	1.7406	17.0867	7	1	54.1881	0
PRLHR	chr10	71.6206	4.1938	17.0778	7	1	18.6395	0
TMOD4	chr1	172.126	10.0815	17.0735	7	1	40.582	0
Hs.664722	chr12	9.76464	0.572412	17.0588	7	1	80.1939	0
LOC100508120	chr6	219.929	12.8929	17.0581	21	3	190.202	38.6494
LINC00421	chr13	96.4182	5.65403	17.053	7	1	20.9934	0
Hs.608057	chrX	9.55833	0.56073	17.0462	7	1	87.6149	0
Hs.658019	chr4	5.37425	0.315411	17.0389	7	1	82.6003	0
LINC00301	chr11	12.9336	0.759322	17.0331	21	3	101.459	89.5485
STRC	chr15	166.192	9.76334	17.022	7	1	63.3128	0
Hs.93739	chr20	22.2634	1.30837	17.0161	7	1	74.9	0
Hs.659431	chr2	27.8162	1.63546	17.0082	7	1	73.7243	0
Hs.173704	chr1	14.4914	0.852777	16.9932	7	1	61.8273	0
DSCR8	chr21	31.1382	1.83406	16.9778	7	1	83.0793	0
FAM181A-AS1	chr14	27.3397	1.6121	16.9591	7	1	38.8894	0
Hs.411848	chr8	70.7346	4.18211	16.9136	7	1	51.0165	0
CGN	chr1	46.1304	2.72772	16.9117	14	2	46.3218	28.7688
Hs.272234	chr1	20.7372	1.2266	16.9063	7	1	53.5505	0
Hs.7847	chr3	67.3216	3.98352	16.9	7	1	20.1997	0
Hs.609547	chr2	70.825	4.1938	16.888	7	1	41.1037	0
Hs.573131	chr4	19.4924	1.15651	16.8546	7	1	57.0751	0
HHIP	chr4	78.0526	4.63187	16.8512	14	2	112.247	134.645
Hs.550659	chr16	94.6444	5.61899	16.8437	7	1	39.7601	0
Hs.659469	chr17	159.127	9.45064	16.8377	7	1	61.4472	0
KLLN	chr10	35.9295	2.13778	16.8069	7	1	57.2264	0
Hs.554101	chr12	74.7431	4.4508	16.7932	7	1	44.9478	0
OFCC1	chr6	71.3825	4.25195	16.7882	77	6	135.519	88.731
Hs.657684	chr4	113.524	6.76381	16.784	7	1	37.2881	0
Hs.153944	chr1	48.4216	2.88542	16.7814	7	1	97.0345	0
Hs.662697	chr13	31.7269	1.89246	16.7649	7	1	82.6919	0
Hs.572057	chr11	38.8353	2.31885	16.7476	14	2	86.5494	124.323
SPIC	chr12	24.062	1.43687	16.7461	7	1	65.9165	0
LOC100506606	chr12	22.486	1.34342	16.7379	7	1	89.9569	0
Hs.597778	chr18	55.6834	3.32934	16.7251	7	1	37.6297	0
Hs.737992	chr17	11.7141	0.700913	16.7126	7	1	69.3515	0
ANKFN1	chr17	23.5174	1.40767	16.7067	14	2	66.8131	88.6084
Hs.729532	chr2	96.0122	5.74749	16.7051	7	1	71.5439	0
Hs.469033	chr2	98.2729	5.88767	16.6913	7	1	61.1772	0
RBM46	chr4	25.1415	1.5128	16.6191	14	2	73.9823	131.593
C9orf131	chr9	68.0736	4.10034	16.6019	7	1	22.0053	0
LOC100505592	chr18	33.3526	2.00928	16.5993	7	1	45.025	0
Hs.443381	chr10	46.4811	2.80365	16.5788	7	1	52.8053	0
PTPRG-AS1	chr3	9.48455	0.572412	16.5694	7	1	75.7174	0
Hs.598843	chr12	24.1904	1.46024	16.5661	7	1	57.0754	0
ARHGAP36	chrX	12.3576	0.74764	16.5288	7	1	76.8763	0
COL11A1	chr1	139.453	8.44366	16.5157	92	17	210.722	53.2813
ZNF385A	chr12	745.089	45.1855	16.4895	7	1	122.422	0
IGSF9	chr1	57.3766	3.4812	16.4818	7	1	47.0187	0
Hs.149244	chr17	233.392	14.161	16.4814	14	2	173.482	69.0736
SGSM1	chr22	85.9306	5.22659	16.441	21	2	116.696	104.755
Hs.659210	chr11	4.99351	0.303729	16.4407	7	1	104.773	0
Hs.656393	chr17	380.963	23.1769	16.4372	7	1	117.922	0
Hs.585792	chr17	24.7702	1.50696	16.4372	7	1	83.2338	0
Hs.559317	chr2	3.45313	0.210274	16.422	7	1	102.393	0
Hs.732303	chr9	12.8506	0.782686	16.4186	7	1	46.4057	0
Hs.301858	chr1	44.2572	2.69851	16.4006	14	2	86.9578	58.1603
Hs.658686	chr4	43.0932	2.62842	16.3951	7	1	50.4043	0
LOC100996246	chr12	28.5335	1.7406	16.3929	7	1	70.8886	0
Hs.737929	chr9	57.6357	3.51625	16.3913	7	1	36.4072	0
Hs.732473	chr1	196.44	11.9856	16.3896	7	1	44.7593	0
Hs.666266	chr20	41.3426	2.52329	16.3844	7	1	71.188	0
Hs.668939	chr11	27.1677	1.65883	16.3776	7	1	80.7827	0
Hs.241414	chr3	96.7162	5.91103	16.362	7	1	51.4105	0
PCDH10	chr4	17.3918	1.06305	16.3603	14	2	113.54	97.9071
Hs.635217	chr2	20.067	1.2266	16.3599	7	1	76.4491	0
Hs.153652	chrX	98.0661	5.99489	16.3583	14	2	138.258	96.2264
Hs.661491	chr3	28.2407	1.72892	16.3343	7	1	54.8465	0
Hs.445849	chr11	7.52353	0.461434	16.3047	14	2	89.6632	12.531
Hs.560019	chr12	40.3723	2.47656	16.3018	47	2	194.743	75.3803
Hs.563492	chr7	74.3953	4.56762	16.2876	7	1	75.8215	0
SLC5A8	chr12	23.0143	1.41351	16.2817	7	1	51.2148	0
NLRP14	chr11	91.0567	5.59562	16.2728	7	1	46.5101	0
Hs.561008	chr20	199.285	12.2543	16.2625	7	1	102.656	0
LOC100506885	chr6	99.3692	6.11686	16.2451	7	1	49.9896	0
PAXBP1-AS1	chr21	95.4065	5.87599	16.2367	7	1	37.925	0
LOC100505828	chr1	739.365	45.5477	16.2328	7	1	113.194	0
Hs.363386	chr6	33.3714	2.05601	16.2311	7	1	35.5059	0
Hs.101248	chr13	46.3878	2.86206	16.2078	7	1	35.4398	0
RNF165	chr18	27.7376	1.7114	16.2076	21	2	125.27	114.392
LINC00616	chr4	7.19474	0.443912	16.2076	7	1	79.3208	0
SMOC1	chr14	65.113	4.01857	16.203	14	2	78.109	67.0107
Hs.439074	chr6	50.5155	3.11906	16.1957	7	1	81.9726	0
Hs.661118	chr13	95.1392	5.87708	16.1882	14	2	112.143	11.2021
LOC646168	chr3	6.59449	0.408866	16.1287	14	2	79.5517	24.2437
TWIST2	chr2	86.3381	5.35614	16.1195	14	2	79.9314	58.1416
SYNE4	chr19	25.7966	1.60042	16.1187	7	1	69.7583	0
PLCD4	chr2	66.9354	4.15875	16.0951	7	1	57.4229	0
Hs.683854	chr16	80.8324	5.02321	16.0918	7	1	70.8906	0
Hs.655276	chr9	41.7174	2.59338	16.0861	7	1	41.9603	0
Hs.600611	chr20	254.094	15.796	16.0859	7	1	94.6513	0
Hs.670445	chr18	242.468	15.098	16.0596	7	1	95.854	0
Hs.555076	chr6	14.435	0.899505	16.0477	7	1	66.2694	0
Hs.555199	chr3	12.3638	0.771004	16.036	7	1	52.1703	0
Hs.659458	chr7	139.907	8.73378	16.0191	7	1	80.2689	0
Hs.734962	chr14	56.322	3.51625	16.0176	7	1	57.4834	0
Hs.600012	chr8	9.35557	0.584094	16.0172	40	1	59.8677	0
Hs.596967	chr16	20.7462	1.29669	15.9994	7	1	69.305	0
Hs.171463	chr5	31.9558	1.9976	15.9971	7	1	58.8757	0
Hs.677296	chr6	49.2799	3.08402	15.9791	7	1	32.7277	0
Hs.601545	chr14	120.464	7.53912	15.9785	14	2	66.104	3.58681
Hs.282861	chr2	44.7362	2.80365	15.9564	7	1	47.1977	0
Hs.678184	chr2	23.095	1.44855	15.9435	7	1	33.6515	0
Hs.675113	chr10	49.3462	3.0957	15.9402	7	1	45.1798	0
Hs.657917	chr3	19.9094	1.24996	15.928	45	1	138.148	0
EPN2-IT1	chr17	23.7983	1.49528	15.9156	7	1	64.1915	0
Hs.662217	chr16	16.3602	1.02801	15.9145	7	1	142.999	0
TMEM147	chr19	203.882	12.8148	15.9098	45	7	42.9557	34.602
LINC00535	chr8	103.817	6.53017	15.898	7	1	84.6419	0
TMC4	chr19	356.265	22.4161	15.8933	7	1	90.9419	0
Hs.668031	chr17	43.4304	2.73356	15.8879	7	1	31.4547	0
Hs.656040	chr13	70.8976	4.46248	15.8875	7	1	66.3477	0
IFI27	chr14	182.142	11.4822	15.863	45	8	181.769	57.1016
Hs.434652	chr19	8.70082	0.549048	15.8471	7	1	99.5241	0
TEX37	chr2	184.748	11.6585	15.8466	7	1	75.9252	0
Hs.407613	chr17	145.446	9.18196	15.8404	7	1	83.0418	0
SPRR4	chr1	379.836	23.9946	15.8301	7	1	56.3715	0
Hs.677166	chr1	34.9472	2.20788	15.8284	7	1	63.9213	0
WNK4	chr17	18.6397	1.17987	15.7981	14	2	85.2794	19.603
SYT4	chr18	113.441	7.18436	15.79	7	1	77.268	0
LOC100289058	chr13	152.351	9.64923	15.7889	7	1	18.1413	0
Hs.665664	chr8	88.0067	5.58394	15.7607	7	1	59.8924	0
LOC100996342	chr22	19.3096	1.2266	15.7424	7	1	122.871	0
CLEC11A	chr19	368.131	23.3871	15.7408	125	24	116.751	230.957
Hs.591091	chr9	24.6228	1.56537	15.7297	7	1	59.8352	0
C17orf47	chr17	13.2155	0.841096	15.7122	7	1	66.3197	0
LINC00836	chr10	13.9349	0.887823	15.6956	7	1	41.283	0
Hs.531617	chr19	24.15	1.54201	15.6614	7	1	92.8848	0
OR1J2	chr9	204.921	13.085	15.6607	14	2	150.922	28.1565
Hs.675448	chr1	64.3887	4.11202	15.6587	7	1	107.896	0
FAM81A	chr15	52.1571	3.33323	15.6476	21	3	71.8404	97.5725
Hs.666191	chr6	69.9243	4.47416	15.6285	7	1	49.3917	0
KCNQ3	chr8	170.418	10.9109	15.6191	59	10	329.44	29.021
LOC100131581	chr8	149.418	9.56746	15.6173	7	1	45.6455	0
WFDC6	chr20	29.5527	1.89246	15.616	7	1	81.4442	0
Hs.444587	chr3	74.3961	4.76621	15.6091	7	1	58.5357	0
Hs.656336	chr2	123.585	7.92032	15.6036	7	1	82.7172	0
Hs.170719	chr9	20.5962	1.32005	15.6025	7	1	59.4097	0
PXT1	chr6	104.801	6.71708	15.6022	7	1	39.0612	0
C17orf64	chr17	21.1109	1.3551	15.5789	7	1	30.0519	0
Hs.119334	chr16	129.951	8.34582	15.5708	7	1	50.915	0
TTLL10	chr1	89.1499	5.73191	15.5533	21	3	95.7945	146.805
FBXO27	chr19	34.5032	2.21956	15.5451	7	1	54.401	0
Hs.385753	chr10	11.4386	0.735959	15.5424	7	1	68.6044	0
IL20	chr1	41.5607	2.67515	15.5359	7	1	41.3064	0
SP6	chr17	86.9128	5.59562	15.5323	7	1	23.4255	0
IGKV1D-13	chr2	179.792	11.5769	15.5302	40	8	62.7798	46.7364
Hs.684541	chr8	72.3684	4.66107	15.5261	7	1	51.3246	0
Hs.666550	chr15	143.026	9.21701	15.5177	7	1	49.3483	0
LACRT	chr12	19.0322	1.2266	15.5162	7	1	88.622	0
Hs.13211	chr4	170.833	11.016	15.5077	7	1	37.3229	0
Hs.740867	chr2	6.15657	0.397184	15.5006	7	1	63.6637	0
Hs.733755	chr5	68.7015	4.43912	15.4764	7	1	62.8708	0
EMID1	chr22	133.897	8.65552	15.4695	52	7	83.5125	12.8433
DMRTB1	chr1	14.2558	0.922869	15.4473	7	1	54.6482	0
LINC00620	chr3	5.93816	0.385502	15.4037	7	1	96.4982	0
Hs.657833	chr6	37.4141	2.42983	15.3978	7	1	94.1318	0
Hs.587470	chr8	47.4715	3.08402	15.3927	7	1	77.3213	0
Hs.624845	chr2	43.2422	2.81533	15.3595	7	1	80.0247	0
Hs.734169	chr14	250.455	16.3079	15.3579	7	1	98.7889	0
LOC221122	chr11	86.382	5.62483	15.3573	14	2	76.9504	135.547
Hs.97406	chr7	41.7616	2.72188	15.3429	7	1	48.0237	0
Hs.671307	chr13	12.5283	0.817732	15.3208	7	1	80.3208	0
DIRC1	chr2	21.6484	1.41351	15.3153	7	1	55.0561	0
LOC100288911	chr2	18.1317	1.18571	15.2919	14	2	95.6455	64.7891
Hs.594671	chr5	7.32117	0.478957	15.2857	7	1	52.8096	0
Hs.710557	chr15	73.1552	4.78957	15.2739	7	1	58.1491	0
ZNF837	chr19	15.8793	1.03969	15.2731	7	1	100.551	0
SYT6	chr1	162.901	10.6772	15.2569	7	1	53.5755	0
Hs.127735	chr7	19.9549	1.30837	15.2517	7	1	68.3232	0
Hs.723524	chr20	64.9906	4.26389	15.2421	7	1	61.3021	0
Hs.635948	chr20	108.907	7.14931	15.2332	7	1	49.0086	0
Hs.682201	chr20	228.4	14.9958	15.2309	7	1	101.012	0
Hs.666795	chr14	175.239	11.5067	15.2294	7	1	25.2108	0
Hs.710244	chr5	172.501	11.3314	15.2233	7	1	41.4205	0
LOC440173	chr9	78.5511	5.16339	15.2131	7	1	63.1825	0
Hs.116153	chr18	40.6862	2.67515	15.2089	7	1	86.6318	0
FREM1	chr9	81.7738	5.37951	15.201	14	2	96.6057	41.3055
Hs.638484	chr16	12.0731	0.794368	15.1983	7	1	27.9894	0
LOC100631378	chr19	22.7373	1.50112	15.1469	14	2	131.348	115.008
HSF5	chr17	47.0478	3.10738	15.1406	7	1	53.0707	0
Hs.711066	chr2	151.561	10.0139	15.1351	7	1	51.2316	0
Hs.33756	chr3	15.2033	1.00464	15.133	7	1	86.2469	0
Hs.123278	chr3	123.367	8.15402	15.1296	7	1	76.0616	0
C5orf58	chr5	78.2364	5.17118	15.1293	21	3	122.405	131.322
Hs.676054	chr20	11.6573	0.771004	15.1197	7	1	65.062	0
BTNL9	chr5	98.6121	6.53001	15.1014	35	4	107.04	63.1466
THSD7B	chr2	5.4656	0.362138	15.0926	7	1	44.2711	0
Hs.570528	chr3	8.1028	0.537367	15.0787	7	1	61.8148	0
Hs.737539	chr9	24.482	1.62378	15.0771	7	1	35.7158	0
Hs.720094	chr8	23.2213	1.54201	15.0591	7	1	66.4539	0
Hs.668417	chr6	17.5799	1.16819	15.0488	7	1	104.054	0
KIAA1239	chr4	18.9854	1.26164	15.0482	7	1	69.6753	0
Hs.666295	chr1	38.4894	2.55833	15.0447	7	1	25.1677	0
LOC100505639	chr19	103.451	6.88063	15.0352	7	1	29.7841	0
FAM9A	chrX	41.4409	2.75692	15.0316	7	1	68.7588	0
Hs.658636	chr6	43.8508	2.92047	15.015	7	1	70.254	0
Hs.663736	chr5	88.0392	5.8643	15.0127	40	1	154.828	0
Hs.658915	chr1	128.724	8.5745	15.0124	7	1	99.5325	0
APOPT1	chr14	1059.57	70.597	15.0087	14	2	185.823	43.1121
DNAJB8	chr3	33.2505	2.21956	14.9807	7	1	61.783	0
GSK3A	chr19	193.548	12.924	14.9758	85	16	307.061	102.57
LOC284688	chr1	30.9542	2.06769	14.9704	7	1	41.2211	0
Hs.743754	chr1	117.67	7.86191	14.9672	7	1	31.3883	0
TEX36	chr10	40.3821	2.69851	14.9646	7	1	93.1435	0
TINAG	chr6	51.0729	3.4163	14.9498	21	3	96.414	64.7848
NUTM1	chr15	267.276	17.8866	14.9428	14	2	130.498	8.94665
Hs.603751	chr4	6.45593	0.43223	14.9363	7	1	49.4177	0
LOC100288310	chr8	49.2016	3.29429	14.9354	7	1	36.1427	0
Hs.733843	chr3	78.1503	5.23348	14.9328	7	1	126.445	0
Hs.152432	chr8	137.07	9.18196	14.9281	7	1	63.0276	0
Hs.734426	chr20	352.699	23.6324	14.9244	7	1	80.5465	0
Hs.669929	chr11	143.625	9.62587	14.9207	7	1	35.9444	0
NLRP6	chr11	18.8181	1.26164	14.9156	7	1	72.7062	0
Hs.255277	chr20	27.6958	1.85742	14.9109	7	1	63.9706	0
GPR26	chr10	118.323	7.94599	14.8909	21	1	186.743	0
BEND7	chr10	47.6105	3.20084	14.8744	21	3	153.11	92.454
Hs.660185	chr9	74.8413	5.03489	14.8645	7	1	69.2569	0
ZNF577	chr19	37.2904	2.5116	14.8472	14	2	80.6863	57.2263
SYT2	chr1	149.89	10.096	14.8464	45	8	369.626	13.1658
Hs.657611	chr2	122.971	8.28561	14.8416	7	1	61.9496	0
PPP1R14C	chr6	92.5148	6.23813	14.8306	7	1	77.2328	0
LOC100506926	chr6	4.67519	0.315411	14.8225	7	1	98.2187	0
LOC646588	chr7	114.329	7.73341	14.7837	7	1	42.6827	0
EFCAB3	chr17	6.55908	0.443912	14.7756	7	1	86.3921	0
EPC1	chr10	202.349	13.7132	14.7558	35	9	143.751	53.0621
Hs.714479	chr1	20.3313	1.37846	14.7492	7	1	39.1284	0
Hs.660002	chr18	24.4393	1.65883	14.7328	7	1	64.1896	0
Hs.585624	chr13	29.946	2.03265	14.7325	7	1	71.7577	0
LOC100506303	chr14	97.1896	6.60043	14.7247	7	1	85.3083	0
Hs.671447	chr17	43.1388	2.93215	14.7123	7	1	61.0367	0
LOC100134259	chr2	54.4123	3.70316	14.6935	7	1	45.5125	0
Hs.453857	chr8	38.9626	2.65179	14.693	7	1	80.4482	0
LOC100506025	chr7	57.8482	3.93864	14.6874	14	2	57.8426	138.485
GPIHBP1	chr8	75.1231	5.11666	14.682	7	1	55.9632	0
Hs.559523	chr9	49.0448	3.34102	14.6796	7	1	48.0655	0
LINC00488	chr3	18.3463	1.24996	14.6775	7	1	127.786	0
Hs.282107	chr12	77.1231	5.25685	14.671	7	1	70.6986	0
KRTAP10-12	chr21	28.443	1.93919	14.6674	7	1	35.3446	0
Hs.668333	chr7	24.1124	1.64715	14.6389	7	1	56.2172	0
Hs.121167	chr4	105.26	7.19481	14.63	14	2	128.866	39.7
Hs.201600	chr4	57.4168	3.92511	14.6281	7	1	54.2552	0
Hs.661985	chr13	18.6219	1.27333	14.6246	40	1	90.925	0
LOC400752	chr1	37.0412	2.53497	14.6121	7	1	76.7043	0
Hs.669083	chr21	70.4553	4.82462	14.6033	7	1	91.9196	0
SLC25A34	chr1	139.217	9.53397	14.6022	14	2	142.513	2.62235
PIEZO1	chr16	159.726	10.949	14.5881	59	9	99.2743	36.4365
OR8D1	chr11	179.196	12.2924	14.5779	7	1	68.8784	0
FLJ12825	chr12	84.2735	5.78134	14.5768	14	2	59.5001	21.6886
PIFO	chr1	76.4464	5.24517	14.5746	7	1	33.9579	0
Hs.436626	chr11	40.5079	2.78029	14.5697	7	1	49.4867	0
CCER1	chr12	8.16815	0.56073	14.567	7	1	32.8322	0
ANKRD33	chr12	21.2626	1.46024	14.561	7	1	34.2065	0
UCMA	chr10	57.6448	3.96016	14.5562	7	1	56.5708	0
Hs.661465	chr12	139.505	9.59083	14.5457	7	1	30.9301	0
Hs.434946	chr1	52.9831	3.64475	14.5368	7	1	79.7979	0
ZNF554	chr19	261.484	18.0244	14.5072	14	2	164.87	10.1684
Hs.619490	chr17	38.298	2.64011	14.5062	7	1	84.1179	0
PROM2	chr2	291.117	20.0765	14.5004	21	2	135.251	36.6312
Hs.668301	chr21	10.4946	0.724277	14.4898	7	1	92.7599	0
Hs.670054	chr4	23.0192	1.58874	14.489	7	1	57.734	0
KIAA1522	chr1	215.038	14.8477	14.483	7	1	54.7039	0
Hs.603187	chr16	150.792	10.4149	14.4786	7	1	93.3227	0
LINC00545	chr13	23.8231	1.64715	14.4632	7	1	87.6637	0
LOC100653206	chr9	29.3967	2.03265	14.4623	7	1	33.0671	0
Hs.658372	chr19	18.4149	1.27333	14.4621	7	1	52.2239	0
FAM132B	chr2	134.639	9.30978	14.4621	7	1	46.1295	0
LOC440335	chr16	30.7436	2.1261	14.4601	7	1	58.4964	0
POLR2J2	chr7	460.311	31.8401	14.457	7	7	56.8262	15.483
LOC729770	chr2	10.284	0.712595	14.4317	7	1	114.09	0
LOC100505902	chr3	221.04	15.3187	14.4294	7	1	95.535	0
Hs.655987	chr10	29.9897	2.07938	14.4225	7	1	40.9856	0
Hs.197683	chr7	7.0747	0.490639	14.4194	7	1	67.7738	0
KRT74	chr12	107.425	7.45314	14.4133	14	2	136.832	18.843
Hs.301898	chr20	69.0136	4.78957	14.4091	7	1	90.3061	0
Hs.121623	chr20	46.2832	3.21252	14.4071	7	1	130.732	0
Hs.571468	chr8	105.573	7.33622	14.3907	7	1	82.2634	0
Hs.163936	chr1	524.08	36.4206	14.3897	7	1	117.814	0
Hs.677065	chr6	95.8122	6.65867	14.3891	7	1	89.0089	0
Hs.603514	chr3	65.7295	4.57188	14.3769	14	2	106.874	132.026
DCD	chr12	18.6274	1.29669	14.3654	7	1	65.2154	0
SYT9	chr11	14.5056	1.01048	14.3551	28	2	83.3282	13.8969
LOC100505978	chr12	9.71562	0.677549	14.3394	7	1	81.6769	0
ALPP	chr2	285.643	19.9443	14.322	80	15	399.919	136.054
ZNF790-AS1	chr19	154.454	10.7882	14.3169	14	2	180.856	9.26475
SLC35E2B	chr1	177.44	12.399	14.3109	92	2	110.175	27.0995
ADARB2-AS1	chr10	391.379	27.3511	14.3095	7	1	102.097	0
Hs.660353	chr6	131.295	9.18196	14.2992	7	1	48.6472	0
Hs.600025	chr14	13.6897	0.957914	14.2911	7	1	99.1691	0
Hs.730793	chr21	64.2316	4.49752	14.2815	7	1	53.5216	0
Hs.676268	chr3	19.8532	1.39014	14.2814	7	1	31.4875	0
Hs.657905	chr20	38.6544	2.7102	14.2626	7	1	54.477	0
Hs.551700	chr16	9.82873	0.689231	14.2604	7	1	80.0338	0
Hs.664784	chr1	99.1115	6.95072	14.2592	7	1	53.8696	0
Hs.254477	chr3	455.464	31.9499	14.2556	7	1	115.262	0
MTUS2-AS1	chr13	85.0544	5.96944	14.2483	7	1	42.5241	0
Hs.207074	chr9	16.8025	1.17987	14.241	7	1	50.3652	0
LOC284751	chr20	14.6278	1.02801	14.2293	7	1	40.838	0
Hs.663788	chr12	13.4553	0.946232	14.2199	45	1	74.0707	0
Hs.658076	chr15	82.0296	5.77085	14.2145	7	1	69.7436	0
Hs.671708	chr11	47.4905	3.34102	14.2144	7	1	75.8816	0
Hs.664661	chr21	77.8289	5.4788	14.2055	7	1	43.1083	0
BCO2	chr11	37.2904	2.62842	14.1873	7	1	56.5961	0
Hs.530715	chr11	46.0434	3.24756	14.1778	7	1	38.1843	0
C1QTNF7	chr4	14.5709	1.02801	14.1739	14	2	58.806	99.6378
Hs.468239	chr2	127.651	9.00673	14.1728	7	1	82.2255	0
Hs.584739	chr10	89.5602	6.3199	14.1711	7	1	16.1937	0
DKFZp451B082	chr6	102.945	7.26613	14.1678	7	1	67.6957	0
Hs.661324	chr4	231.808	16.3629	14.1666	7	1	70.6973	0
NEO1	chr15	144.303	10.1867	14.1659	59	10	103.221	40.5512
MRGPRG-AS1	chr11	255.996	18.0719	14.1654	7	1	94.5372	0
Hs.547178	chr9	438.715	30.998	14.153	7	1	97.3198	0
Hs.607409	chr8	55.4976	3.92511	14.1391	7	1	27.1859	0
Hs.671557	chr7	36.9729	2.61674	14.1294	40	1	91.628	0
SYNDIG1L	chr14	24.0948	1.70555	14.1272	7	1	71.3521	0
ZNF560	chr19	3.13058	0.221956	14.1045	7	1	70.6812	0
IFNE	chr9	99.9742	7.0909	14.0989	7	1	36.6461	0
Hs.632591	chr4	91.0676	6.46008	14.097	7	1	43.5316	0
Hs.191814	chr3	44.7407	3.17747	14.0806	7	1	54.5258	0
BOD1L2	chr18	103.005	7.32454	14.063	7	1	54.0927	0
Hs.732266	chr2	20.5087	1.46024	14.0448	7	1	78.4445	0
Hs.673247	chr18	51.7461	3.68539	14.0409	14	2	88.8758	124.835
GALNT15	chr3	42.1349	3.00224	14.0345	21	3	85.4102	126.384
ZNF543	chr19	38.9491	2.78029	14.009	7	1	52.6734	0
SLC22A9	chr11	169.506	12.1024	14.0059	7	1	26.0227	0
Hs.588813	chr10	46.7819	3.34102	14.0023	7	1	86.9691	0
Hs.664424	chr11	7.68073	0.549048	13.9892	40	1	79.8076	0
Hs.731916	chr9	7.83563	0.56073	13.974	7	1	80.0325	0
Hs.636825	chr16	62.6831	4.48584	13.9735	7	1	36.2288	0
NEGR1-IT1	chr1	201.597	14.4277	13.973	7	1	83.3134	0
Hs.666898	chr3	46.7531	3.34686	13.9692	14	2	32.3948	17.0298
SUN3	chr7	18.1132	1.29669	13.9688	7	1	110.321	0
Hs.646293	chr10	35.404	2.53497	13.9663	7	1	120.838	0
LOC441124	chr1	670.64	48.0709	13.951	7	1	147.097	0
FAM203A	chr8	188.216	13.4923	13.9498	80	16	192.997	124.762
Hs.678249	chr11	19.3864	1.39014	13.9456	7	1	74.1758	0
C14orf183	chr14	69.8865	5.01153	13.9452	7	1	67.5557	0
AGPHD1	chr15	77.452	5.56058	13.9288	7	1	33.6393	0
Hs.669850	chr14	101.823	7.31286	13.9238	7	1	62.1461	0
SH2D6	chr2	206.36	14.8252	13.9196	7	1	64.6694	0
ITGAD	chr16	52.8389	3.79661	13.9174	12	1	89.5063	0
FLJ31356	chr2	8.44677	0.607458	13.9051	7	1	61.3886	0
LOC692247	chr11	128.09	9.21469	13.9006	21	3	119.772	78.9723
Hs.450930	chr13	215.238	15.4902	13.8951	7	1	76.3612	0
Hs.595343	chr11	106.396	7.65844	13.8926	7	1	48.0368	0
REN	chr1	83.5057	6.01108	13.892	45	8	327.013	35.7304
OR2C3	chr1	7.62479	0.549048	13.8873	7	1	131.371	0
Hs.676290	chr9	25.7943	1.85742	13.8872	7	1	80.4622	0
LINC00905	chr19	51.2558	3.69147	13.8849	7	1	66.3622	0
Hs.332649	chr6	10.5414	0.759322	13.8826	7	1	120.928	0
Hs.703446	chr4	98.7416	7.11427	13.8794	7	1	34.9044	0
SLC9C2	chr1	29.7201	2.14363	13.8644	14	2	102.726	128.32
FCRL4	chr1	49.6346	3.58066	13.8619	21	3	80.5169	104.028
LOC100505841	chr5	99.3945	7.1717	13.8593	7	1	49.2296	0
Hs.552119	chr7	121.296	8.76141	13.8443	7	1	27.9983	0
LOC729732	chr8	43.4905	3.14243	13.8398	7	1	35.9707	0
Hs.660949	chr3	37.3315	2.69851	13.8341	7	1	36.9912	0
Hs.554411	chr12	128.888	9.32214	13.826	7	1	47.4824	0
CD34	chr1	266.195	19.2565	13.8236	50	8	104.966	68.085
Hs.650614	chr1	35.0334	2.53497	13.8201	7	1	67.6698	0
Hs.669866	chr5	96.0888	6.9624	13.8011	7	1	42.1339	0
FLJ35024	chr9	247.362	17.9317	13.7947	7	1	72.0603	0
Hs.559151	chr10	21.2659	1.54201	13.7911	7	1	65.5799	0
Hs.255993	chr19	58.6354	4.25221	13.7894	7	1	97.161	0
Hs.292580	chr14	13.3673	0.969596	13.7864	7	1	37.1457	0
Hs.669794	chr3	3.54306	0.257001	13.7861	7	1	113.369	0
Hs.659923	chr2	57.1328	4.14707	13.7767	7	1	78.934	0
Hs.720466	chrX	67.2017	4.88303	13.7623	7	1	70.1725	0
WDR65	chr1	94.3662	6.85726	13.7615	7	1	79.6163	0
FLJ32955	chr2	157.144	11.422	13.758	14	1	166.238	0
MT1X	chr16	244.192	17.7502	13.7571	85	15	101.31	30.6676
CLEC14A	chr14	12.3552	0.899505	13.7355	7	1	59.4381	0
Hs.22137	chr1	100.84	7.34313	13.7326	21	3	172.056	89.6839
Hs.731721	chr17	18.424	1.34342	13.7143	7	1	38.2795	0
Hs.205745	chr7	33.9575	2.47656	13.7115	7	1	55.2741	0
Hs.662399	chr8	181.088	13.2239	13.694	7	1	29.092	0
Hs.658320	chr11	98.7482	7.2194	13.6782	7	1	70.1004	0
Hs.611129	chr2	85.2612	6.23813	13.6678	7	1	21.3699	0
LOC400655	chr18	61.7076	4.52089	13.6494	14	2	62.8257	130.824
Hs.690052	chr1	18.8115	1.37846	13.6467	7	1	82.911	0
IGDCC3	chr15	239.234	17.5416	13.6381	14	2	190.673	2.48567
FAM127A	chrX	179.376	13.1527	13.638	45	7	37.2404	31.4343
Hs.684553	chr3	141.926	10.4086	13.6355	7	1	45.3454	0
HOXA5	chr7	190.089	13.9447	13.6316	45	8	251.012	49.9396
Hs.511686	chr15	32.1661	2.35974	13.6312	7	1	86.9536	0
Hs.658696	chr3	48.398	3.55129	13.6283	7	1	116.611	0
Hs.658635	chr12	218.24	16.0275	13.6166	7	1	89.6513	0
Hs.636847	chr8	69.3283	5.0933	13.6117	7	1	56.0438	0
CNTD2	chr19	130.785	9.61204	13.6063	40	8	196.306	36.7972
NLRP4	chr19	13.0293	0.957914	13.6017	7	1	112.923	0
Hs.86650	chr7	15.3976	1.13314	13.5884	7	1	38.7652	0
Hs.223795	chr5	70.7745	5.21012	13.5841	7	1	32.5727	0
Hs.677179	chr3	35.7355	2.63426	13.5656	14	2	91.2048	44.2138
Hs.188594	chr9	19.0152	1.40183	13.5646	7	1	28.6989	0
LOC728084	chr12	142.816	10.53	13.5629	7	1	106.858	0
FTCDNL1	chr2	19.2483	1.41935	13.5613	14	2	58.3879	105.339
TAS2R41	chr7	96.1496	7.09167	13.5581	7	1	64.4818	0
BST2	chr19	221.044	16.3037	13.5579	45	8	130.82	132.477
Hs.553947	chr3	28.109	2.07353	13.5561	42	6	96.8532	90.3608
LOC100499194	chr2	93.7612	6.92055	13.5482	7	1	57.6396	0
LINC00842	chr10	7.91294	0.584094	13.5474	7	1	101.173	0
Hs.673744	chr3	20.5582	1.51864	13.5372	7	1	78.1946	0
JPH1	chr8	167.825	12.4085	13.525	14	2	129.14	29.1841
Hs.677113	chr10	12.6328	0.934551	13.5175	40	1	69.353	0
Hs.553019	chr2	89.3149	6.61195	13.5081	7	1	47.1662	0
Hs.649591	chr9	141.5	10.4791	13.503	7	1	89.2455	0
Hs.684149	chr21	13.698	1.01632	13.478	7	1	69.3448	0
LOC100506860	chr7	36.9945	2.74524	13.4759	14	2	42.6904	57.1703
Hs.408790	chr21	341.743	25.361	13.4751	7	1	58.1737	0
Hs.444665	chr9	24.694	1.83406	13.4641	7	1	22.2857	0
CATX-1	chr2	35.9654	2.67515	13.4442	14	2	71.0361	60.5209
LOC100507109	chr11	246.069	18.306	13.442	7	1	65.6194	0
Hs.665740	chrX	179.46	13.3524	13.4403	7	1	57.5671	0
Hs.734218	chr1	123.231	9.18196	13.421	7	1	54.1103	0
ZBTB20-AS1	chr3	18.6549	1.39014	13.4194	7	1	95.5445	0
LOC100506348	chr20	68.1853	5.08162	13.418	7	1	52.6264	0
Hs.568480	chr1	179.946	13.4144	13.4144	7	1	74.304	0
LOC100505806	chr5	34.945	2.60506	13.4143	7	1	75.07	0
[truncated: 23,548 more rows]
