# Supplementary material for: Integrated differential transcriptome maps of Acute Megakaryoblastic Leukemia (AMKL) in children with or without Down Syndrome (DS)
Source: BMC Med Genomics. 2014 Dec 5;7:63. doi: 10.1186/s12920-014-0063-z (PMC4304173; doi:10.1186/s12920-014-0063-z)
Supplement: Additional file 8 — Table listing the 25,955 mapped loci of Transcriptome Map Comparison of DS AMKL vs. TMD Cells (Pool 'A' vs Pool 'C') sorted in descending order of 'A'/'C' expression value. N/A: not available. [file 12920_2014_63_MOESM8_ESM.xls]

## Sheet: Sheet1
Additional file 8. List of 25,955 mapped loci of Transcriptome Map Comparison of DS AMKL vs. TMD Cells (Pool 'A' vs Pool 'C' ) sorted in descending order of 'A'/'C' expression value. N/A: not available.
Gene name	Chr	Value 'A'	Value 'C'	Ratio 'A'/'C'	Data points 'A'	Data points 'C'	SD as % of Expression 'A'	SD as % of Expression 'C'
ZNF587B	chr19	615.044	39.6843	15.4984	43	20	427.603	20.944
IFI27	chr14	467.805	34.8296	13.4312	36	11	90.0083	91.4407
Hs.603444	chr20	69.2525	5.42025	12.7766	9	3	141.404	34.5964
SLITRK6	chr13	465.481	38.6741	12.036	27	9	113.037	84.5426
PPP1R14A	chr19	83.3235	8.28917	10.0521	9	3	81.5791	54.1334
BST2	chr19	117.607	14.7608	7.96748	36	11	259.968	98.782
Hs.503451	chr2	279.705	36.3505	7.69467	9	3	68.3789	41.905
ZNF521	chr18	143.022	19.5679	7.30901	18	6	113.452	58.5849
PLEKHG4	chr16	235.485	33.607	7.00702	9	3	21.739	42.5725
HDDC3	chr15	42.8541	6.26775	6.83724	9	3	28.5467	20.8408
Hs.743228	chr7	63.5189	9.83524	6.4583	9	3	54.3274	13.5906
IFI44L	chr1	121.498	20.1794	6.0209	36	11	150.579	80.3137
ROBO2	chr3	111.042	19.1396	5.8017	27	9	131.239	42.4632
ROBO1	chr3	118.645	20.4835	5.79222	43	20	133.076	84.0791
FAM188B	chr7	130.045	22.8742	5.68525	18	6	136.383	43.1702
FAM85A	chr8	622.025	112.093	5.54919	9	3	63.2713	23.5498
Hs.661812	chr1	32.6735	6.05024	5.40037	9	3	52.7076	36.5291
TMTC1	chr12	133.503	24.8983	5.36195	36	12	328.958	74.0399
FAM178B	chr2	43.3633	8.29168	5.22974	9	3	47.8523	71.7315
TMEM246	chr9	139.089	26.8758	5.17525	9	3	60.0363	76.7954
Hs.662629	chr1	28.4244	5.6095	5.06719	9	3	125.124	18.7859
Hs.662182	chr14	34.6992	6.90324	5.02651	9	3	99.856	52.3103
CPPED1	chr16	172.868	34.7515	4.9744	54	17	170.046	95.9936
SLC51A	chr3	21.1332	4.38225	4.82246	9	3	91.6016	54.817
Hs.608194	chr11	121.153	26.5556	4.56223	9	3	64.3081	31.2932
Hs.657330	chr8	105.438	23.2829	4.52855	9	3	56.0312	61.6637
LOC729218	chr4	36.7247	8.18816	4.48509	9	3	58.8584	45.866
NAPRT1	chr8	167.714	37.75	4.44276	18	6	103.175	104.204
MRPS23	chr17	81.5414	18.5631	4.39266	9	3	77.2286	55.0828
XIRP1	chr3	40.6717	9.27679	4.38425	9	3	149.306	114.22
CPA3	chr3	533.048	123.647	4.31104	36	11	142.13	118.266
Hs.744461	chr6	194.488	45.2837	4.29487	9	3	52.888	82.2894
PRAME	chr22	121.541	29.0706	4.1809	36	11	90.9726	44.1315
Hs.662627	chr4	175.641	42.6475	4.11843	9	3	74.0803	50.9258
LOC100505659	chr8	9.26109	2.2718	4.07655	9	3	73.516	44.1027
LYAR	chr4	289.823	71.9889	4.02593	18	6	41.7644	46.8624
Hs.632369	chr1	132.608	32.9558	4.02381	9	3	72.6298	31.4599
CRNDE	chr16	118.485	29.8455	3.96996	18	6	100.325	49.7327
CD81	chr11	289.655	74.2931	3.89881	36	11	90.7121	47.4963
Hs.720716	chr2	77.1635	20.003	3.8576	9	3	60.7037	44.0986
Hs.668428	chr7	17.0911	4.49669	3.80082	9	3	220.343	80.6997
FAM213A	chr10	276.822	74.3004	3.72572	27	9	68.3389	69.6339
NUDT19	chr19	140.154	37.7456	3.71314	9	3	48.9129	47.5427
Hs.610775	chr1	142.659	38.8809	3.66912	9	3	29.7583	77.0461
ADAMTS16	chr5	58.9852	16.2187	3.63686	9	3	123.388	65.5401
Hs.72981	chr2	228.987	62.9853	3.63557	9	3	56.9222	67.91
IFI27L2	chr14	253.272	70.0313	3.61656	9	3	39.0236	37.3928
Hs.644972	chr5	266.411	73.8669	3.60663	9	3	38.1055	44.502
NAP1L3	chrX	30.9231	8.58446	3.60222	36	11	134.001	39.7871
Hs.660869	chr15	148.87	42.1684	3.53036	9	3	57.2542	99.9717
ARRDC1	chr9	26.0572	7.38343	3.52915	9	3	51.0952	38.6457
TMEM14C	chr6	1302.3	372.085	3.5	18	6	43.8492	85.3086
Hs.268668	chr11	287.456	82.1609	3.4987	9	3	46.5363	68.5787
TIMMDC1	chr3	203.475	58.2126	3.49538	9	3	24.5767	66.4552
IFI44	chr1	129.487	37.1	3.4902	86	40	120.079	117.742
Hs.122514	chr8	147.409	42.4845	3.46971	9	3	45.8054	51.0794
MRPL14	chr6	78.7898	22.7765	3.45926	9	3	43.8034	57.7363
NADK2	chr5	122.207	35.3397	3.45808	27	9	82.6891	59.1144
CA1	chr8	640.74	186.279	3.43968	79	31	134.85	245.421
OAT	chr10	214.929	62.7068	3.42752	36	11	78.6768	40.9268
SPIN4	chrX	113.626	33.4511	3.39679	9	3	54.9052	57.6422
Hs.655080	chr3	60.5783	17.9962	3.36617	9	3	38.327	30.5445
SLC25A33	chr1	239.94	71.3283	3.36388	9	3	35.5927	43.9121
NSUN2	chr5	175.223	52.321	3.349	9	3	33.57	46.1307
HPGD	chr4	92.0586	27.8795	3.30202	165	71	224.713	82.6131
Hs.732586	chr4	131.581	39.9718	3.29184	9	3	64.3746	120.902
ALDH1A1	chr9	282.346	86.4692	3.26528	43	20	97.2277	74.2277
NUDT5	chr10	341.675	105.178	3.24855	9	3	13.8805	45.1829
Hs.655809	chr7	43.7056	13.5727	3.22013	9	3	57.0551	28.5377
Hs.670304	chr5	20.144	6.25659	3.21964	9	3	109.113	29.5476
GPR84	chr12	18.3727	5.78373	3.17662	9	3	65.333	37.9285
Hs.603756	chrX	170.976	53.9525	3.169	9	3	41.9514	70.0992
GTSF1	chr12	275.948	87.2196	3.16383	9	3	88.8557	35.5656
C9orf69	chr9	102.207	32.4236	3.15225	9	3	55.4596	75.4616
Hs.666472	chr12	190.548	60.6688	3.14079	9	3	49.9614	45.4049
Hs.644952	chr6	91.1275	29.078	3.13389	36	11	138.892	81.3777
STMN1	chr1	318.737	102.052	3.12329	88	34	170.258	125.547
C11orf74	chr11	131.456	42.1639	3.11774	9	3	31.832	59.7194
PVT1	chr8	109.318	35.1219	3.11253	104	46	323.268	115.547
MRPL51	chr12	393.204	126.464	3.10921	18	6	66.0949	83.2247
KIAA0895L	chr16	25.6212	8.24426	3.10776	9	3	63.9704	43.4044
Hs.572642	chr2	69.0806	22.3891	3.08545	9	3	51.6312	66.5943
Hs.434502	chr10	5.22361	1.69334	3.0848	9	3	68.5102	?
CDK6	chr7	318.506	103.926	3.06473	133	49	171.232	127.893
PIGW	chr17	48.0216	15.6881	3.06102	9	3	55.0206	40.0174
Hs.713786	chr12	103.384	33.8423	3.05487	9	3	56.9872	39.3729
NPW	chr16	18.1008	5.96581	3.03408	9	3	90.2733	14.1926
Hs.443239	chr3	10.0008	3.32279	3.00976	9	3	90.0795	47.7209
AGAP1	chr2	103.637	34.5552	2.99917	54	17	94.6001	49.0378
Hs.701344	chr6	69.2145	23.1093	2.99509	9	3	62.8807	47.9956
ITGA4	chr2	137.201	45.8853	2.99008	79	31	78.215	76.292
Hs.600087	chr21	26.5057	8.87187	2.98761	9	3	100.535	17.5413
HENMT1	chr1	192.62	64.5441	2.98431	9	3	26.3416	39.5884
TRIM73	chr7	48.2516	16.1948	2.97945	9	3	45.7261	82.3764
CMC1	chr3	93.4884	31.5003	2.96786	9	3	47.91	128.592
NSMCE1	chr16	242.893	82.0911	2.95882	9	3	16.2022	41.9154
NIPSNAP3A	chr9	331.283	112.416	2.94693	9	3	39.5291	55.3887
STXBP5	chr6	276.315	94.2412	2.93199	27	9	92.6226	119.038
MX1	chr21	195.507	67.3666	2.90214	36	11	203.241	55.5789
FBXO33	chr14	148.491	51.1831	2.90117	18	6	53.4857	48.5374
Hs.662858	chr2	38.5428	13.3131	2.8951	9	3	82.334	91.014
ADCY4	chr14	13.8414	4.80437	2.88099	9	3	41.5782	46.7878
Hs.658233	chr1	19.364	6.73455	2.87532	9	3	74.8098	24.7547
ZHX1	chr8	95.2454	33.1677	2.87164	18	6	69.5417	42.1506
Hs.652454	chr1	9.09334	3.1755	2.86359	9	3	80.3893	41.0766
BACE2	chr21	264.321	92.9223	2.84454	45	14	115.324	42.844
SVOPL	chr7	126.389	44.4539	2.84316	9	3	66.2153	57.5057
C14orf142	chr14	59.8847	21.0688	2.84234	9	3	33.6003	33.9116
CENPK	chr5	67.365	23.7045	2.84186	9	3	54.7755	49.8157
CNRIP1	chr2	1615.47	568.498	2.84166	9	3	34.3232	60.2469
SPATC1L	chr21	165.154	58.1522	2.84002	9	3	77.6792	55.918
Hs.645916	chr16	70.8136	25.0008	2.83246	9	3	40.9876	77.0583
Hs.737327	chr17	141.795	50.1279	2.82866	9	3	31.8498	2.80614
ZNF367	chr9	69.1672	24.4629	2.82743	9	3	99.7535	6.14163
Hs.592539	chr16	30.6037	10.8295	2.82595	9	3	101.344	76.9073
LOC100287628	chr16	1381.34	488.919	2.82529	9	3	80.1682	49.8322
AK8	chr9	17.0423	6.08929	2.79874	9	3	74.6851	38.4441
Hs.668561	chr8	109.924	39.4429	2.78692	9	3	90.9495	82.9021
DSTN	chr20	131.304	47.2313	2.78002	88	34	64.9585	65.8069
Hs.669773	chr4	16.4294	5.90984	2.78	9	3	74.0732	41.0865
LOC100506303	chr14	73.4031	26.4822	2.77178	9	3	49.5418	61.1382
Hs.657431	chr5	12.6419	4.56509	2.76925	9	3	129.433	62.1994
FAM84A	chr2	175.746	63.493	2.76796	54	18	196.449	129.3
Hs.612327	chr6	8.7148	3.16459	2.75385	9	3	34.2594	44.1047
GPATCH11	chr2	60.6693	22.0403	2.75265	18	6	177.073	28.42
HEATR5B	chr2	112.203	40.975	2.73833	18	6	139.757	77.5826
Hs.662245	chrX	36.6399	13.3892	2.73652	9	3	53.2466	72.5514
DTX3L	chr3	160.122	58.6346	2.73085	9	3	26.326	25.9799
LOC100652772	chr5	26.3603	9.66601	2.72712	9	3	53.9303	14.0951
TOP1MT	chr8	25.1554	9.2598	2.71663	9	3	87.5801	44.9703
Hs.707463	chr12	8.47497	3.12956	2.70804	9	3	66.7908	10.8318
UHRF1	chr19	205.311	75.8649	2.70627	9	3	38.8697	18.8307
Hs.684017	chr8	6.89306	2.5476	2.7057	9	3	78.9748	39.7574
C2orf69	chr2	158.228	58.5495	2.70247	18	6	51.1248	35.3061
CYTL1	chr4	221.012	82.0743	2.69283	36	11	72.9906	66.2145
CERKL	chr2	282.448	105.36	2.68078	43	20	77.9332	64.4268
RBBP8NL	chr20	8.19708	3.05798	2.68055	9	3	118.121	54.0839
Hs.239108	chr19	4.53741	1.69334	2.67957	9	3	124.849	?
Hs.660241	chr1	18.0454	6.76134	2.66891	9	3	39.5489	25.8513
Hs.662133	chr17	80.1013	30.0366	2.66679	9	3	32.9427	3.64881
Hs.28425	chr4	8.99546	3.3741	2.66603	9	3	42.9301	86.2799
Hs.634153	chr11	91.0013	34.1895	2.66167	9	3	108.149	31.5864
IGFBP7	chr4	274.607	103.247	2.65972	124	45	142.395	120.208
GBGT1	chr9	234.775	88.5944	2.65	9	3	50.1105	26.6774
Hs.709764	chr1	69.7206	26.3817	2.64276	9	3	50.3368	38.9485
Hs.733775	chr5	9.77721	3.71929	2.62879	9	3	47.4091	48.4376
CHAMP1	chr13	132.703	50.5625	2.62453	9	3	58.8995	69.74
LRWD1	chr7	24.4146	9.32784	2.61739	9	3	24.9036	36.4371
Hs.712678	chr11	1037.29	400.483	2.5901	9	3	25.8671	70.8017
BLOC1S2	chr10	228.494	88.2373	2.58954	9	3	39.6785	64.5636
C9orf123	chr9	208.15	80.6287	2.58159	18	6	85.7437	49.8099
Hs.673026	chr14	10.0732	3.90517	2.57946	9	3	40.7927	55.3336
GRASP	chr12	34.9967	13.5839	2.57635	9	3	108.026	20.9693
MRPL1	chr4	183.779	71.4196	2.57324	9	3	26.2991	79.0534
MRFAP1	chr4	1157.62	450.332	2.57059	9	3	39.8574	58.0673
OIP5-AS1	chr15	82.2346	32.019	2.5683	18	6	45.9883	68.7385
FAM65C	chr20	257.787	100.385	2.56799	18	6	94.2564	141.222
Hs.661071	chrX	9.20313	3.58652	2.56603	9	3	158.067	47.9563
GOLM1	chr9	20.5017	7.99074	2.56568	45	14	127.62	62.4845
Hs.652501	chr1	38.9754	15.2367	2.55799	9	3	53.4615	39.0351
Hs.646051	chr13	85.3969	33.3922	2.55739	9	3	51.4777	83.5733
LOC100506844	chr12	1280.24	500.695	2.55693	9	3	20.6947	37.335
BLVRB	chr19	230.643	90.4273	2.55059	36	11	64.7611	93.3687
HDHD2	chr18	138.34	54.647	2.53153	9	3	42.3565	41.6389
Hs.598668	chr3	265.64	105.237	2.52421	9	3	46.185	79.438
Hs.540241	chr15	14.0151	5.5697	2.51631	9	3	42.9384	31.0656
Hs.719936	chrX	11.2997	4.51071	2.50509	9	3	92.5855	51.0976
XAGE3	chrX	45.1019	18.0583	2.49757	9	3	32.1857	53.2612
DEFA1	chr8	427.42	171.218	2.49635	36	11	331.33	89.954
NMRAL1	chr16	103.486	41.6895	2.48231	18	6	31.1986	33.1388
NT5C3B	chr17	101.735	40.9903	2.48194	9	3	42.9896	14.8865
Hs.598543	chr2	59.1878	23.8492	2.48175	9	3	32.6736	53.2686
PIGY	chr4	86.0411	34.7939	2.47288	9	3	47.0314	68.7419
MVB12A	chr19	24.6825	9.99444	2.46962	9	3	42.2936	63.0273
Hs.559248	chr17	7.68997	3.1148	2.46885	9	3	71.1246	33.318
Hs.658568	chr12	105.029	42.6972	2.45985	9	3	77.5545	29.4627
LTF	chr3	88.2144	35.9003	2.45721	36	11	313.241	123.784
Hs.596629	chr13	55.158	22.4482	2.45712	9	3	49.2721	45.2302
PDDC1	chr11	145.83	59.4357	2.45357	9	3	35.9642	46.579
TM7SF3	chr12	113.427	46.24	2.45301	54	17	162.83	114.694
EGFLAM-AS2	chr5	7.13124	2.91446	2.44685	9	3	54.0233	43.6113
LINC00836	chr10	25.0202	10.2555	2.43969	9	3	12.6684	36.3065
Hs.733709	chr19	11.8104	4.85051	2.43488	9	3	139.548	11.9844
TUSC1	chr9	155.075	63.7027	2.43436	9	3	34.2851	10.8297
Hs.649121	chr19	17.5383	7.20863	2.43296	9	3	73.4874	40.7124
Hs.594275	chr7	20.4899	8.42302	2.43261	9	3	92.4531	35.2152
UBE2Q2	chr15	207.674	85.8067	2.42025	9	3	38.3387	91.4327
STRADB	chr2	465.169	192.253	2.41957	9	3	41.9917	31.742
TRIM22	chr11	149.786	61.9098	2.41943	43	20	107.299	70.7428
ZNF559	chr19	29.0055	11.9993	2.41727	9	3	76.4962	32.7571
CNKSR3	chr6	84.087	34.8202	2.41489	18	6	139.38	40.7364
Hs.656287	chr2	201.503	83.5808	2.41088	9	3	85.7317	3.72771
FUCA2	chr6	109.56	45.4873	2.40858	9	3	44.2157	27.272
Hs.656087	chr8	7.38415	3.067	2.40761	9	3	44.0362	39.8664
TOMM5	chr9	412.33	171.3	2.40707	18	6	39.2827	64.0708
Hs.655382	chr22	16.8957	7.02098	2.40645	9	3	168.73	24.8909
FAM96A	chr15	283.979	118.01	2.4064	9	3	30.3607	83.7321
Hs.687687	chr8	41.2211	17.1442	2.40438	9	3	35.0068	60.3472
Hs.150800	chr14	5.54886	2.30847	2.4037	9	3	112.932	46.1536
ZNF83	chr19	34.8659	14.5175	2.40165	43	20	87.7516	53.3543
ZNF607	chr19	14.1994	5.91753	2.39955	9	3	79.6556	49.7814
Hs.431550	chr2	98.8178	41.1914	2.39899	18	6	70.7015	63.1851
ISL2	chr15	15.3535	6.40412	2.39745	9	3	101.76	6.59474
Hs.606040	chr18	12.9924	5.4299	2.39276	9	3	81.7572	28.7446
SSBP4	chr19	154.283	64.511	2.39158	36	12	62.8884	35.8167
TXNDC12	chr1	164.207	68.7822	2.38735	18	6	66.6549	89.3828
NOP58	chr2	719.718	301.851	2.38434	9	3	35.6361	45.7095
FLG-AS1	chr1	13.3054	5.58331	2.38307	9	3	31.5367	31.7068
Hs.676556	chr4	22.6991	9.56455	2.37326	18	6	61.0504	66.9522
MRPL21	chr11	378.099	159.376	2.37237	9	3	30.2186	34.6354
EXOSC8	chr13	168.864	71.4545	2.36323	43	20	111.963	56.4697
GABRA1	chr5	28.8191	12.2088	2.36051	45	14	80.1316	83.591
Hs.676885	chr14	52.1907	22.1498	2.35626	9	3	64.1065	65.2187
ZNF680	chr7	34.8759	14.8183	2.35357	9	3	50.2876	5.01424
TCEAL8	chrX	64.7864	27.5274	2.35353	9	3	47.4857	13.6883
BBIP1	chr10	99.878	42.5714	2.34613	131	55	203.979	82.2149
Hs.744531	chr1	152.329	64.9731	2.3445	9	3	56.8484	69.0302
Hs.713399	chr16	9.13839	3.89851	2.34407	9	3	112.521	29.8941
RPTOR	chr17	24.2327	10.3707	2.33666	9	3	25.7217	21.3897
Hs.658828	chr10	49.6141	21.2436	2.33548	9	3	47.498	55.6757
Hs.654969	chr2	43.8329	18.7702	2.33524	9	3	31.0222	72.5921
Hs.133042	chr8	14.5865	6.24776	2.33467	9	3	54.746	64.3891
Hs.609188	chr12	101.397	43.4491	2.33369	9	3	43.3947	27.5454
ULK3	chr15	46.1068	19.7743	2.33165	9	3	38.6297	11.3193
GNPTG	chr16	144.869	62.2057	2.32887	9	3	20.2533	37.8207
NDUFB9	chr8	796.447	342.468	2.32561	9	3	28.6948	47.8349
PPIL1	chr6	68.7984	29.5916	2.32493	9	3	37.7013	77.4684
SUSD3	chr9	37.0616	15.9462	2.32416	18	6	107.034	145.124
Hs.79881	chr3	158.91	68.3953	2.3234	9	3	53.279	44.7851
TSHZ1	chr18	43.4693	18.7336	2.32039	18	6	49.3006	29.6458
SLC25A29	chr14	119.594	51.6751	2.31434	27	9	83.0675	49.3467
Hs.112889	chr1	13.3605	5.77524	2.31342	9	3	135.641	108.157
RIMKLB	chr12	85.1306	36.8732	2.30874	27	9	77.039	32.417
CHCHD1	chr10	100.004	43.3294	2.30799	9	3	24.7723	36.3229
GSKIP	chr14	65.1502	28.2381	2.30717	9	3	71.3647	56.0629
PPP1R1B	chr17	46.5196	20.2199	2.30068	9	3	94.1471	42.9674
CDCA7L	chr7	23.2549	10.1243	2.29694	9	3	102.38	6.32469
ZMYND19	chr9	52.4958	22.8964	2.29275	9	3	23.0069	16.9519
OTUD6B	chr8	70.527	30.7813	2.29123	9	3	42.0113	66.8921
GNAI1	chr7	114.779	50.1	2.291	52	23	105.355	128.534
SMIM15	chr5	212.05	92.6216	2.28942	9	3	47.5893	64.9502
Hs.656448	chr15	97.7769	42.7984	2.28459	9	3	102.341	45.2287
ZNF652	chr17	52.3497	22.9763	2.27843	63	20	104.662	89.3353
CLEC2B	chr12	235.484	103.364	2.2782	52	23	129.401	133.502
TRPM5	chr11	5.87846	2.58211	2.27661	9	3	27.5189	31.3763
Hs.657419	chr13	559.353	245.838	2.27529	9	3	29.8844	83.0218
Hs.657739	chr11	15.8404	6.9746	2.27116	9	3	72.1115	32.8596
Hs.715133	chr2	73.953	32.6016	2.26839	9	3	38.1324	69.4032
PHF6	chrX	127.424	56.2112	2.26688	18	6	106.608	134.003
HP1BP3	chr1	175.765	77.5636	2.26608	72	23	156.179	144.891
MTFR1L	chr1	81.9135	36.1952	2.2631	9	3	38.3978	56.5844
Hs.606318	chr17	17.1215	7.56676	2.26273	9	3	53.6929	50.3088
SUMF1	chr3	71.8412	31.7544	2.2624	9	3	30.7859	43.2496
TXNDC5	chr6	733.876	325.038	2.25781	36	11	54.4549	33.2051
CLVS1	chr8	9.54234	4.23111	2.25528	9	3	59.5938	17.6707
ANAPC11	chr17	218.794	97.042	2.25463	18	6	97.121	65.8871
OVOS2	chr12	64.7812	28.7359	2.25437	9	3	52.2023	54.8674
FREM1	chr9	107.149	47.5537	2.25323	18	6	72.1528	90.4903
IFI6	chr1	234.02	103.917	2.252	36	11	241.684	212.852
INTS2	chr17	16.951	7.52799	2.25173	9	3	78.4879	57.5526
PRSS21	chr16	171.845	76.3515	2.25071	36	11	92.7696	57.0822
U2AF1L4	chr19	18.1434	8.07125	2.2479	9	3	73.6169	68.6038
SLC37A3	chr7	17.7116	7.88316	2.24676	9	3	31.0651	74.0283
Hs.657481	chr8	42.654	18.9867	2.24652	9	3	43.72	34.7221
ARMC10	chr7	133.171	59.3212	2.24491	18	6	11.8257	50.7491
MRPL43	chr10	85.1896	37.9504	2.24476	27	9	59.6639	82.7196
Hs.660312	chr1	11.6827	5.2163	2.23965	9	3	53.0063	90.5237
Hs.562001	chr16	75.4989	33.7368	2.23788	9	3	38.6903	32.1998
EBNA1BP2	chr1	148.674	66.5361	2.23448	36	11	114.175	53.7089
RUVBL2	chr19	192.88	86.3861	2.23276	54	17	71.7949	66.169
Hs.656265	chr10	4.54523	2.03916	2.22897	9	3	88.2037	14.7988
UNG	chr12	75.967	34.2001	2.22125	36	11	99.2338	48.7934
C17orf89	chr17	135.84	61.1701	2.22069	27	9	124.767	87.6238
STXBP6	chr14	65.661	29.5866	2.21928	90	28	110.658	62.5007
Hs.720642	chr10	250.829	113.132	2.21714	9	3	51.5147	94.433
MARVELD1	chr10	140.685	63.473	2.21645	18	6	108.971	108.381
MRPL27	chr17	142.229	64.2582	2.2134	9	3	21.6668	16.1329
ABCB1	chr7	67.0615	30.3222	2.21163	95	43	104.26	93.9343
Hs.494321	chr9	12.3873	5.6158	2.20579	9	3	67.7096	11.9114
Hs.363431	chr14	10.0977	4.59143	2.19925	9	3	88.8575	43.9324
Hs.191911	chr1	50.38	22.9367	2.19647	9	3	23.9412	4.76737
LOC100652999	chr12	4.16516	1.89811	2.19437	9	3	71.8635	11.0821
PPA1	chr10	302.328	137.833	2.19345	36	11	58.5192	42.287
LCOR	chr10	146.437	66.7641	2.19335	18	6	57.6163	58.106
RYR3	chr15	228.083	104.305	2.1867	36	11	79.8157	39.7727
Hs.667269	chr20	37.2541	17.0382	2.18651	9	3	87.7378	31.7964
MINOS1	chr1	168.505	77.0673	2.18647	18	6	107.081	105.722
CCM2	chr7	167.98	76.8925	2.18461	9	3	43.3282	94.5803
PDZD8	chr10	157.763	72.3837	2.17953	18	6	38.47	72.1518
Hs.665057	chr6	16.3306	7.51393	2.17338	9	3	71.0772	29.1998
PTRHD1	chr2	362.144	166.754	2.17172	9	3	17.9945	56.4196
Hs.669500	chr11	13.0252	6.00261	2.16992	9	3	109.232	96.2484
CSRNP1	chr3	640.556	295.259	2.16947	9	3	41.2926	5.28836
PKLR	chr1	49.6344	22.905	2.16697	122	51	98.5743	70.1649
Hs.669132	chr22	7.00603	3.23526	2.16553	9	3	76.4883	45.5405
Hs.434392	chr12	7.20257	3.32712	2.16481	9	3	83.3301	44.9533
VMA21	chrX	178.866	82.831	2.15941	27	9	129.579	125.056
BASP1	chr5	255.876	118.495	2.15939	45	14	86.4127	84.5833
Hs.710697	chr6	76.8984	35.6162	2.15909	9	3	91.0477	48.1463
TTC14	chr3	72.3955	33.5435	2.15826	18	6	63.7088	76.6789
Hs.710358	chr17	166.531	77.184	2.15758	9	3	72.5911	37.9088
KLHL15	chrX	184.155	85.4604	2.15486	9	3	47.6516	68.7608
NDFIP1	chr5	264.503	122.801	2.15392	54	17	50.4941	44.5963
DYNLL1	chr12	376.694	174.996	2.15259	36	11	84.0352	109.272
HBD	chr11	674.071	313.4	2.15083	36	11	141.322	78.2233
Hs.658665	chr8	32.256	15.0199	2.14755	9	3	47.21	33.7002
Hs.602432	chr1	45.5024	21.2081	2.14551	9	3	56.043	55.6083
Hs.664574	chr1	44.1425	20.6436	2.13831	9	3	69.3766	62.264
Hs.701439	chr12	37.8574	17.708	2.13787	9	3	48.6042	14.5804
MRPL36	chr5	204.313	95.5866	2.13747	9	3	23.081	48.1073
LRRC8A	chr9	116.936	54.7847	2.13447	18	6	67.0882	61.7591
DLL4	chr15	10.2227	4.79834	2.13047	9	3	181.203	38.3761
Hs.133916	chr4	86.4779	40.6091	2.12952	9	3	34.3113	14.9674
LOC100505759	chr12	22.4238	10.5344	2.12862	9	3	37.4884	43.9089
Hs.128352	chr19	123.003	57.883	2.12503	9	3	105.73	124.579
Hs.655526	chr1	170.076	80.141	2.12221	9	3	17.1631	57.2542
Hs.121525	chr14	16.686	7.86255	2.12221	9	3	76.5047	50.3988
SEPN1	chr1	69.7761	32.8994	2.12089	9	3	47.8891	8.07934
IGLC1	chr22	136.491	64.3576	2.12082	310	143	250.305	276.572
IFIT1	chr10	43.5552	20.5889	2.11548	36	11	94.0134	108.238
PUS1	chr12	47.5274	22.4667	2.11547	36	11	88.2118	40.0728
CMSS1	chr3	179.129	84.7155	2.11447	9	3	32.0018	75.8339
Hs.663957	chr5	54.2988	25.6891	2.11369	9	3	54.5648	27.76
IGHM	chr14	18.7757	8.88415	2.11339	36	11	77.0786	65.1771
LRRC70	chr5	32.9289	15.6042	2.11026	9	3	74.5533	67.5029
Hs.608694	chr5	205.238	97.5174	2.10463	9	3	49.824	42.2583
ZNRF1	chr16	90.4987	43.0067	2.10429	45	15	57.552	64.8009
NUCKS1	chr1	324.29	154.324	2.10136	133	49	136.909	114.228
XIST	chrX	219.403	104.557	2.0984	149	61	129.894	173.458
CHID1	chr11	146.875	70.0016	2.09817	9	3	35.0513	5.53879
TEPP	chr16	35.8572	17.0931	2.09777	9	3	76.2309	58.7798
KLF16	chr19	39.2956	18.74	2.09688	18	6	62.2953	25.8238
ASB12	chrX	5.05669	2.41389	2.09483	9	3	110.159	41.3516
AGPAT3	chr21	82.3911	39.3729	2.09258	81	26	78.6397	65.9966
RNASE1	chr14	65.0967	31.1682	2.08856	79	31	237.903	112.313
SDSL	chr12	21.6631	10.3785	2.08731	9	3	66.544	39.3294
DHRS9	chr2	138.705	66.5341	2.08472	54	17	133.029	83.8741
Hs.664926	chr2	10.1597	4.87425	2.08435	9	3	83.3889	27.1257
RNF20	chr9	136.259	65.3813	2.08407	9	3	23.8807	45.3759
Hs.666593	chr18	32.1023	15.458	2.07675	9	3	50.9301	51.3471
ZDHHC12	chr9	7.68942	3.70672	2.07445	9	3	122.771	94.0801
IGJ	chr4	22.6177	10.9146	2.07225	43	20	150.903	111.634
Hs.658218	chr2	17.9451	8.67365	2.06893	9	3	35.8001	38.8723
Hs.663665	chr17	12.7197	6.15121	2.06784	9	3	80.1797	17.7511
Hs.586950	chr17	38.6158	18.6992	2.0651	9	3	31.2731	31.0893
FOXP1	chr3	192.607	93.2769	2.0649	54	18	92.7684	74.3783
KIAA1211	chr4	146.205	70.9642	2.06027	27	9	68.7327	54.6103
DAPL1	chr2	9.94678	4.83579	2.05691	9	3	43.8817	26.1554
BOLA3	chr2	145.238	70.653	2.05565	9	3	26.5208	55.5719
Hs.592861	chr5	111.071	54.0608	2.05456	9	3	59.3703	43.6335
Hs.514934	chr1	1292.91	629.375	2.05428	9	3	20.9686	76.1911
EBPL	chr13	754.679	367.705	2.0524	9	3	20.2782	66.306
Hs.476164	chr1	34.5097	16.8208	2.05161	9	3	62.3076	56.0682
Hs.734867	chr17	146.455	71.4011	2.05115	9	3	87.8935	67.6334
C11orf84	chr11	77.5358	37.8182	2.05022	9	3	36.3477	29.0327
CMPK2	chr2	188.992	92.3079	2.04741	9	3	65.6836	69.7274
Hs.276976	chrX	19.5338	9.54235	2.04707	9	3	46.9757	72.6119
ZDHHC2	chr8	249.482	122.015	2.04467	27	9	81.4105	72.0941
ISG15	chr1	330.052	161.538	2.04318	36	11	138.641	191.625
CLEC11A	chr19	433.511	212.402	2.041	122	51	130.803	78.4361
Hs.596026	chr5	70.0034	34.3145	2.04005	9	3	55.1557	86.8369
C11orf73	chr11	63.9319	31.373	2.0378	45	14	117.132	83.3894
Hs.591058	chr18	12.0175	5.92285	2.029	9	3	34.0102	22.6993
MMEL1	chr1	151.935	74.9163	2.02807	9	3	41.5686	53.2435
C4orf3	chr4	353.345	174.301	2.02721	27	9	46.9817	39.6943
EID2	chr19	70.4816	34.8674	2.02142	9	3	67.1146	101.547
Hs.224764	chr20	56.1051	27.7893	2.01894	9	3	48.1354	41.9409
Hs.434075	chr4	176.839	87.5922	2.01889	9	3	38.2261	98.0967
KCNH2	chr7	190.918	94.6075	2.018	72	22	84.1589	66.1498
Hs.38218	chrX	46.608	23.1095	2.01683	9	3	58.9799	74.1551
LOC100130744	chr5	4.54419	2.25772	2.01273	9	3	54.055	22.8632
MRPL45	chr17	211.695	105.266	2.01104	9	3	19.5387	73.1831
LINC00314	chr21	8.42957	4.19168	2.01102	9	3	52.3866	36.0608
IMPA2	chr18	53.4138	26.573	2.01007	36	11	51.4184	44.3051
Hs.662955	chr12	77.7108	38.6653	2.00983	9	3	84.1355	23.7213
ALS2	chr2	37.3912	18.6257	2.00751	27	9	115.202	92.1945
Hs.658904	chr3	42.5047	21.1788	2.00695	9	3	79.0645	36.5083
ZNF823	chr19	20.3469	10.1409	2.00643	9	3	123.014	102.312
LCN15	chr9	17.2481	8.6033	2.00482	9	3	58.4222	10.739
Hs.744149	chr11	30.1947	15.0618	2.00473	9	3	60.5909	44.9903
PSMG4	chr6	47.3445	23.6268	2.00385	36	12	130.866	82.845
Hs.550920	chr16	9.50973	4.74912	2.00242	9	3	76.8609	28.3685
MON1A	chr3	7.54409	3.76852	2.00187	9	3	67.1322	37.8324
FBLN2	chr3	51.3787	25.6763	2.00102	36	11	118.103	63.0022
SSB	chr2	160.919	80.4247	2.00087	79	31	94.2391	56.8108
MYB	chr6	330.247	165.071	2.00064	79	31	156.776	166.05
MGC34800	chr16	14.486	7.24691	1.99893	9	3	106.02	92.724
SOS1	chr2	75.6265	37.8494	1.99809	113	49	89.7019	45.7009
COMMD6	chr13	560.245	280.521	1.99716	18	6	108.297	107.789
TOMM6	chr6	408.887	204.855	1.99598	9	3	17.6921	30.0333
Hs.592880	chr3	200.325	100.382	1.99564	9	3	46.9636	58.0254
FLJ31306	chr14	75.2926	37.7409	1.99499	18	6	42.1715	59.5507
NAP1L5	chr4	51.6176	25.879	1.99458	18	6	45.4775	56.8931
LOC100996321	chr3	12.7893	6.4151	1.99363	9	3	20.5327	24.8781
ACSL4	chrX	39.2609	19.7171	1.99121	54	17	103.01	46.2747
Hs.708357	chr2	120.085	60.3267	1.99058	9	3	32.9253	46.0945
SHKBP1	chr19	61.4672	30.9419	1.98654	9	3	48.7151	25.3493
TIGIT	chr3	13.6509	6.87269	1.98625	9	3	64.7493	26.9601
TBCA	chr5	270.326	136.105	1.98615	36	11	66.1437	46.8119
Hs.600080	chr12	325.973	164.229	1.98487	9	3	64.5282	83.8183
RNF135	chr17	118.667	59.8594	1.98243	18	6	62.8576	74.1196
TXNIP	chr1	999.027	504.225	1.98131	86	40	65.2571	57.439
NKG7	chr19	156.938	79.2438	1.98044	43	20	381.446	119.478
NMU	chr4	91.5719	46.2409	1.98032	36	11	123.769	61.8054
DOCK11	chrX	138.796	70.1037	1.97987	18	6	65.5857	54.1538
KCTD11	chr17	37.4695	18.9263	1.97976	9	3	77.248	32.4367
Hs.593044	chr2	65.3771	33.0298	1.97934	18	6	57.1778	29.8882
CETP	chr16	38.0358	19.2548	1.97539	36	11	77.7053	102.213
NDUFA8	chr9	134.48	68.088	1.9751	36	11	52.1501	38.4917
BLOC1S6	chr15	190.406	96.4647	1.97385	27	9	61.1067	83.2737
LOC100505633	chr1	48.7498	24.7594	1.96894	18	6	99.9963	49.6671
C6orf57	chr6	18.4184	9.35909	1.96797	9	3	25.8058	38.5673
PRPS2	chrX	81.787	41.6457	1.96388	45	14	77.8025	46.618
LNX2	chr13	19.9082	10.1408	1.96317	9	3	59.2944	80.7565
CHURC1	chr14	145.516	74.3113	1.9582	27	9	35.5141	76.1511
SUDS3	chr12	34.4589	17.6059	1.95724	18	6	58.0365	40.2046
GNG2	chr14	152.287	77.8245	1.9568	36	12	118.345	108.309
Hs.661618	chr22	26.7735	13.7233	1.95096	9	3	51.7126	47.0073
Hs.723368	chr12	712.429	365.508	1.94915	9	3	40.4409	12.6414
Hs.664921	chr10	73.4149	37.7007	1.94731	9	3	29.4489	8.22584
C8orf59	chr8	234.037	120.279	1.94578	27	9	73.6331	85.3497
CPQ	chr8	100.087	51.4473	1.94543	72	22	80.0773	53.1533
HES7	chr17	74.562	38.3443	1.94454	9	3	52.6006	84.1416
Hs.632964	chr20	30.4301	15.6775	1.94101	9	3	72.4456	53.7258
FAHD1	chr16	46.8736	24.1498	1.94095	18	6	48.6381	69.598
C15orf37	chr15	23.0963	11.9102	1.9392	9	3	32.2982	65.7793
SRFBP1	chr5	18.3968	9.49115	1.93831	9	3	77.7548	56.8128
MPLKIP	chr7	170.216	87.8527	1.93752	9	3	32.4273	50.9986
FAM133B	chr7	168.888	87.2186	1.93637	18	6	64.9027	86.2711
SF3B14	chr2	291.414	150.587	1.93518	18	6	119.526	116.505
TMEM14B	chr6	257.976	133.365	1.93436	45	14	47.1585	45.1687
COQ5	chr12	88.9404	46.0002	1.93348	9	3	29.0034	63.8348
Hs.595430	chr4	78.9503	40.8574	1.93234	9	3	57.2578	64.0868
Hs.598881	chr8	88.8884	46.0049	1.93215	9	3	25.7815	23.1056
Hs.592551	chr1	70.1027	36.2906	1.9317	9	3	32.5923	38.2832
DPY19L3	chr19	69.823	36.1819	1.92978	9	3	35.1403	38.9828
TRAF7	chr16	174.162	90.2614	1.92952	27	9	113.885	129.39
DIS3L	chr15	119.7	62.0565	1.92889	9	3	45.041	6.28315
PCYOX1	chr2	17.8545	9.25994	1.92814	52	23	119.125	96.7625
MBOAT1	chr6	290.174	150.691	1.92562	9	3	35.3654	55.3778
ATG4C	chr1	32.5882	16.9397	1.92378	9	3	40.3146	49.0124
Hs.144830	chr6	13.5074	7.0239	1.92306	9	3	46.2904	48.7969
Hs.23606	chr8	47.6797	24.8087	1.9219	9	3	46.3528	43.6422
POLE4	chr2	54.3231	28.2775	1.92107	27	9	86.2999	67.7069
Hs.666269	chr18	8.30769	4.32455	1.92105	9	3	38.0081	102.654
Hs.595349	chr2	126.961	66.2076	1.91762	9	3	42.6075	107.781
Hs.599249	chr2	5.06001	2.64181	1.91536	9	3	91.7998	37.2284
LOC728485	chr19	8.08461	4.22305	1.9144	18	6	83.9032	72.9503
S100A8	chr1	454.027	237.44	1.91218	79	31	266.298	193.929
TTC32	chr2	150.993	78.9998	1.91131	9	3	53.3065	97.1235
IGF2BP1	chr17	25.9947	13.6123	1.90965	27	9	144.083	63.9517
Hs.657955	chr4	14.5995	7.64638	1.90934	9	3	62.092	61.6283
Hs.136941	chr19	15.3261	8.0314	1.90828	9	3	64.592	48.1628
Hs.660616	chr19	85.9906	45.084	1.90734	27	9	41.5398	56.4141
Hs.591209	chr13	14.2655	7.47959	1.90725	9	3	61.9016	43.8921
SPTY2D1	chr11	110.358	57.8751	1.90683	9	3	40.8164	37.3717
Hs.660176	chr10	22.9347	12.0318	1.90618	9	3	29.8266	77.9983
IGKC	chr2	157.441	82.6148	1.90572	484	217	307.639	250.79
JKAMP	chr14	54.6575	28.6958	1.90472	18	6	59.9962	79.7952
CTSL1	chr9	76.6899	40.2732	1.90424	36	11	77.7638	53.4978
SOX12	chr20	73.7925	38.7832	1.90269	36	11	127.679	75.1681
LOC100287098	chr8	34.4269	18.1204	1.8999	9	3	36.7539	71.3902
Hs.3353	chr5	286.285	150.726	1.89937	9	3	13.7585	15.5329
GAPT	chr5	19.6517	10.3475	1.89917	9	3	28.2172	30.2007
B3GALT6	chr1	64.1455	33.7766	1.89911	27	9	96.3877	81.8583
Hs.610328	chr2	89.3123	47.0878	1.89672	9	3	21.5434	63.6195
HLTF	chr3	175.021	92.4166	1.89383	43	20	59.6324	50.5413
Hs.664899	chr12	26.1492	13.809	1.89364	9	3	52.1812	38.0746
FRA10AC1	chr10	37.2707	19.6955	1.89235	27	9	114.413	91.0756
Hs.730983	chr9	180.141	95.2323	1.89159	9	3	41.6064	49.4438
FHL2	chr2	153.494	81.2117	1.89005	36	11	63.0268	41.5774
PEAR1	chr1	49.169	26.0314	1.88883	9	3	56.8978	31.2978
Hs.501239	chr10	84.7299	44.8607	1.88873	9	3	53.5285	89.7358
BTK	chrX	98.4914	52.1605	1.88824	36	11	100.771	70.2552
ACYP1	chr14	33.943	18.0036	1.88534	36	11	75.5261	59.2084
ATP5J	chr21	542.615	287.978	1.88422	36	11	61.6237	29.2016
HCG11	chr6	19.0559	10.1151	1.8839	18	6	45.1842	63.3028
Hs.639477	chr2	48.0984	25.5333	1.88376	9	3	40.9287	21.6704
HDGFRP2	chr19	123.389	65.5046	1.88366	9	3	52.2057	87.0687
CLPTM1L	chr5	173.039	91.8712	1.8835	27	9	62.8714	72.0791
INTS10	chr8	59.2198	31.4546	1.88271	36	12	127.319	96.4062
Hs.507978	chr1	160.085	85.148	1.88009	9	3	40.4908	40.3507
S100A9	chr1	226.194	120.452	1.87787	36	11	185.366	101.187
C1orf170	chr1	5.47541	2.91616	1.87761	9	3	82.1663	37.9993
LOC100507303	chr16	246.961	131.533	1.87756	9	3	40.923	97.2443
METTL2A	chr17	77.4849	41.2726	1.87739	9	3	29.329	26.331
HLA-G	chr6	909.577	484.691	1.87661	172	80	80.5369	68.0448
RWDD4	chr4	128.379	68.4306	1.87605	9	3	42.6122	23.3084
Hs.737452	chr3	72.7116	38.7972	1.87415	9	3	89.228	66.1299
POLR3GL	chr1	162.112	86.4994	1.87414	9	3	33.7305	28.792
FYTTD1	chr3	222.601	118.805	1.87367	18	6	56.0952	57.7937
RABL2A	chr2	52.5115	28.0451	1.87239	36	11	98.8066	34.5282
C19orf43	chr19	278.194	148.638	1.87162	18	6	90.8486	98.6903
TMEM42	chr3	139.791	74.7811	1.86934	9	3	49.4428	24.353
Hs.664781	chr15	84.2721	45.1106	1.86812	9	3	24.0779	25.3314
LEPR	chr1	53.732	28.7627	1.86811	217	94	93.532	84.2277
Hs.657024	chr8	30.8517	16.5185	1.8677	9	3	116.964	43.4384
Hs.663002	chr3	12.988	6.96089	1.86586	9	3	77.8952	57.532
FAM210B	chr20	191.649	102.722	1.86569	18	6	40.2834	62.8777
PPIP5K2	chr5	103.302	55.3773	1.86543	36	11	64.0106	45.4544
MRPS21	chr1	442.164	237.041	1.86535	9	3	21.1378	30.7979
LMO2	chr11	241.059	129.251	1.86505	45	14	64.8859	55.1918
ZNF468	chr19	28.2648	15.1566	1.86484	43	20	134.112	66.3525
TCEB1	chr8	146.414	78.5183	1.86472	79	31	127.571	139.253
Hs.476706	chr1	149.619	80.2853	1.86359	9	3	24.3465	45.6458
STX1B	chr16	33.491	17.9771	1.86298	9	3	81.4158	60.594
BRE-AS1	chr2	19.6005	10.5246	1.86235	9	3	71.9499	63.7788
ZDHHC8	chr22	40.3362	21.6629	1.86199	18	6	78.5953	69.6027
C21orf33	chr21	211.546	113.666	1.86111	79	31	98.6146	89.5425
PYCR2	chr1	75.3575	40.4959	1.86087	18	6	80.7229	103.371
SLC40A1	chr2	525.014	282.483	1.85857	18	6	129.727	122.057
MTIF3	chr13	131.721	70.9368	1.85688	18	6	89.6963	105.449
Hs.737968	chr2	77.4461	41.7158	1.85652	9	3	76.151	21.2742
HIST1H4C	chr6	403.984	217.643	1.85618	36	11	140.794	29.3873
MS4A3	chr11	284.711	153.387	1.85617	52	23	164.517	112.066
FAM223A	chrX	31.8105	17.1381	1.85613	9	3	67.1748	35.623
ZNF600	chr19	84.4632	45.5258	1.85528	9	3	39.3111	5.21577
Hs.718709	chr12	57.4196	30.9504	1.85521	43	20	85.9267	79.8252
VKORC1L1	chr7	42.1444	22.7207	1.85489	18	6	72.0076	62.6457
CCDC173	chr2	50.7998	27.3978	1.85415	9	3	84.871	33.2332
Hs.657164	chr11	33.4968	18.0759	1.85313	9	3	44.7936	51.5939
PPM1H	chr12	36.9247	19.9315	1.85258	61	26	133.732	83.3108
CCT8	chr21	493.528	266.515	1.85179	79	31	139.553	163.048
RRM2B	chr8	49.1952	26.5724	1.85136	9	3	19.6705	66.8599
XK	chrX	383.202	207.064	1.85065	36	11	65.5376	47.0568
Hs.684604	chr7	29.662	16.0494	1.84818	18	6	90.4103	46.3654
Hs.677851	chr5	100.097	54.1613	1.84812	9	3	26.8054	62.9337
DRAM2	chr1	75.8153	41.1073	1.84433	18	6	59.2369	164.716
ZNF711	chrX	115.868	62.84	1.84385	45	14	113.039	72.9036
ZNF320	chr19	44.042	23.8941	1.84322	18	6	49.913	46.667
LINC00226	chr14	25.7772	13.9867	1.84298	18	6	133.237	35.5778
Hs.662920	chr1	65.7779	35.6985	1.84259	9	3	39.1794	28.6175
LOC100506631	chr6	53.0089	28.7799	1.84187	9	3	32.4121	44.3732
KDELC2	chr11	38.651	21.0129	1.83939	9	3	45.9268	87.191
METTL14	chr4	69.6353	37.8777	1.83842	9	3	64.606	74.8767
Hs.666679	chrX	20.3566	11.0747	1.83812	9	3	62.048	46.7828
NECAB1	chr8	68.057	37.0318	1.8378	9	3	109.537	22.5794
AKR1B1	chr7	295.749	160.927	1.83778	36	11	93.4906	25.6992
LOC100505912	chr4	15.5044	8.4409	1.83682	9	3	29.522	20.6898
TP53	chr17	114.037	62.1075	1.83613	72	22	135.246	72.7425
BRK1	chr3	356.413	194.119	1.83605	18	6	76.681	58.8723
CTSH	chr15	200.098	109.122	1.83371	36	11	72.5739	55.0336
PPT1	chr1	274.19	149.562	1.83329	36	11	56.6476	40.0228
GALNT2	chr1	76.8101	41.9078	1.83284	97	37	89.8963	80.6884
C1orf186	chr1	62.2009	33.9529	1.83198	9	3	76.1941	54.3867
PPDPF	chr20	190.369	103.99	1.83064	54	17	65.9377	44.7918
BIVM	chr13	45.0231	24.5961	1.83049	45	15	86.7656	80.4025
Hs.306329	chr15	111.157	60.7575	1.82951	9	3	41.3567	46.1603
Hs.471637	chr2	38.0824	20.8172	1.82937	9	3	37.7802	21.392
SRSF1	chr17	149.121	81.535	1.82892	167	65	119.833	107.045
CHST13	chr3	55.7133	30.4685	1.82856	18	6	107.662	72.0675
RAB10	chr2	203.398	111.247	1.82834	18	6	61.1981	51.0966
Hs.523897	chr1	18.783	10.2756	1.82792	9	3	57.614	104.085
NLRC5	chr16	131.895	72.1584	1.82785	9	3	43.648	29.9393
SMIM20	chr4	85.091	46.5747	1.82698	9	3	22.3643	59.9233
RPF2	chr6	82.3173	45.099	1.82526	9	3	42.1915	29.0464
C16orf87	chr16	77.5379	42.4918	1.82477	18	6	89.6041	105.995
TEX2	chr17	111.728	61.2675	1.82361	36	11	64.5026	45.0471
Hs.602489	chr4	30.4189	16.6814	1.82351	9	3	43.9156	66.0015
Hs.592515	chr15	47.4301	26.0103	1.82351	9	3	38.1455	84.2924
ADAMTS1	chr21	61.5824	33.7736	1.82339	45	14	158.62	107.425
HLA-DPB1	chr6	117.412	64.4386	1.82207	45	14	103.045	55.4473
SYCP3	chr12	72.929	40.0589	1.82055	18	6	104.177	81.6851
Hs.659118	chr14	15.4205	8.47033	1.82053	9	3	58.1639	23.5585
SERPINI1	chr3	153.635	84.4134	1.82003	36	11	82.6265	54.5779
C21orf59	chr21	117.554	64.612	1.81939	45	14	70.9324	78.8361
ZNF439	chr19	32.318	17.7738	1.8183	9	3	58.7819	19.4939
Hs.712916	chr11	131.702	72.4389	1.81812	9	3	23.1596	37.3441
RNF168	chr3	42.3415	23.2916	1.81789	18	6	87.3757	69.745
LMTK3	chr19	13.3361	7.34054	1.81678	9	3	39.7385	68.9005
MRPL10	chr17	124.279	68.4463	1.81572	9	3	23.406	106.544
PSMG1	chr21	217.951	120.039	1.81566	36	11	68.8813	66.4495
NTRK1	chr1	43.5544	23.9917	1.81539	36	11	75.332	79.1693
GEN1	chr2	18.7057	10.305	1.8152	9	3	42.3213	8.45465
SNHG9	chr16	45.1624	24.881	1.81514	9	3	79.2149	91.3864
SNRPE	chr1	435.12	240.02	1.81285	88	34	121.735	109.94
CD36	chr7	260.339	143.619	1.8127	133	48	94.8169	75.1026
GRTP1	chr13	32.8488	18.1222	1.81263	45	14	122.058	115.109
RPS27L	chr15	409.976	226.636	1.80897	54	17	73.2529	68.4709
CACNA2D3	chr3	19.3103	10.686	1.80706	36	11	250.632	54.5737
TTC3	chr21	290.821	160.964	1.80674	260	114	83.2886	79.3792
Hs.655542	chr9	9.13154	5.05661	1.80586	9	3	42.7738	77.0643
Hs.666447	chr1	14.8991	8.25051	1.80584	9	3	61.8731	59.0905
NDUFA12	chr12	621.613	344.239	1.80576	9	3	17.1044	21.1629
RAD23B	chr9	89.0134	49.3011	1.80551	131	54	114.383	87.7506
Hs.707082	chr1	93.062	51.5501	1.80527	9	3	55.3995	87.5105
BZRAP1-AS1	chr17	59.1722	32.7898	1.80459	18	6	66.9709	45.2184
VARS2	chr6	234.073	129.943	1.80135	9	3	12.4801	14.8893
GPAT2	chr2	77.0272	42.7745	1.80077	9	3	58.972	72.7431
RSPH4A	chr6	13.0283	7.24129	1.79916	9	3	42.9327	83.0567
CHCHD6	chr3	47.0167	26.1407	1.7986	9	3	36.8477	45.9413
Hs.27017	chr1	6.88894	3.83109	1.79817	9	3	55.0805	51.0467
UBAC1	chr9	174.571	97.0974	1.7979	36	11	47.83	45.9798
Hs.735318	chr22	20.2905	11.291	1.79704	9	3	49.8509	82.3733
Hs.664835	chr12	21.1692	11.7814	1.79683	9	3	94.0456	24.2363
AHR	chr7	51.778	28.8246	1.79631	36	11	90.6402	59.637
Hs.732081	chr5	56.1491	31.3016	1.79381	9	3	19.6408	54.1795
LOC100127983	chr8	101.294	56.4774	1.79353	18	6	36.5272	69.526
CRISPLD1	chr8	53.445	29.8262	1.79188	9	3	40.5173	42.7406
SCGB1C1	chr11	7.59456	4.239	1.79159	9	3	51.7711	24.0409
ARV1	chr1	59.851	33.452	1.78916	18	6	70.1147	61.8658
FKBP4	chr12	104.63	58.5225	1.78787	97	37	117.229	77.5291
NOM1	chr7	17.4394	9.75539	1.78766	18	6	103.039	40.7576
Hs.729467	chr2	213.351	119.379	1.78718	9	3	25.713	89.0631
DPYSL2	chr8	61.8145	34.5991	1.7866	36	11	67.3744	48.8636
SLC12A6	chr15	242.009	135.489	1.78619	54	17	138.365	75.9662
MAP7	chr6	73.1213	40.9376	1.78617	93	49	80.505	62.6677
SSR1	chr6	218.954	122.601	1.78592	95	43	126.078	101.304
APOC1	chr19	300.193	168.142	1.78535	79	31	73.3388	95.7837
Hs.610023	chr16	32.112	17.9955	1.78444	9	3	26.7593	18.4225
Hs.694195	chr19	75.7975	42.5286	1.78227	9	3	33.1263	77.7089
SERPINF1	chr17	177.02	99.3318	1.78211	36	11	93.6917	95.8687
Hs.655314	chr8	40.6136	22.7967	1.78156	9	3	36.7476	39.9698
Hs.656273	chr17	49.3402	27.7312	1.77923	9	3	51.7709	48.4276
TSTD1	chr1	288.218	162.159	1.77738	9	3	24.849	58.9803
SPTA1	chr1	112.344	63.2076	1.77738	36	11	66.3201	22.1364
VSIG10L	chr19	17.3325	9.75204	1.77732	9	3	37.0269	51.5291
GCSAML	chr1	126.128	70.9886	1.77674	18	6	131.339	50.0972
KIAA1737	chr14	29.0382	16.3513	1.77589	9	3	23.5426	58.3228
ATXN1L	chr16	117.081	65.9404	1.77555	18	6	76.1971	47.9688
C7orf55	chr7	98.296	55.4815	1.77169	18	6	39.952	64.2569
Hs.585792	chr17	13.4898	7.61573	1.77131	9	3	22.9889	44.9607
GGH	chr8	81.4026	45.986	1.77016	36	11	71.471	52.8934
MBTD1	chr17	35.6114	20.1292	1.76914	54	17	121.94	105.883
EID3	chr12	17.2655	9.76563	1.76799	9	3	45.9771	74.9506
MAD2L2	chr1	129.624	73.3234	1.76783	9	3	23.0599	68.1741
Hs.663184	chr2	31.7141	17.9459	1.76721	9	3	37.099	9.74884
SUB1	chr5	399.162	225.911	1.7669	104	46	124.867	87.552
Hs.600269	chr7	7.9061	4.47597	1.76634	9	3	31.1905	53.884
Hs.733585	chr2	3.66943	2.07843	1.76548	9	3	97.479	31.3416
C7orf73	chr7	203.723	115.407	1.76526	45	15	102.096	106.819
CPSF3	chr2	169.673	96.1725	1.76426	9	3	25.9755	56.3051
SMARCA5	chr4	69.7486	39.555	1.76333	115	42	100.325	80.9073
MRPS24	chr7	387.918	220.093	1.76252	9	3	11.6351	26.2474
HPGDS	chr4	145.677	82.6623	1.76231	36	11	164.503	44.0959
GLIS1	chr1	16.3397	9.28213	1.76034	9	3	66.7873	30.4296
USP45	chr6	22.4652	12.7669	1.75964	18	6	52.6784	44.9566
OST4	chr2	485.745	276.213	1.75859	9	3	22.7287	31.8924
DHX58	chr17	11.8361	6.73518	1.75736	36	11	93.1379	29.9456
ZNF101	chr19	15.8716	9.03203	1.75725	18	6	104.633	45.154
Hs.655690	chr7	15.9113	9.05466	1.75725	9	3	57.1967	71.6578
JAK2	chr9	58.6087	33.3577	1.75698	88	34	228.178	90.3893
CHCHD10	chr22	40.9263	23.2954	1.75684	9	3	47.2851	61.4083
MINPP1	chr10	198.224	112.903	1.75571	43	20	107.767	89.6758
SEPW1	chr19	174.634	99.5543	1.75416	45	14	77.6547	53.4738
VIPR2	chr7	346.233	197.506	1.75302	115	42	334.782	347.21
Hs.134470	chr17	39.7353	22.6701	1.75276	27	9	84.8937	60.8044
ATP5O	chr21	476.308	271.92	1.75165	88	34	102.593	99.376
BIRC6	chr2	100.738	57.5157	1.7515	18	6	36.2508	57.9109
FAR1	chr11	61.3132	35.0077	1.75142	36	12	87.1967	89.3156
ZNF451	chr6	128.216	73.2105	1.75133	70	29	133.396	74.4939
Hs.605563	chr1	12.2562	7.00912	1.74861	9	3	45.5975	34.5284
XRN2	chr20	133.81	76.5422	1.74819	18	6	21.5248	54.972
UBQLN1	chr9	207.439	118.66	1.74818	27	9	120.085	130.064
Hs.713983	chr2	105.198	60.1836	1.74794	9	3	56.9695	52.7984
ITGAV	chr2	77.1846	44.162	1.74776	43	20	142.889	65.6868
SUN3	chr7	6.66686	3.81458	1.74773	9	3	47.6515	65.1528
Hs.730816	chr16	190.256	108.862	1.74769	9	3	32.1115	35.2711
SLC39A8	chr4	101.724	58.2234	1.74714	183	77	120.812	95.7371
Hs.734093	chr3	15.052	8.62024	1.74612	9	3	52.9021	35.3283
ZNF639	chr3	82.4752	47.2387	1.74592	54	17	111.157	101.251
SLC25A26	chr3	61.0096	34.954	1.74542	9	3	44.6379	29.16
COL18A1	chr21	179.051	102.602	1.74511	86	40	200.487	83.2106
Hs.607096	chr4	27.076	15.5177	1.74485	9	3	86.1421	69.2695
NDUFA11	chr19	241.454	138.409	1.7445	27	9	88.8227	77.3001
LYRM5	chr12	69.5685	39.9157	1.74289	18	6	81.0122	123.698
SLC18A2	chr10	59.844	34.3573	1.74181	52	23	121.395	102.456
CDC26	chr9	117.437	67.4547	1.74098	9	3	10.477	32.6592
PMP22	chr17	51.3312	29.5054	1.73972	43	20	60.5991	48.9446
Hs.708477	chrX	43.9254	25.2953	1.7365	9	3	68.7196	57.4053
Hs.729040	chr2	7.01296	4.04463	1.73389	9	3	78.287	53.7292
Hs.678254	chr4	17.526	10.1093	1.73365	9	3	32.3298	134.301
HK3	chr5	10.7997	6.23551	1.73197	36	11	205.713	50.2649
CFH	chr1	133.047	76.8425	1.73142	79	31	72.6172	45.099
MOB2	chr11	70.7976	40.917	1.73027	9	3	15.0454	63.9771
CCDC148	chr2	25.1468	14.5425	1.72919	18	6	48.578	94.63
NDUFC1	chr4	173.544	100.397	1.72857	45	14	67.1593	57.925
LOC100996506	chr2	13.2977	7.69867	1.72727	27	9	115.441	111.325
TATDN1	chr8	176.774	102.398	1.72634	9	3	11.2784	56.2119
PCNA	chr20	277.587	160.829	1.72597	36	11	63.6553	49.3897
ACSL5	chr10	117.153	67.8775	1.72594	45	14	74.6192	26.0395
Hs.120277	chr3	26.0546	15.1046	1.72494	9	3	25.5915	56.1687
Hs.594160	chr13	11.3395	6.5757	1.72446	9	3	65.9322	50.7296
Hs.660508	chr4	7.1867	4.16768	1.72439	9	3	65.0268	8.7765
Hs.436880	chr5	6.35849	3.69047	1.72295	9	3	106.426	48.5839
SPATA16	chr3	113.614	65.9432	1.72291	9	3	105.422	24.6877
Hs.633023	chr1	11.8184	6.85995	1.72281	9	3	28.0041	104.278
ERMP1	chr9	139.546	81.0107	1.72256	45	14	44.9822	37.8436
LXN	chr3	170.23	98.8536	1.72204	36	11	69.743	65.1505
COMMD1	chr2	124.203	72.1731	1.72091	9	3	28.0874	34.2162
LAP3	chr4	220.084	127.901	1.72074	36	11	37.3228	35.86
ITGB2	chr21	240.993	140.053	1.72073	54	17	112.732	67.3191
S100A12	chr1	93.9593	54.6165	1.72035	36	11	210.458	74.0793
Hs.659084	chr2	4.05279	2.35649	1.71984	9	3	55.014	48.7427
LINC00327	chr13	7.66146	4.4553	1.71963	9	3	63.694	83.3098
Hs.661718	chr22	26.1848	15.2454	1.71755	9	3	43.7	8.87083
Hs.655778	chr3	16.6833	9.71603	1.71708	9	3	30.5627	61.6792
Hs.677188	chr4	19.5574	11.3997	1.7156	18	6	70.3659	45.4822
NLK	chr17	72.3097	42.151	1.71549	54	17	110.046	47.5445
PTPLAD1	chr15	127.154	74.1368	1.71513	63	20	88.9031	58.9626
ALYREF	chr17	132.548	77.2842	1.71507	18	6	36.0317	10.6949
GYPE	chr4	58.8215	34.2981	1.71501	54	17	164.13	81.5581
IBTK	chr6	41.147	24.0009	1.71439	86	40	128.247	125.571
Hs.731443	chr8	110.646	64.5589	1.71388	9	3	19.6423	35.8671
C1orf53	chr1	35.7634	20.8682	1.71377	18	6	73.0795	24.12
CHSY3	chr5	8.18714	4.78308	1.71169	9	3	53.8524	13.1959
MIB1	chr18	69.9859	40.9096	1.71074	54	18	73.8673	92.8262
Hs.672497	chr10	195.798	114.462	1.7106	9	3	36.1848	27.9047
RGS13	chr1	16.4801	9.6399	1.70957	61	26	201.16	65.5368
DHX9	chr1	133.793	78.3043	1.70863	208	91	178.335	129.669
PSTK	chr10	86.3886	50.5682	1.70836	9	3	41.3506	54.8966
BST1	chr4	18.2711	10.6982	1.70787	36	11	69.3932	62.9343
Hs.667700	chr7	36.6558	21.4642	1.70777	9	3	33.3147	73.5136
INO80E	chr16	95.835	56.118	1.70774	9	3	32.3204	29.8859
HLA-B	chr6	2741.24	1605.41	1.70751	129	60	62.6061	67.3264
NDNL2	chr15	124.936	73.1848	1.70713	9	3	35.5862	57.4222
IFITM1	chr11	365.173	213.936	1.70693	79	31	116.888	76.8763
PREX1	chr20	96.342	56.4469	1.70677	18	6	35.1716	40.8369
LSM7	chr19	311.95	182.789	1.70662	36	11	70.0959	21.3454
CD33	chr19	79.0512	46.327	1.70638	36	11	92.7467	66.5607
Hs.735671	chr9	37.3687	21.9334	1.70373	9	3	51.0765	9.62519
ZNF700	chr19	34.5809	20.2979	1.70366	9	3	58.594	103.34
TRIM58	chr1	82.3997	48.3827	1.70308	36	11	91.7691	53.7197
TAP1	chr6	82.6202	48.5133	1.70304	36	11	59.1234	38.5662
Hs.690165	chr16	37.5435	22.0572	1.70209	43	20	91.2842	73.9941
Hs.567518	chr16	53.0328	31.1576	1.70208	9	3	25.0878	79.8304
HCST	chr19	197.884	116.359	1.70063	9	3	81.015	50.3481
PIGS	chr17	596.29	350.683	1.70036	9	3	24.1552	9.47825
Hs.649066	chr8	141.036	82.9655	1.69994	43	20	64.7074	33.8035
MYRFL	chr12	5.55101	3.26846	1.69836	9	3	43.9601	72.6148
FTSJD1	chr16	31.5958	18.6184	1.69702	9	3	40.4226	95.2351
Hs.665432	chr2	12.7356	7.50511	1.69693	9	3	37.1198	64.4443
Hs.287523	chr2	13.4806	7.94668	1.69638	9	3	72.5231	44.6728
KIFAP3	chr1	208.192	122.76	1.69593	36	11	64.2349	64.1493
DENND5A	chr11	152.181	89.791	1.69483	43	20	76.6977	57.0944
CNOT11	chr2	171.887	101.443	1.69442	9	3	29.7345	42.0062
FABP5	chr8	286.767	169.263	1.6942	36	11	80.424	64.3811
RNASET2	chr6	204.259	120.568	1.69414	99	31	91.5571	72.662
SMIM19	chr8	315.016	186.018	1.69347	9	3	19.7261	47.6933
CCDC102A	chr16	22.1112	13.0725	1.69143	9	3	18.2934	25.4744
BCAT1	chr12	91.6879	54.2104	1.69133	104	46	135.612	87.6357
PHPT1	chr9	215.331	127.324	1.6912	18	6	45.4603	23.5159
Hs.657744	chr14	35.6819	21.1073	1.6905	9	3	43.5474	61.8852
HLA-F	chr6	613.632	363.007	1.69042	122	51	113.524	108.203
TXNDC17	chr17	213.341	126.215	1.69029	18	6	86.1492	55.831
LSMD1	chr17	1074.31	635.625	1.69017	18	6	31.7404	25.0023
Hs.611711	chr7	14.3016	8.46741	1.68901	9	3	47.2877	42.571
Hs.658791	chr1	108.724	64.4334	1.68739	9	3	53.141	42.564
LOC100129550	chr3	60.1152	35.6446	1.68652	9	3	48.9924	50.0746
PET100	chr19	274.398	162.793	1.68557	9	3	29.1668	17.4901
LINC00282	chr13	45.7454	27.1406	1.6855	9	3	20.9017	59.1976
Hs.659471	chr15	103.939	61.6714	1.68537	9	3	39.5736	81.5269
DERA	chr12	82.4524	48.9399	1.68477	36	11	65.155	36.4776
Hs.733496	chr10	4.92266	2.92355	1.6838	9	3	33.4061	48.1548
IRF7	chr11	128.313	76.2199	1.68345	36	11	100.514	66.3263
Hs.655482	chr4	187.481	111.377	1.68331	9	3	51.3327	31.1172
Hs.600625	chr1	13.684	8.12954	1.68324	9	3	26.7304	27.2694
LINC00271	chr6	4.33204	2.57474	1.68251	9	3	59.4681	49.1061
RSAD2	chr2	41.6737	24.771	1.68236	52	23	87.7372	69.4484
FAM73B	chr9	116.791	69.4249	1.68226	9	3	36.3692	35.9458
ARGLU1	chr13	297.059	176.612	1.68199	54	17	75.3876	58.3952
PLEK2	chr14	18.7956	11.1772	1.68161	36	11	93.6903	59.114
ZNF23	chr16	18.0861	10.7614	1.68065	43	20	272.645	47.21
PDZRN3	chr3	9.87157	5.87639	1.67987	52	23	117.254	88.6507
TMEM181	chr6	227.665	135.543	1.67966	9	3	32.728	7.24316
Hs.46506	chr13	129.255	76.9782	1.67911	9	3	54.7655	40.2207
PLA2G6	chr22	202.045	120.348	1.67885	122	51	85.5086	102.043
Hs.595320	chr19	33.8727	20.1835	1.67824	9	3	46.5074	37.9577
DPM3	chr1	54.6905	32.5985	1.6777	36	11	44.813	42.627
Hs.609168	chr9	6.72112	4.00899	1.67651	9	3	91.9072	23.6621
Hs.587470	chr8	26.5726	15.8562	1.67585	9	3	126.524	75.8985
C17orf99	chr17	19.6068	11.7002	1.67578	9	3	58.8196	28.7218
ITGAM	chr16	84.5226	50.475	1.67454	79	31	89.1332	80.0611
LENG1	chr19	24.4333	14.6005	1.67346	9	3	43.5085	15.5887
SAC3D1	chr11	29.5263	17.6477	1.6731	36	11	88.5458	88.6445
FARSB	chr2	72.8136	43.5213	1.67306	27	9	94.0227	85.9415
EIF3M	chr11	344.155	205.791	1.67236	124	45	158.097	177.646
Hs.639354	chr18	13.1547	7.87049	1.6714	9	3	57.5059	22.1746
PNPLA7	chr9	18.3242	10.964	1.67131	18	6	62.624	73.6684
TRA2B	chr3	383.176	229.294	1.67111	122	51	94.5271	66.7725
DEFA4	chr8	73.4474	43.9533	1.67103	36	11	310.103	56.8207
LOC100128288	chr17	18.0673	10.8137	1.67079	9	3	32.6994	53.0193
CXXC5	chr5	360.774	216.155	1.66905	27	9	26.9316	56.8419
Hs.443967	chr12	6.82375	4.08853	1.669	9	3	55.4836	15.2005
Hs.5327	chr15	81.3542	48.7713	1.66807	9	3	45.5752	119.339
CTTNBP2	chr7	10.4843	6.28573	1.66795	9	3	56.1633	57.089
SNRPF	chr12	289.575	173.63	1.66777	36	11	67.8959	27.7917
TRMT10C	chr3	185.832	111.427	1.66774	9	3	28.9743	37.435
UAP1	chr1	120.504	72.2574	1.66771	43	20	107.761	40.6304
ENPP3	chr6	45.7201	27.4294	1.66683	54	17	173.267	136.139
Hs.732611	chr3	265.866	159.513	1.66673	9	3	30.4244	19.2113
AKAP2	chr9	31.7734	19.077	1.66554	54	17	165.539	50.4587
LOC283588	chr14	17.194	10.3273	1.66491	9	3	30.0857	44.5657
CCDC12	chr3	160.915	96.6592	1.66476	9	3	40.0836	17.356
Hs.160264	chr15	12.9673	7.79169	1.66425	9	3	50.5641	101.419
Hs.668815	chr16	38.9593	23.4146	1.66389	9	3	76.5614	39.2183
ALKBH2	chr12	31.3801	18.8605	1.6638	9	3	39.6723	64.1547
PSMB9	chr6	88.6072	53.2735	1.66325	36	11	85.8343	48.2183
Hs.634161	chr6	15.8269	9.51835	1.66278	9	3	61.4981	72.6139
ICAM2	chr17	260.901	156.92	1.66264	36	11	53.4832	56.5405
ZNF628	chr19	30.6199	18.4213	1.6622	18	6	43.106	43.9452
TEP1	chr14	10.57	6.35987	1.66199	45	14	159.476	58.32
SLC25A45	chr11	37.412	22.5284	1.66065	18	6	54.5569	70.9054
LY6E	chr8	323.513	194.827	1.66052	36	11	135.329	69.1476
NUDT15	chr13	67.7068	40.7953	1.65967	36	11	80.937	36.0366
TMEM251	chr14	33.2263	20.0211	1.65957	43	20	59.8082	47.937
PNMT	chr17	157.39	94.8614	1.65916	36	11	67.5718	49.6919
DGAT1	chr8	34.5484	20.8231	1.65914	36	11	85.1079	37.2958
MAGEF1	chr3	32.96	19.8882	1.65726	36	11	83.2083	46.9235
PDCD4	chr10	218.541	131.892	1.65697	158	62	142.983	106.988
C1QBP	chr17	231.246	139.744	1.65478	86	40	76.8315	44.5156
DDX3X	chrX	248.646	150.283	1.65452	210	85	151.736	123.355
C20orf112	chr20	64.1382	38.7856	1.65366	54	18	121.009	99.5655
Hs.673033	chr11	34.4151	20.8217	1.65285	9	3	17.8085	45.4863
STRBP	chr9	62.6172	37.8868	1.65274	45	15	94.7515	87.8263
ASUN	chr12	82.7983	50.1175	1.65209	43	20	64.4054	55.5519
Hs.610575	chr15	33.3839	20.2132	1.65159	18	6	73.91	84.4434
ROMO1	chr20	232.921	141.046	1.65138	9	3	19.7767	27.2868
S100P	chr4	62.5023	37.8569	1.65101	36	11	341.756	81.5733
Hs.13211	chr4	121.37	73.5483	1.65021	9	3	80.5871	28.8292
SUMO3	chr21	478.693	290.094	1.65013	79	31	81.7385	77.4554
MED10	chr5	144.58	87.6747	1.64905	9	3	21.3885	73.4234
DPY30	chr2	171.695	104.138	1.64872	9	3	20.3267	28.5217
KIAA1033	chr12	114.371	69.3749	1.6486	129	60	105.137	84.7899
Hs.659112	chr14	54.9909	33.3711	1.64786	9	3	63.6002	64.7873
SUPT20H	chr13	72.9338	44.2775	1.6472	217	94	149.604	102.813
Hs.740867	chr2	6.75564	4.10202	1.6469	9	3	23.681	31.7906
COIL	chr17	71.3703	43.3488	1.64642	79	31	79.9696	62.9015
GFM1	chr3	50.2098	30.5126	1.64554	81	26	115.489	96.8613
TAB3	chrX	36.0759	21.9266	1.64531	36	12	106.511	115.154
CES1	chr16	33.8038	20.5493	1.64501	43	20	42.2786	54.7106
KLF11	chr2	104.683	63.6608	1.64438	52	23	76.8401	63.2004
Hs.594569	chr10	672.993	409.37	1.64397	9	3	30.9627	58.1293
Hs.287720	chr2	24.8852	15.141	1.64357	9	3	31.3554	40.1409
Hs.481068	chr4	22.5878	13.7463	1.64319	9	3	113.147	20.8437
METTL23	chr17	125.01	76.0822	1.64309	9	3	35.8623	58.7158
GAD1	chr2	65.7015	39.9943	1.64277	108	33	112.874	74.1759
Hs.740799	chr10	23.8259	14.5092	1.64213	9	3	49.5028	35.7079
LYZ	chr12	519.343	316.415	1.64133	45	14	92.4269	89.4278
USP1	chr1	145.087	88.4336	1.64064	79	31	69.0927	68.5695
UBA2	chr19	222.429	135.62	1.64009	36	11	96.2074	69.9679
ZNF738	chr19	72.4751	44.1944	1.63992	18	6	124.254	58.2623
CENPF	chr1	40.0013	24.3995	1.63943	115	42	128.126	110.728
RCC2	chr1	1164.06	710.09	1.63932	9	3	29.4654	27.5311
Hs.675819	chr8	33.5075	20.4409	1.63923	43	20	58.6553	78.5439
FCGRT	chr19	53.8965	32.8949	1.63845	36	11	80.0049	62.5354
NDUFB6	chr9	231.443	141.265	1.63837	45	14	107.539	74.5136
Hs.714503	chr6	278.605	170.122	1.63768	9	3	72.475	71.7554
LOC100996592	chr1	5.52988	3.37671	1.63765	9	3	183.621	71.9026
SLC38A5	chrX	90.369	55.2263	1.63634	9	3	41.6869	43.3668
TMEM87B	chr2	41.2359	25.2112	1.63562	18	6	48.9627	50.0329
MKI67IP	chr2	80.1776	49.0235	1.6355	27	9	68.6331	37.3067
C10orf32	chr10	145.916	89.2234	1.6354	9	3	51.2355	89.3127
LOC286178	chr8	8.94907	5.47245	1.63529	9	3	87.8143	10.5766
MRPS25	chr3	55.3178	33.8356	1.6349	27	9	89.0056	73.8499
VRK1	chr14	101.401	62.045	1.63432	36	11	40.6136	41.3165
HLA-DRA	chr6	278.672	170.593	1.63355	86	40	128.183	88.6352
TCEAL7	chrX	17.5987	10.7743	1.63339	9	3	76.5355	83.7159
Hs.678169	chr3	197.768	121.134	1.63264	9	3	33.5566	25.9039
SACS	chr13	38.9911	23.8833	1.63257	43	20	81.7527	84.2873
RETNLB	chr3	18.7273	11.4717	1.63247	18	6	43.6488	33.8991
CENPW	chr6	130.527	79.9764	1.63207	9	3	40.6851	14.0821
Hs.467411	chr1	115.793	70.9576	1.63186	9	3	50.7819	88.6022
Hs.551743	chr21	16.0195	9.82009	1.6313	9	3	49.1789	35.9036
UBL5	chr19	199.998	122.608	1.63119	36	11	67.3951	22.835
SMU1	chr9	40.4494	24.7987	1.63111	54	17	98.9912	68.1868
SCP2	chr1	120.508	73.9311	1.63	93	49	75.3655	79.4892
LOC728093	chr5	154.15	94.574	1.62994	43	20	67.0822	66.5624
TMEM14A	chr6	60.127	36.9189	1.62862	36	11	37.3275	46.3622
PEX11G	chr19	24.1815	14.8479	1.62862	9	3	28.3883	39.9703
FKBP11	chr12	99.3757	61.021	1.62855	81	25	69.3768	51.9089
Hs.126678	chr1	9.20239	5.65587	1.62705	9	3	64.6527	23.9728
Hs.619090	chr15	18.2727	11.2337	1.6266	43	20	83.7194	71.4369
HMBOX1	chr8	185.79	114.258	1.62605	36	11	47.6773	41.9734
MAF1	chr8	220.629	135.694	1.62593	9	3	32.8919	24.6651
ZRANB2	chr1	333.729	205.289	1.62565	18	6	25.1822	44.1947
HYPK	chr15	127.091	78.2176	1.62484	54	17	72.6243	43.2138
Hs.656747	chr15	14.1454	8.71434	1.62323	9	3	38.0551	10.2658
Hs.644723	chr16	210.784	129.857	1.62321	9	3	53.1034	59.6432
CPNE2	chr16	27.6446	17.0309	1.6232	9	3	37.0018	85.2967
UBE2F	chr2	79.331	48.8974	1.6224	36	12	57.7075	65.3638
LOC100294362	chr17	11.5124	7.09769	1.622	9	3	38.9374	3.26192
IKBKAP	chr9	45.919	28.3155	1.62169	79	31	100.468	102.209
MORC3	chr21	135.801	83.7495	1.62151	36	11	96.8897	85.3757
IPO8	chr12	55.7994	34.4227	1.621	45	14	116.727	46.8183
ECH1	chr19	225.994	139.426	1.62089	36	11	80.6234	46.165
MRPL37	chr1	194.102	119.805	1.62015	9	3	26.2294	24.9502
CPXM1	chr20	121.275	74.8646	1.61992	9	3	39.8684	47.638
RPUSD4	chr11	229.189	141.527	1.6194	9	3	35.2896	67.9563
TRAPPC5	chr19	213.607	131.931	1.61909	9	3	31.3478	2.37757
UNC13D	chr17	33.6174	20.7636	1.61905	27	9	103.68	42.3804
Hs.591581	chr2	29.5858	18.2755	1.61888	9	3	172.523	114.691
Hs.42376	chr9	12.7984	7.90933	1.61814	9	3	54.0088	99.6466
YWHAB	chr20	342.301	211.568	1.61792	122	51	98.7281	67.9044
Hs.734597	chr10	18.825	11.6431	1.61684	9	3	45.8591	90.2741
STON2	chr14	98.0167	60.6335	1.61654	36	12	111.476	70.6294
SNHG6	chr8	2475.92	1532.01	1.61612	9	3	19.5214	36.22
KAAG1	chr6	33.5818	20.7853	1.61565	9	3	83.8341	51.833
Hs.628728	chr5	117.031	72.464	1.61502	9	3	54.4643	84.6484
Hs.745075	chr13	128.793	79.7591	1.61478	9	3	21.9176	27.1241
Hs.555954	chr6	93.0962	57.654	1.61474	9	3	32.7359	16.3923
Hs.654977	chr9	47.7943	29.6056	1.61436	9	3	68.3215	32.0911
PITHD1	chr1	112.363	69.6256	1.61381	27	9	143.02	171.08
IGH	chr14	43.2169	26.7894	1.61321	215	100	347.494	231.286
SBDS	chr7	314.933	195.33	1.61231	9	3	51.2318	91.7747
BLVRA	chr7	135.267	83.9331	1.61161	174	74	121.832	100.511
DDX17	chr22	327.131	203.035	1.61121	167	65	158.724	154.776
Hs.661131	chr2	66.0781	41.0291	1.61052	9	3	66.8495	16.0248
ZNF713	chr7	17.2676	10.7239	1.6102	9	3	68.1376	53.6532
HLA-F-AS1	chr6	67.0344	41.6388	1.6099	52	23	79.9738	56.5354
TMEM203	chr9	48.5673	30.1825	1.60912	9	3	52.4747	50.6008
PDZD4	chrX	5.17586	3.21971	1.60755	9	3	65.3775	46.5018
Hs.712903	chr1	127.738	79.476	1.60725	9	3	46.002	32.56
C19orf24	chr19	118.005	73.4403	1.60682	43	20	143.083	99.3793
C4orf48	chr4	285.08	177.697	1.6043	9	3	61.5083	33.3353
PTH2R	chr2	32.0079	19.9515	1.60428	36	11	70.3349	77.8256
IDNK	chr9	47.0763	29.3488	1.60403	9	3	51.9344	15.5737
Hs.662054	chr2	115.602	72.0793	1.60381	9	3	42.5358	40.8929
RNH1	chr11	323.637	201.852	1.60334	45	14	108.933	50.1674
COTL1	chr16	57.3721	35.7833	1.60332	9	3	45.7488	22.5666
MGC27382	chr1	8.36908	5.22332	1.60225	9	3	47.1541	24.5672
VPS13C	chr15	76.2686	47.6018	1.60222	90	28	100.34	76.1182
TMC8	chr17	186.666	116.537	1.60177	18	6	88.46	49.8658
THOC3	chr5	198.503	123.927	1.60177	9	3	27.8515	17.9608
CEP85L	chr6	27.8164	17.3669	1.60169	18	6	91.6199	52.3646
YTHDF3	chr8	162.093	101.224	1.60133	52	23	88.0257	47.1991
LOC729770	chr2	7.86434	4.91116	1.60132	9	3	57.8462	34.3565
SH3BGRL	chrX	512.893	320.398	1.6008	79	31	88.0618	65.0077
Hs.662792	chr2	127.637	79.783	1.59981	9	3	42.2679	6.66745
Hs.733292	chr3	70.4727	44.0514	1.59978	9	3	55.7128	53.7247
PNISR	chr6	171.555	107.24	1.59973	156	69	124.954	154.017
NAV2-AS5	chr11	6.62413	4.14163	1.5994	9	3	86.9074	40.8403
Hs.546523	chr2	142.025	88.83	1.59884	43	20	56.231	50.1355
Hs.514527	chr17	67.9934	42.545	1.59815	9	3	142.327	18.4032
NPC2	chr14	272.348	170.448	1.59784	36	11	35.0377	41.6135
Hs.656085	chr12	9.38956	5.8787	1.59722	9	3	123.098	71.2483
CRYZL1	chr21	81.3834	50.954	1.59719	72	23	63.1815	65.8478
AMMECR1L	chr2	59.3444	37.1726	1.59646	9	3	35.9442	49.2409
ALDH18A1	chr10	134.284	84.1287	1.59618	45	14	49.7596	56.435
Hs.134215	chr6	30.2096	18.9305	1.59582	9	3	73.928	57.8331
Hs.437153	chr12	192.446	120.657	1.59499	9	3	20.2912	29.0306
HLA-C	chr6	2411.53	1512.25	1.59467	172	80	62.0139	64.6036
LEAP2	chr5	23.3052	14.6164	1.59446	9	3	35.4701	78.4304
PLGRKT	chr9	65.037	40.8085	1.59371	36	11	55.6762	31.5091
Hs.434593	chr9	5.35872	3.36285	1.59351	9	3	56.7603	43.6769
CHCHD3	chr7	198.241	124.423	1.59329	36	11	72.2208	45.0592
Hs.657565	chr20	6.40674	4.0253	1.59162	9	3	149.636	63.2114
WDR18	chr19	74.6881	46.9279	1.59155	43	20	128.459	63.0208
HSPE1	chr2	281.676	177.063	1.59083	36	11	103.708	98.2082
NAA20	chr20	142.055	89.3316	1.5902	9	3	25.1423	15.6471
MED30	chr8	72.8109	45.8024	1.58967	27	9	77.1824	90.8893
C6orf62	chr6	193.519	121.765	1.58928	43	20	93.8969	46.8236
Hs.633361	chr6	49.9844	31.4521	1.58922	9	3	47.6236	67.0337
UBR1	chr15	64.5996	40.6489	1.58921	18	6	39.9163	37.6426
STARD3NL	chr7	235.207	148.075	1.58844	9	3	32.3787	95.5598
Hs.591704	chr4	14.6789	9.24166	1.58834	9	3	48.4433	53.4436
C4orf46	chr4	38.7239	24.3842	1.58808	18	6	60.1911	75.4257
MTHFD1	chr14	178.571	112.48	1.58758	36	11	51.5954	36.8108
C11orf31	chr11	523.197	329.612	1.58731	54	18	81.8024	58.2217
FAM103A1	chr15	79.3663	50.0092	1.58703	9	3	47.1296	68.5258
Hs.610277	chr16	13.3226	8.39547	1.58688	9	3	45.2271	78.2684
TRMT6	chr20	49.7153	31.3359	1.58653	18	6	54.9573	45.5759
CENPP	chr9	7.61691	4.801	1.58652	9	3	74.5437	31.4651
RIOK1	chr6	89.9944	56.7403	1.58607	9	3	21.2081	50.1623
LOC158434	chr9	14.1455	8.91995	1.58583	9	3	62.0313	63.5582
LOC389043	chr2	23.5217	14.8387	1.58516	18	6	125.193	44.0443
Hs.701122	chr11	22.5552	14.2316	1.58487	9	3	48.2722	51.5583
GAR1	chr4	144.549	91.2172	1.58466	36	11	53.743	26.4672
BAG3	chr10	90.9236	57.4187	1.58352	36	11	51.1862	54.7703
Hs.632854	chr12	2.68081	1.69334	1.58315	9	3	50.5829	?
MRPL38	chr17	51.1115	32.287	1.58303	27	9	104.83	95.0415
Hs.659887	chr4	30.0034	18.954	1.58296	9	3	55.1344	31.9187
ZNF620	chr3	8.57404	5.41716	1.58275	9	3	41.158	6.33059
GPBP1	chr5	157.097	99.2697	1.58253	18	6	86.9563	97.7571
MIEN1	chr17	140.136	88.5527	1.58252	9	3	10.5256	15.5069
NDUFB3	chr2	126.573	80.0041	1.58208	36	11	55.7247	44.3028
ELOF1	chr19	203.35	128.58	1.5815	9	3	13.9683	27.458
C12orf77	chr12	14.8887	9.41432	1.58149	9	3	36.9663	46.6314
CLU	chr8	30.4554	19.2581	1.58144	138	63	134.704	64.3074
PKIG	chr20	197.538	124.935	1.58112	36	11	52.8055	37.5712
RUVBL1	chr3	50.5263	31.974	1.58023	36	11	62.1165	73.4953
PRDX4	chrX	225.094	142.477	1.57986	36	11	35.5428	28.8384
Hs.131365	chr11	77.8161	49.257	1.5798	9	3	31.5642	38.127
CCNDBP1	chr15	287.615	182.095	1.57947	9	3	20.2223	33.076
CD302	chr2	60.9167	38.5692	1.57941	36	11	59.4182	49.6061
ASAH1	chr8	286.926	181.679	1.5793	131	54	140.364	125.789
SMIM4	chr3	15.5878	9.87059	1.57922	9	3	50.7217	32.6452
Hs.602851	chr9	33.8234	21.4429	1.57737	9	3	37.1739	78.6088
ADD3	chr10	183.567	116.464	1.57617	174	74	80.6741	70.8172
Hs.663107	chr2	4.01775	2.54973	1.57575	9	3	47.0196	38.5278
ARL8A	chr1	169.169	107.406	1.57504	9	3	51.455	116.956
CD38	chr4	130.085	82.6217	1.57446	36	11	61.8991	45.7949
FAM160B1	chr10	71.0119	45.1088	1.57424	18	6	87.7183	28.4417
Hs.61993	chr4	31.5602	20.048	1.57423	9	3	29.1409	22.0004
ABRACL	chr6	268.697	170.74	1.57372	9	3	16.3264	32.8917
PYROXD2	chr10	46.5078	29.5626	1.5732	18	6	47.8608	37.4398
LYRM7	chr5	57.0116	36.249	1.57278	27	9	37.2077	32.5871
TXN	chr9	264.054	167.996	1.57179	86	40	140.936	106.51
EIF2AK4	chr15	109.154	69.4554	1.57157	9	3	47.2357	77.9073
C5orf24	chr5	70.7946	45.0547	1.5713	54	18	110.604	72.4369
NEFH	chr22	32.6088	20.7598	1.57077	72	22	66.7847	49.9872
CLK1	chr2	156.648	99.7329	1.57068	43	20	84.1159	61.1253
Hs.659038	chr20	104.424	66.5042	1.57018	18	6	45.9865	63.7494
THAP4	chr2	105.775	67.3847	1.56971	45	14	41.4094	34.0052
OSTC	chr4	699.995	445.98	1.56957	9	3	30.5858	41.6297
LOC100133985	chr2	6.72679	4.29043	1.56786	9	3	40.9167	51.6784
USMG5	chr10	990.865	632.125	1.56751	9	3	16.7839	50.2738
Hs.660152	chr19	7.23208	4.61438	1.56729	9	3	48.0392	95.9463
ZIC5	chr13	8.20864	5.23933	1.56673	9	3	82.5014	87.0049
TSPAN4	chr11	120.165	76.7278	1.56612	86	40	126.152	114.333
MRPL24	chr1	122.532	78.2622	1.56566	36	11	77.2335	59.7101
MORF4L1	chr15	773.87	494.497	1.56496	45	14	59.9971	35.4017
CDIPT	chr16	170.741	109.108	1.56487	36	11	58.1084	33.1793
TESPA1	chr12	51.859	33.1483	1.56445	45	14	53.165	19.994
Hs.663320	chr20	20.0699	12.8288	1.56443	9	3	39.5644	18.6471
FAM122B	chrX	91.8078	58.6962	1.56412	27	9	47.5365	44.6013
DNAJC10	chr2	46.4974	29.7304	1.56397	104	46	82.2231	77.4623
NUCB2	chr11	324.461	207.471	1.56389	45	14	93.4661	55.2089
NDUFB10	chr16	389.705	249.261	1.56344	18	6	35.6511	60.8374
TBC1D23	chr3	63.6899	40.7405	1.56331	9	3	41.0427	70.0095
Hs.662148	chr8	31.4633	20.1327	1.5628	9	3	116.76	68.7992
TTC7B	chr14	94.3617	60.3806	1.56278	9	3	37.4829	85.049
IGKV1D-13	chr2	123.839	79.2544	1.56255	43	20	66.1954	46.7886
SLC2A10	chr20	27.7161	17.7382	1.5625	36	11	52.2132	52.7983
NFIA	chr1	30.0355	19.2244	1.56237	54	18	45.1063	67.8593
STK3	chr8	15.1173	9.6783	1.56198	79	31	100.946	78.0069
ANKS4B	chr16	11.9536	7.65295	1.56196	9	3	154.229	41.0213
CALM2	chr2	1416.63	907.015	1.56186	36	11	30.7369	42.926
DFNA5	chr7	36.2523	23.2112	1.56184	36	11	61.6201	39.38
C16orf54	chr16	243.382	155.851	1.56163	9	3	39.1399	127.203
ID2	chr2	106.195	68.0129	1.56139	122	51	141.676	106.65
DAZAP1	chr19	241.524	154.694	1.56131	54	17	73.1916	63.0367
DEPDC1B	chr5	19.4805	12.4792	1.56104	9	3	51.127	40.7494
PRELID1	chr5	263.942	169.092	1.56093	18	6	76.0917	84.7047
KRTCAP2	chr1	391.715	250.971	1.5608	18	6	93.0878	103.744
Hs.678314	chr21	11.8019	7.56341	1.56039	9	3	60.1575	29.2117
IGHG1	chr14	47.3108	30.3208	1.56034	644	273	363	264.967
KIAA1143	chr3	121.847	78.1009	1.56012	18	6	52.0785	55.926
RRP15	chr1	26.6914	17.1087	1.56011	79	31	106.512	79.6171
Hs.658839	chr14	75.6459	48.4947	1.55988	9	3	16.1775	46.7117
CAT	chr11	473.356	303.458	1.55987	122	51	108.908	122.183
Hs.633338	chr7	98.4813	63.1607	1.55922	9	3	41.3791	68.0634
SCOC	chr4	91.1266	58.4507	1.55903	18	6	43.0086	82.9623
Hs.731648	chr10	73.6697	47.2649	1.55866	36	11	75.8437	75.4273
ZNF251	chr8	19.5269	12.5351	1.55778	9	3	57.3516	56.8433
AKR1C3	chr10	114.521	73.5314	1.55744	43	20	66.3963	62.2219
PPP2CB	chr8	92.2929	59.3089	1.55614	79	31	127.925	129.363
APOE	chr19	58.303	37.4702	1.55598	208	91	115.459	98.9994
Hs.633385	chr10	36.2122	23.2784	1.55561	43	20	67.1418	57.4812
RAD50	chr5	29.427	18.9186	1.55545	79	31	74.4821	48.3704
MLLT3	chr9	72.3041	46.4907	1.55524	88	34	69.5024	42.711
ERBB2IP	chr5	111.545	71.741	1.55483	54	17	48.8059	62.166
PRR12	chr19	39.0767	25.1337	1.55475	9	3	58.7519	112.091
CSTB	chr21	293.553	188.85	1.55443	36	11	45.7059	38.6377
RAB37	chr17	306.096	197.06	1.55331	9	3	47.8675	65.3724
GABPA	chr21	59.4922	38.3024	1.55322	52	23	75.0907	82.3536
DCK	chr4	71.9045	46.3031	1.55291	36	11	77.3221	72.7063
CHML	chr1	41.2282	26.5494	1.55289	81	26	139.888	94.5644
RAB24	chr5	96.2554	61.9953	1.55263	9	3	31.8236	42.7712
CCT3	chr1	444.178	286.092	1.55257	36	11	63.003	33.895
LRRC33	chr3	145.802	93.9134	1.55252	9	3	19.289	20.5051
RHNO1	chr12	37.0295	23.8694	1.55134	18	6	46.597	81.1248
FERMT2	chr14	19.9512	12.8654	1.55076	129	60	144.647	61.8838
Hs.678315	chr10	22.8378	14.7313	1.55029	9	3	31.5185	25.5493
CA2	chr8	679.232	438.217	1.54999	43	20	75.2193	56.8256
C10orf25	chr10	7.65073	4.93629	1.5499	9	3	49.3974	35.7447
Hs.648410	chr6	6.60827	4.26407	1.54976	9	3	53.621	50.4414
MRPS33	chr7	129.716	83.7221	1.54937	36	11	43.8943	39.7553
Hs.592789	chr3	26.9721	17.4086	1.54935	18	6	44.4767	63.2045
Hs.17910	chr2	56.8719	36.7077	1.54932	9	3	80.6939	14.4622
NMI	chr2	363.424	234.592	1.54918	36	11	49.3504	34.2223
UBAC2	chr13	82.6659	53.362	1.54915	9	3	30.6465	54.1222
Hs.712879	chr5	293.414	189.5	1.54836	50	29	55.2103	82.853
UBE2G2	chr21	151.317	97.728	1.54834	104	46	104.447	46.9904
BACH1	chr21	121.965	78.7898	1.54798	97	37	130.387	111.106
EIF3F	chr11	511.257	330.297	1.54787	88	34	136.373	157.791
Hs.595054	chr12	28.0989	18.1546	1.54776	9	3	29.3497	34.6422
MYO18B	chr22	28.63	18.5	1.54757	9	3	48.197	71.2212
Hs.732617	chr8	71.3758	46.1277	1.54735	9	3	40.1482	12.7723
NEO1	chr15	82.201	53.1314	1.54713	54	17	71.131	51.5714
Hs.655157	chr8	389.752	251.973	1.5468	9	3	30.1788	22.4339
Hs.613813	chr3	91.8844	59.4186	1.54639	9	3	29.7942	15.4408
ACADM	chr1	133.224	86.1938	1.54564	36	11	105.943	95.6299
HERPUD2	chr7	109.03	70.5484	1.54546	27	9	66.3533	61.824
TMEM230	chr20	180.752	116.997	1.54493	45	14	68.0285	39.5019
C8orf82	chr8	114.642	74.2218	1.54458	9	3	30.7598	32.2618
KARS	chr16	608.95	394.327	1.54428	79	31	73.8273	31.417
Hs.664803	chr7	24.7444	16.0256	1.54405	9	3	94.7057	51.4657
ZNF776	chr19	71.6976	46.4512	1.5435	18	6	77.7888	58.9124
ANAPC4	chr4	127.026	82.32	1.54308	18	6	22.2139	32.3033
UQCRB	chr8	521.273	337.83	1.543	131	54	114.929	101.932
SUCLG2	chr3	39.1124	25.3567	1.54249	172	80	80.589	69.2157
CTNNBL1	chr20	372.237	241.339	1.54238	36	11	90.5591	46.6339
DEK	chr6	321.44	208.42	1.54227	36	11	62.4415	32.0668
CX3CR1	chr3	51.1389	33.1637	1.54201	52	23	317.131	96.4099
LOC100506123	chr2	64.624	41.9142	1.54182	43	20	77.3259	88.5581
TOP2B	chr3	517.194	335.496	1.54158	43	20	115.23	90.4454
TSPYL1	chr6	111.229	72.1588	1.54145	61	26	127.974	97.366
RSPH1	chr21	28.9623	18.7891	1.54144	9	3	53.2196	36.7346
KIF27	chr9	19.1439	12.4205	1.54132	9	3	46.2509	47.6707
MTR	chr1	74.5259	48.3547	1.54123	45	14	43.0301	55.4519
Hs.644438	chr6	48.3865	31.4028	1.54083	9	3	51.7319	66.0579
SNHG16	chr17	459.87	298.464	1.54079	18	6	34.3918	76.8893
SNRPG	chr2	373.436	242.406	1.54054	36	11	52.8014	19.3227
Hs.601057	chr8	38.3868	24.921	1.54034	9	3	32.5827	16.7172
EMILIN3	chr20	4.84692	3.14716	1.54009	9	3	92.3412	36.4281
EPDR1	chr7	74.1584	48.1521	1.54009	9	3	65.0664	48.6296
ABCB10	chr1	110.079	71.4904	1.53977	9	3	20.5182	61.7805
GRK7	chr3	5.68292	3.69241	1.53908	9	3	114.618	19.9133
NGFRAP1	chrX	1167.89	759.557	1.53759	36	11	49.2679	33.5438
COL6A5	chr3	71.6942	46.63	1.53751	18	6	100.797	47.2444
PPTC7	chr12	206.247	134.144	1.53751	18	6	106.929	76.0187
TXNDC16	chr14	56.5947	36.822	1.53698	9	3	32.143	49.4242
PPA2	chr4	110.989	72.2341	1.53652	72	23	86.08	69.5541
PPWD1	chr5	69.5983	45.297	1.53649	43	20	63.0546	64.5777
Hs.661921	chr2	116.495	75.8227	1.53642	9	3	38.6174	44.1676
Hs.602935	chr19	9.85172	6.41275	1.53627	9	3	79.509	4.61164
GOLGA8G	chr15	20.2564	13.186	1.53621	43	20	74.5283	56.7167
Hs.709696	chr11	152.715	99.4201	1.53605	9	3	37.3626	43.7795
WAC-AS1	chr10	78.7137	51.2502	1.53587	9	3	52.5283	40.0494
C7orf34	chr7	20.046	13.0541	1.53561	18	6	89.6393	68.5126
CD47	chr3	238.945	155.654	1.5351	190	86	167.452	111.361
SCAF4	chr21	117.514	76.5671	1.53479	113	49	82.8598	80.6879
NUDT21	chr16	97.9098	63.795	1.53476	88	34	82.5167	90.4928
MCFD2	chr2	72.7903	47.4328	1.5346	131	54	197.622	109.999
SHISA5	chr3	298.666	194.633	1.53451	9	3	33.4194	11.0342
EPS15	chr1	96.4342	62.8496	1.53436	79	31	88.6398	64.6058
Hs.714048	chr15	119.749	78.0479	1.5343	43	20	90.3096	62.5145
CEP192	chr18	39.3063	25.6258	1.53385	36	11	62.7264	54.1548
ZNF766	chr19	74.6399	48.6793	1.5333	9	3	35.3633	90.916
TMEM167A	chr5	212.702	138.748	1.533	18	6	47.4838	65.5873
LOC100216545	chr7	18.435	12.0269	1.53281	9	3	32.0515	29.5355
Hs.607197	chr5	53.0315	34.6078	1.53235	9	3	37.2303	43.5938
STAT2	chr12	55.8816	36.4757	1.53202	81	25	162.567	78.2392
MGC16025	chr2	19.9225	13.0098	1.53134	9	3	47.7947	31.1602
ZNF791	chr19	75.2172	49.134	1.53086	18	6	49.7608	23.9966
HLA-DRB1	chr6	178.222	116.453	1.53042	330	142	192.488	158.985
LOC646762	chr7	86.9651	56.8361	1.5301	18	6	63.2904	55.2406
SRSF2	chr17	707.049	462.132	1.52997	122	51	83.4545	81.1636
ATRAID	chr2	325.094	212.528	1.52965	36	11	43.0114	32.8845
Hs.662095	chr19	8.08004	5.28263	1.52955	9	3	38.4128	16.4538
CAPRIN2	chr12	80.5942	52.6987	1.52934	45	14	57.585	42.1289
CAMK1D	chr10	37.0733	24.2414	1.52934	45	14	137.079	42.5586
Hs.669667	chr8	20.371	13.3204	1.5293	9	3	44.5883	25.783
TSPYL4	chr6	170.594	111.603	1.52858	36	11	69.5926	32.8938
Hs.669702	chr1	26.4778	17.3377	1.52718	9	3	34.276	48.2268
COPS5	chr8	151.636	99.2921	1.52717	36	11	53.6406	36.8219
Hs.593601	chr2	64.411	42.1848	1.52687	9	3	12.7543	11.3007
Hs.664426	chr4	32.3951	21.2172	1.52683	9	3	75.1189	54.3677
C6orf195	chr6	6.51885	4.26979	1.52674	9	3	54.9294	15.8615
LOC100288123	chr19	23.4256	15.3471	1.52638	9	3	48.8416	75.0566
YTHDF2	chr1	261.969	171.71	1.52565	45	14	65.4763	42.3379
IRF1	chr5	208.508	136.691	1.5254	45	14	107.238	46.4794
Hs.737941	chr19	116.169	76.1831	1.52487	9	3	32.1095	68.297
EIF3A	chr10	254.416	166.879	1.52455	86	40	67.7471	87.5123
NTHL1	chr16	38.9743	25.5669	1.52441	43	20	55.801	45.8575
PARP12	chr7	104.599	68.6534	1.52358	36	11	49.2368	26.5649
PAM	chr5	48.5423	31.8644	1.5234	122	51	82.1669	64.8391
Hs.604828	chr8	13.2336	8.68736	1.52332	9	3	51.6023	30.8229
NID1	chr1	83.6808	54.9366	1.52322	88	34	85.6889	87.0911
CPOX	chr3	75.6546	49.6684	1.5232	36	11	56.7019	48.0047
RPL5	chr1	1137.25	746.635	1.52317	79	31	132.081	146.151
ID1	chr20	36.5049	23.9694	1.52298	43	20	138.752	49.4812
IRGM	chr5	7.67615	5.04067	1.52284	9	3	31.8192	33.2152
WDR43	chr2	55.3261	36.3413	1.5224	43	20	79.6829	45.5084
PDCD6	chr5	77.9878	51.2274	1.52238	88	34	125.448	74.3705
ELANE	chr19	44.0219	28.9235	1.52201	36	11	286.322	83.9009
VPS29	chr12	153.079	100.58	1.52197	18	6	100.584	85.8652
TSC22D4	chr7	75.9109	49.8828	1.52178	45	14	115.435	50.3885
MRPS12	chr19	97.3286	63.9636	1.52162	165	71	151.741	142.5
BRAT1	chr7	80.9514	53.2204	1.52106	9	3	26.6776	30.1608
ANKRD13A	chr12	129.578	85.1907	1.52104	18	6	93.3512	75.8896
PGM1	chr1	109.394	71.9472	1.52048	36	11	57.5917	37.1586
PYURF	chr4	620.2	408.023	1.52001	9	3	23.3864	40.9586
SMARCA2	chr9	57.5886	37.8904	1.51987	253	105	113.908	78.9849
EPHA3	chr3	27.5785	18.1522	1.5193	122	51	155.571	113.942
RNASE2	chr14	57.3672	37.7674	1.51896	36	11	144.17	139.861
MRPS6	chr21	84.2202	55.4645	1.51845	97	37	95.0322	67.2231
GZMB	chr14	63.5373	41.8476	1.5183	43	20	247.841	164.312
SMN1	chr5	48.9686	32.253	1.51826	158	62	124.1	131.688
PRKDC	chr8	71.5336	47.117	1.51821	129	60	91.2364	79.224
CBX1	chr17	74.6019	49.1532	1.51774	36	11	40.3216	32.8012
Hs.596944	chr11	28.8695	19.0215	1.51773	52	23	69.478	45.2642
MBOAT2	chr2	230.613	151.973	1.51746	52	23	56.0343	65.1135
PPP1CB	chr2	196.573	129.563	1.5172	131	54	193.57	206.856
KLF1	chr19	168.528	111.103	1.51687	43	20	98.8549	110.144
ALG10B	chr12	31.4795	20.7574	1.51654	27	9	44.4505	67.3535
PABPC1L2B	chrX	213.467	140.765	1.51648	9	3	31.0222	51.1435
SOD1	chr21	1374.67	906.571	1.51633	36	11	36.5876	21.2435
DNAAF3	chr19	89.4134	58.971	1.51623	9	3	23.0408	29.2885
THUMPD1	chr16	101.377	66.8639	1.51617	79	31	87.6411	81.6283
PRMT5	chr14	111.247	73.3904	1.51582	54	17	47.2817	62.4192
TRIM44	chr11	167.197	110.326	1.51548	50	29	65.3334	33.1109
PPIL4	chr6	40.8825	26.9788	1.51536	9	3	36.5373	107.847
LMNB1	chr5	51.8089	34.1903	1.51531	36	11	116.239	112.898
SLC35E2B	chr1	104.096	68.7086	1.51504	88	34	142.134	141.156
FBXL19	chr16	12.0403	7.95163	1.51419	9	3	77.8684	47.4761
SMG1	chr16	48.9417	32.3376	1.51346	52	23	182.625	193.124
FAM76B	chr11	72.2295	47.736	1.5131	36	12	79.5357	73.7579
QPCT	chr2	17.4062	11.5055	1.51285	36	11	66.8537	38.9011
Hs.682239	chr1	11.0357	7.29546	1.51269	9	3	74.2359	66.5487
EEF2K	chr16	131.734	87.1185	1.51212	18	6	57.4864	49.2342
Hs.603403	chr8	30.7724	20.3517	1.51203	9	3	23.1033	41.1413
LBR	chr1	223.999	148.167	1.51179	36	11	80.9712	53.5662
C11orf45	chr11	21.6138	14.3001	1.51145	9	3	36.451	8.38574
TLK1	chr2	40.1633	26.574	1.51137	149	60	126.563	127.357
NDUFV3	chr21	136.506	90.3348	1.51111	18	6	84.1887	117.427
Hs.713944	chr2	71.5143	47.3579	1.51008	9	3	30.187	85.6402
AK3	chr9	310.772	205.8	1.51006	18	6	16.0389	86.4234
MFNG	chr22	111.495	73.8452	1.50985	122	51	95.8904	76.2816
DHX15	chr4	567.817	376.145	1.50957	79	31	80.5051	53.3157
ECHDC1	chr6	79.2962	52.5401	1.50925	63	20	42.8056	46.9815
Hs.668613	chr13	25.4011	16.8326	1.50904	9	3	33.6603	15.2617
RHBDL2	chr1	38.4581	25.4879	1.50888	63	20	99.3252	60.8196
CCNY	chr10	175.273	116.164	1.50884	45	15	74.3605	73.6534
Hs.664521	chr8	37.2992	24.722	1.50875	9	3	61.0499	72.9477
HLA-E	chr6	537.152	356.087	1.50849	122	51	89.8789	83.3969
CD82	chr11	96.6313	64.0661	1.50831	36	11	105.017	24.4669
Hs.661554	chr4	74.3669	49.3086	1.50819	9	3	41.8994	42.4867
CCDC47	chr17	82.0925	54.4315	1.50818	45	14	80.079	80.2461
C17orf62	chr17	34.0067	22.5503	1.50803	36	11	70.4701	60.5019
SNORD114-3	chr14	7.76648	5.15018	1.508	9	3	30.7103	99.1823
Hs.593071	chr10	241.892	160.439	1.50769	43	20	80.0414	87.5138
ZMYND15	chr17	2.85404	1.89349	1.5073	9	3	53.2791	18.3085
Hs.269528	chr3	89.3585	59.3036	1.5068	9	3	81.9021	56.2176
ZBTB10	chr8	73.9345	49.0838	1.50629	81	26	111.604	93.2099
TSN	chr2	110.524	73.4094	1.50559	122	51	85.5099	84.2679
TNRC6B	chr22	60.5415	40.2114	1.50558	88	35	73.2584	76.8042
Hs.709790	chr21	137.396	91.2606	1.50553	50	29	66.0156	76.039
PARP10	chr8	69.2495	45.9994	1.50544	36	12	110.064	57.2262
Hs.661268	chr7	16.6472	11.0587	1.50535	9	3	22.3699	35.3355
ZNF362	chr1	60.9673	40.5066	1.50512	61	26	149.118	128.942
SERPINH1	chr11	20.2756	13.4711	1.50511	36	11	139.776	80.1591
Hs.669514	chrX	16.8497	11.2049	1.50378	9	3	39.1999	44.986
LOC100129361	chr12	107.359	71.396	1.50371	61	26	95.6824	58.9913
LMAN1	chr18	78.5007	52.205	1.5037	88	34	172.802	198.54
Hs.635771	chr20	11.939	7.94025	1.50361	9	3	39.5581	8.38253
Hs.397890	chr22	5.81139	3.86534	1.50346	9	3	55.1451	87.1571
ZCCHC2	chr18	69.6742	46.3492	1.50324	63	20	88.758	86.0853
Hs.595885	chr2	30.9935	20.6204	1.50305	9	3	28.2213	43.5709
SIGMAR1	chr9	62.1361	41.3433	1.50293	79	31	61.2288	54.4023
ACAD11	chr3	67.5794	44.9689	1.5028	9	3	41.2222	39.347
GCA	chr2	58.6817	39.0511	1.50269	36	11	73.5927	30.677
Hs.734108	chr9	8.34313	5.55449	1.50205	9	3	73.3789	50.1128
Hs.702102	chr17	177.373	118.108	1.50179	9	3	37.0826	52.2214
DUSP23	chr1	279.008	185.81	1.50157	9	3	33.2606	79.248
TPM3	chr1	238.484	158.887	1.50096	79	32	251.731	282.544
PNPT1	chr2	77.6187	51.713	1.50095	9	3	24.9751	25.0142
SGMS1	chr10	32.5987	21.7266	1.5004	43	20	85.4186	72.1983
TXNL4A	chr18	127.056	84.7273	1.49959	79	31	102.325	102.313
IPO5	chr13	138.726	92.5215	1.49939	172	80	81.5708	72.2924
ACAP2	chr3	44.015	29.3591	1.4992	95	43	115.441	85.0079
HERC6	chr4	41.4184	27.6274	1.49918	45	14	83.2061	31.5835
Hs.518326	chr3	53.6207	35.769	1.49909	9	3	40.7592	28.766
Hs.694101	chr16	16.1163	10.7513	1.499	9	3	94.3027	89.0534
DUSP18	chr22	15.7909	10.5357	1.4988	18	6	97.2922	86.1157
GNPAT	chr1	171.069	114.199	1.49798	36	11	49.2459	31.2552
USP38	chr4	52.5656	35.0944	1.49783	18	6	35.8196	60.4227
Hs.697073	chr2	111.81	74.6897	1.49699	9	3	64.3806	14.9541
CTSL2	chr9	52.8421	35.3095	1.49654	43	20	79.8549	39.0472
CCT2	chr12	570.837	381.489	1.49634	79	31	75.036	60.9048
CCDC157	chr22	20.3981	13.6321	1.49633	18	6	110.642	93.1034
GNLY	chr2	89.313	59.6927	1.49621	72	22	163.753	95.9827
SUMO2	chr17	826.249	552.476	1.49554	136	69	94.9983	76.508
C12orf75	chr12	45.6821	30.5469	1.49547	9	3	46.1647	64.4546
OMA1	chr1	82.1528	54.9583	1.49482	18	6	39.5941	78.3003
LOC100506226	chr12	16.9983	11.373	1.49462	9	3	48.0361	16.693
MKKS	chr20	56.0608	37.5111	1.49452	45	14	70.717	50.3736
NAF1	chr4	36.6745	24.5404	1.49445	9	3	49.2024	64.4087
ANK1	chr8	287.491	192.379	1.4944	239	87	75.7821	63.0966
HCFC1	chrX	136.198	91.1421	1.49435	88	34	145.441	107.016
REXO2	chr11	171.462	114.756	1.49415	63	20	70.2607	78.6239
GMFG	chr19	484.361	324.255	1.49377	36	11	54.7544	30.4383
MTIF2	chr2	111.822	74.868	1.49359	36	11	40.5347	49.7886
HAT1	chr2	113.878	76.2495	1.49349	36	11	52.0016	42.8135
ISOC1	chr5	120.406	80.6344	1.49323	36	11	56.4991	35.3724
CWC15	chr11	779.131	521.851	1.49301	9	3	16.382	32.6693
PLOD2	chr3	54.7741	36.6892	1.49292	79	31	112.185	76.4693
Hs.661697	chr3	18.824	12.6104	1.49273	9	3	75.7131	33.8267
LYPLA1	chr8	239.223	160.294	1.4924	86	40	70.4761	58.2852
IMPDH2	chr3	843.192	565.107	1.49209	36	11	63.2841	48.6274
CCDC111	chr4	72.9453	48.8937	1.49192	9	3	22.3479	12.8141
CSTL1	chr20	10.8488	7.27296	1.49166	9	3	63.4692	28.2631
VDAC3	chr8	262.113	175.735	1.49153	115	42	107.634	79.3911
INTS6-AS1	chr13	13.7824	9.24082	1.49147	18	6	97.302	64.6318
RPS21	chr20	1510.3	1012.77	1.49125	79	31	115.566	139.576
XRRA1	chr11	36.286	24.3364	1.49102	27	9	109.629	113.781
Hs.710008	chr12	20.2144	13.5592	1.49082	9	3	53.0066	21.7692
UBTF	chr17	56.4808	37.8918	1.49058	106	40	144.863	104.519
Hs.547576	chr20	192.181	128.935	1.49053	9	3	64.6429	32.6531
ALKBH7	chr19	78.6459	52.7701	1.49035	36	12	97.4576	80.9328
Hs.125849	chr8	41.1326	27.603	1.49015	43	20	46.9179	57.7141
PLK4	chr4	29.7414	19.9597	1.49007	122	51	89.9794	85.4874
MIR155HG	chr21	51.6228	34.6479	1.48992	9	3	37.8567	59.3186
MYL4	chr17	377.525	253.433	1.48965	151	53	69.7921	98.1662
GTF2F2	chr13	36.8314	24.7251	1.48963	43	20	117.288	125.034
Hs.17519	chr4	76.6789	51.4892	1.48922	9	3	16.3761	17.5319
RPL18	chr19	768.505	516.082	1.48911	122	51	160.405	183.033
NOL7	chr6	140.773	94.5505	1.48887	158	62	109.895	113.4
SHPRH	chr6	33.4126	22.4444	1.48868	9	3	32.3935	60.688
VANGL1	chr1	51.6959	34.7325	1.4884	63	20	83.5504	59.7837
RPS6KA3	chrX	99.5356	66.8852	1.48815	52	23	53.8827	57.2023
PROS1	chr3	84.3454	56.6798	1.4881	36	11	76.4039	34.7152
SLC10A4	chr4	9.51356	6.3937	1.48796	9	3	58.8966	59.2497
KDELR2	chr7	153.208	102.968	1.48792	50	29	55.2763	74.0086
LOC100288152	chr5	31.4462	21.1363	1.48778	9	3	64.7812	48.2126
Hs.731870	chr17	25.2818	16.9953	1.48758	9	3	25.8619	72.8264
WBP2NL	chr22	9.25606	6.22228	1.48757	9	3	31.7289	93.3311
ARL6IP1	chr16	214.676	144.334	1.48735	43	20	57.5615	61.3834
FBL	chr19	836.236	562.266	1.48726	36	11	59.3745	18.3174
ADAMTS3	chr4	58.166	39.1301	1.48648	43	20	60.5507	50.8906
DCXR	chr17	105.267	70.8393	1.486	36	11	46.5736	52.5492
GINS3	chr16	27.5972	18.5746	1.48575	79	31	63.2426	54.6294
Hs.599179	chr5	28.4948	19.1793	1.4857	18	6	84.5821	60.1545
LCNL1	chr9	5.94251	4.0005	1.48544	18	6	119.807	24.7276
Hs.681718	chr2	30.3082	20.4037	1.48543	9	3	47.3786	60.5896
SLC25A43	chrX	17.9734	12.1015	1.48523	9	3	49.4195	55.2049
Hs.592414	chr3	18.3422	12.35	1.4852	50	29	73.9666	75.9649
TMEM9	chr1	199.218	134.154	1.485	18	6	31.9304	38.4649
C6orf203	chr6	27.8283	18.7506	1.48413	9	3	38.8757	10.6964
Hs.129167	chr3	25.4941	17.1779	1.48413	9	3	19.2382	10.7007
PRMT3	chr11	40.6129	27.3736	1.48365	36	11	59.455	33.8483
CRIPAK	chr4	34.7361	23.4165	1.4834	18	6	59.1294	69.0806
COA4	chr11	92.7886	62.5652	1.48307	36	11	81.5609	73.2783
GLTSCR1L	chr6	27.6763	18.6726	1.48218	86	40	64.4259	49.6133
SERPING1	chr11	173.153	116.825	1.48216	36	11	74.2832	41.8998
RGAG4	chrX	14.3609	9.69168	1.48178	9	3	52.2103	36.7286
TMEM79	chr1	29.769	20.0943	1.48146	9	3	44.6787	15.5155
ZC3H18	chr16	41.366	27.9226	1.48145	18	6	37.8077	51.6171
DTD2	chr14	59.5493	40.2052	1.48113	18	6	71.9803	77.4441
PLEKHG1	chr6	80.4422	54.3121	1.48111	9	3	26.1983	30.4558
ERH	chr14	638.575	431.3	1.48058	36	11	66.8505	53.6521
INPP5D	chr2	162.729	109.914	1.48051	97	37	131.931	116.006
PDILT	chr16	2.50685	1.69334	1.48042	9	3	72.2745	?
PUS7	chr7	59.3846	40.1216	1.48012	36	11	45.0141	50.1795
LRRC4	chr7	11.7368	7.92984	1.48008	9	3	58.1147	95.6034
RBPMS2	chr15	176.216	119.077	1.47985	9	3	55.2003	62.0319
Hs.660763	chr10	16.311	11.0225	1.47979	9	3	37.8311	40.3031
PLAGL1	chr6	99.452	67.2172	1.47956	72	22	93.7453	69.9774
AMMECR1	chrX	82.2313	55.588	1.4793	61	26	69.4028	61.5444
PHB	chr17	136.265	92.1406	1.47888	79	31	98.2925	63.6936
GMFB	chr14	96.9602	65.5938	1.47819	79	31	99.7816	92.3258
FAM53A	chr4	18.0049	12.1804	1.47819	18	6	57.9185	63.9371
ARF6	chr14	243.831	164.983	1.47792	88	34	103.134	81.6286
CARD16	chr11	29.5449	19.9912	1.47789	27	9	84.1223	77.1965
IFT74	chr9	17.9802	12.1696	1.47747	79	31	97.4172	105.819
DDX6	chr11	150.383	101.786	1.47744	54	17	164.13	112.095
ARSG	chr17	13.0337	8.82394	1.47709	9	3	23.5686	28.2841
TTL	chr2	40.5114	27.431	1.47685	27	9	64.3637	34.1913
CCDC151	chr19	28.2385	19.1225	1.47671	9	3	46.8273	66.4991
PP7080	chr5	33.1481	22.4566	1.4761	27	9	50.6392	47.2862
RPS17	chr15	509.416	345.21	1.47567	36	11	124.676	135.907
H2AFY2	chr10	24.9072	16.8803	1.47552	36	11	140.158	51.8326
SPNS1	chr16	373.613	253.34	1.47475	9	3	37.4629	53.6477
Hs.480452	chr4	88.5287	60.058	1.47405	9	3	42.2071	49.5696
DBR1	chr3	38.5473	26.1514	1.47401	45	14	71.6518	28.7259
HNRNPAB	chr5	596.005	404.399	1.47381	45	14	72.1041	70.2673
FAM222A-AS1	chr12	23.7265	16.1031	1.47341	9	3	112.096	49.2025
LOC100996578	chr11	42.2302	28.6721	1.47287	18	6	53.0981	47.1605
CGGBP1	chr3	180.875	122.814	1.47276	97	37	93.0484	88.0102
RAB4A	chr1	51.2431	34.7942	1.47275	115	42	64.8216	69.5471
BMP2K	chr4	69.6387	47.3073	1.47205	174	74	147.122	94.6441
MEIS2	chr15	119.125	80.9282	1.47199	36	11	97.2655	46.2458
UXS1	chr2	74.5154	50.6288	1.4718	45	14	33.8636	53.386
Hs.553083	chr4	75.0231	50.9804	1.4716	9	3	30.9803	43.8312
Hs.710089	chr2	85.586	58.1655	1.47142	9	3	38.0582	15.284
BTBD8	chr1	6.61471	4.49553	1.4714	9	3	59.8289	26.6989
PNN	chr14	367.388	249.7	1.47132	140	57	88.4604	85.1314
TRIM56	chr7	42.5716	28.9358	1.47124	9	3	44.9676	51.3148
ADCY7	chr16	46.8291	31.8393	1.47079	45	14	67.5008	41.3183
SLC35B3	chr6	55.5923	37.8016	1.47063	9	3	28.3186	17.7839
MTERFD1	chr8	34.8654	23.7105	1.47046	36	11	81.6632	31.998
HIGD1A	chr3	447.701	304.643	1.46959	45	14	83.5428	75.0992
ZNF529	chr19	47.5857	32.397	1.46883	61	26	89.5654	82.6943
TMPO-AS1	chr12	33.5431	22.8386	1.4687	9	3	71.2657	68.9776
CPVL	chr7	69.1035	47.0544	1.46859	36	11	71.5649	40.5839
PTGES3	chr12	738.434	502.826	1.46857	43	20	49.6419	27.1664
Hs.733757	chr9	88.2318	60.1372	1.46718	9	3	29.1402	19.1791
HNRPDL	chr4	477.856	325.748	1.46695	217	94	124.792	112.694
CASP12	chr11	19.1324	13.0461	1.46652	9	3	46.0335	35.6801
Hs.499453	chr10	47.5993	32.4589	1.46645	9	3	62.1465	129.018
SNRPD2	chr19	996.641	679.721	1.46625	36	11	44.8008	18.1379
COX7C	chr5	749.243	511.02	1.46617	115	42	94.2413	91.2018
ANKRD10	chr13	99.8369	68.1055	1.46592	63	20	86.0059	74.2312
STAT1	chr2	129.045	88.0368	1.46581	199	75	98.1621	78.9693
SRI	chr7	239.67	163.516	1.46573	86	40	106.17	96.7568
Hs.595504	chr2	25.5242	17.4143	1.4657	9	3	45.9152	78.8097
SLC25A39	chr17	147.937	100.951	1.46544	9	3	47.2119	33.4851
Hs.434578	chr14	5.13468	3.50395	1.4654	9	3	123.753	22.9182
SYCP1	chr1	49.8414	34.0227	1.46495	79	31	92.4601	135.887
IPW	chr15	21.4897	14.6715	1.46473	36	11	84.9766	55.3509
C19orf59	chr19	24.3723	16.6396	1.46471	9	3	56.9471	75.3909
HEPACAM2	chr7	63.4243	43.3039	1.46463	9	3	59.6227	32.1159
PRNP	chr20	170.188	116.22	1.46436	79	31	97.9484	86.5401
PTPN23	chr3	35.8779	24.5103	1.46379	18	6	47.7184	36.1975
CPA6	chr8	14.3542	9.80723	1.46364	18	6	63.3854	39.7402
COMMD7	chr20	176.77	120.809	1.46322	18	6	104.538	104.818
AIDA	chr1	52.061	35.5841	1.46304	36	11	63.8186	49.506
IMMP2L	chr7	54.3089	37.1274	1.46277	18	6	63.1911	73.9278
ANKRD28	chr3	239.475	163.731	1.46261	70	29	146.762	104.891
Hs.547396	chr13	33.8085	23.1153	1.4626	18	6	60.4541	65.1312
Hs.232417	chrX	67.502	46.1595	1.46236	9	3	72.4791	87.4735
NPIP	chr16	379.617	259.605	1.46229	72	22	65.6449	51.2953
IQGAP2	chr5	46.8562	32.045	1.4622	45	14	76.5656	58.8395
MRPL32	chr7	139.903	95.6985	1.46192	9	3	8.86156	74.8586
SERP1	chr3	375.717	257.058	1.46161	122	51	103.545	98.2005
KLHL42	chr12	45.9472	31.439	1.46147	18	6	52.1477	77.3333
ZNRD1	chr6	84.9811	58.1503	1.4614	27	9	81.7132	87.1417
Hs.718822	chr17	62.3549	42.6975	1.46039	9	3	30.9385	54.7765
DMTF1	chr7	97.1818	66.5485	1.46032	36	11	36.0554	26.4898
YJEFN3	chr19	12.4194	8.50489	1.46027	9	3	50.3939	12.0078
CCDC91	chr12	28.1707	19.2962	1.45991	45	14	84.7046	64.5714
MYH10	chr17	153.313	105.037	1.45962	86	40	94.1529	91.7355
Hs.735197	chr6	31.4081	21.5184	1.45959	9	3	45.8404	21.3197
Hs.734085	chr8	74.7264	51.2047	1.45937	9	3	25.7118	32.1336
TRIB2	chr2	143.143	98.0916	1.45928	79	31	73.9164	63.6753
AHCTF1	chr1	51.9378	35.6032	1.45879	61	26	75.5156	62.7224
Hs.729517	chr3	16.2227	11.1223	1.45857	9	3	38.0932	46.5099
FXN	chr9	118.49	81.2504	1.45833	45	14	78.4787	39.7241
COA5	chr2	69.6629	47.7742	1.45817	18	6	42.7315	54.0563
MRPS9	chr2	72.5424	49.7494	1.45816	9	3	21.6737	91.841
EIF4G2	chr11	608.923	417.608	1.45812	88	34	138.483	147.357
LOC100505983	chr20	12.5993	8.64253	1.45782	9	3	44.8457	22.3487
Hs.586159	chr4	16.3339	11.2056	1.45766	9	3	106.706	32.9952
Hs.713949	chr16	150.299	103.141	1.45722	9	3	35.2209	42.3541
SNX2	chr5	103.445	71.0058	1.45686	72	22	64.0678	71.7053
GPR56	chr16	53.8478	36.9631	1.4568	79	31	124.485	63.0363
TFAP2D	chr6	14.2497	9.78511	1.45626	9	3	44.4002	21.7618
Hs.707733	chr11	131.157	90.0723	1.45613	43	20	75.2316	64.7475
LRRC71	chr1	3.35948	2.30813	1.4555	9	3	50.6793	46.135
DANCR	chr4	263.388	181.002	1.45516	9	3	30.2483	46.3062
CNPY2	chr12	109.356	75.1613	1.45496	131	54	75.8858	54.6018
RANBP1	chr22	100.049	68.7731	1.45477	122	51	143.618	135.919
ALDH5A1	chr6	28.9735	19.9199	1.4545	72	22	80.9441	78.2868
PAQR3	chr4	32.9632	22.6649	1.45437	43	20	82.909	77.2793
ZNF674-AS1	chrX	17.0942	11.7545	1.45426	9	3	42.3869	63.947
UBXN8	chr8	72.9565	50.1977	1.45338	43	20	53.5132	43.6846
ACN9	chr7	30.2065	20.7852	1.45327	36	11	87.294	59.2658
SLC38A6	chr14	11.9434	8.21838	1.45326	43	20	63.9846	49.8794
HECTD1	chr14	87.3835	60.1352	1.45312	54	18	105.403	92.2874
DNMT1	chr19	276.736	190.458	1.453	36	11	79.1948	53.8683
RAD51AP1	chr12	50.7927	34.9656	1.45265	43	20	88.3744	108.495
UQCRH	chr1	988.774	680.826	1.45232	36	11	51.6296	27.9664
HNRNPH3	chr10	258.895	178.272	1.45225	151	53	55.7519	41.0491
SRP9	chr1	489.441	337.023	1.45225	36	11	56.487	66.3358
EFR3A	chr8	65.5659	45.1481	1.45224	86	40	72.758	40.9231
Hs.680114	chr2	29.9983	20.6606	1.45196	9	3	40.9408	28.8166
DDX1	chr2	296.399	204.139	1.45195	36	11	25.7918	43.9784
LZIC	chr1	35.7383	24.6204	1.45157	18	6	63.4179	79.025
COX6C	chr8	1101.95	759.214	1.45144	36	11	57.6843	26.3096
LOC100505840	chr1	25.2965	17.4302	1.45131	9	3	17.3548	35.7053
BOLA3-AS1	chr2	11.6063	7.99794	1.45117	18	6	67.8767	110.362
ARL5B-AS1	chr10	71.4698	49.2566	1.45097	9	3	28.1807	12.2088
CYC1	chr8	205.777	141.852	1.45064	36	11	44.3249	15.9455
RLIM	chrX	106.15	73.1801	1.45053	27	9	36.4479	41.165
USP44	chr12	27.4486	18.9286	1.45011	9	3	20.1069	47.2338
LOC100130219	chr12	29.5935	20.4111	1.44988	18	6	46.117	56.5855
Hs.722308	chr8	513.438	354.149	1.44978	9	3	22.9504	17.3956
Hs.666664	chrX	59.1485	40.8004	1.4497	9	3	60.7883	17.9474
NARG2	chr15	45.819	31.6173	1.44917	63	20	58.7041	39.4389
AGO2	chr8	54.0731	37.3144	1.44912	52	23	80.974	64.2719
HTATSF1	chrX	90.3121	62.3355	1.44881	79	31	103.033	93.6319
ZNF311	chr6	8.84785	6.10946	1.44822	18	6	54.6379	10.9808
PRICKLE4	chr6	534.678	369.227	1.4481	36	11	31.3558	29.0425
EIF1AX	chrX	217.446	150.23	1.44742	108	33	66.4149	51.9204
Hs.633491	chr20	15.6787	10.8339	1.44719	9	3	59.8786	36.5566
CHTF8	chr16	63.131	43.6243	1.44715	27	9	133.651	99.433
BCLAF1	chr6	297.699	205.78	1.44669	183	77	102.642	108.03
TMEM196	chr7	7.48276	5.1725	1.44664	18	6	64.694	16.9757
ATL3	chr11	36.2615	25.0774	1.44598	27	9	79.3029	45.9446
MPC1	chr6	112.942	78.1227	1.4457	45	14	62.0517	49.8297
RNF139	chr8	329.691	228.102	1.44537	43	20	49.3702	32.0927
TXNL1	chr18	424.988	294.062	1.44523	45	14	87.5886	64.231
Hs.657833	chr6	28.6476	19.8247	1.44505	9	3	79.422	54.4117
HSPH1	chr13	103.25	71.4609	1.44484	79	31	101.07	67.0004
CMPK1	chr1	312.221	216.125	1.44463	54	17	62.1327	47.2207
RNF103	chr2	122.914	85.0908	1.44451	45	14	78.1792	50.5287
SUGT1	chr13	164.337	113.769	1.44448	36	12	95.8446	144.696
RPL7L1	chr6	144.965	100.36	1.44445	18	6	27.0269	71.0157
IFI16	chr1	157.185	108.879	1.44367	115	42	57.2921	65.1761
CRIPT	chr2	41.0818	28.466	1.44319	54	17	88.653	90.56
SSSCA1	chr11	39.7319	27.5337	1.44303	36	11	54.2643	53.3033
DPP10	chr2	30.1357	20.8865	1.44283	9	3	41.7881	42.861
Hs.667730	chr8	8.44101	5.85125	1.4426	9	3	62.9687	47.6445
MAGOH	chr1	91.7039	63.572	1.44252	86	40	95.7961	62.0609
KIAA2018	chr3	48.4126	33.564	1.4424	45	15	124.157	70.6418
ST13	chr22	326.507	226.369	1.44237	122	51	86.8982	92.1615
CLDND2	chr19	57.6689	39.9854	1.44225	9	3	77.6906	48.7745
Hs.734711	chr11	4.73452	3.283	1.44213	9	3	93.4098	83.8677
Hs.513529	chr16	8.80849	6.10846	1.44201	9	3	60.1994	44.8882
SON	chr21	354.712	246.022	1.44179	174	74	77.6199	55.9627
Hs.444809	chr11	27.218	18.8796	1.44166	9	3	34.3527	71.024
RPL31	chr2	1213.4	841.83	1.44139	174	74	198.009	249.203
COX20	chr1	214.712	148.969	1.44131	18	6	28.3004	17.5481
Hs.709778	chr22	54.562	37.8569	1.44127	9	3	25.1362	20.7981
PHF5A	chr22	219.607	152.382	1.44116	9	3	26.1035	36.3483
AKT1S1	chr19	34.1259	23.6798	1.44114	18	6	41.7273	76.25
ZBTB33	chrX	26.6006	18.4604	1.44095	52	23	158.033	138.79
Hs.744930	chr20	23.7075	16.4532	1.4409	9	3	30.7588	24.3113
Hs.659503	chr16	12.7821	8.8714	1.44082	9	3	35.8867	24.9474
CBX3	chr7	261.865	181.829	1.44017	88	34	100.486	87.5605
CIRH1A	chr16	145.493	101.03	1.44009	18	6	34.025	47.6948
KLF10	chr8	341.567	237.2	1.44	36	11	86.9733	74.8537
PAN3	chr13	288.496	200.488	1.43897	9	3	28.9348	30.2951
TMEM258	chr11	726.016	504.548	1.43894	36	11	46.0098	32.4521
CBR4	chr4	34.5633	24.0257	1.43859	52	23	52.4918	48.1117
FH	chr1	99.7979	69.4002	1.43801	158	62	104.928	88.8991
RPL37A	chr2	2669.27	1856.88	1.43751	122	51	137.926	161.664
JMJD1C	chr10	80.0763	55.7178	1.43718	79	32	87.0191	75.6331
ZNF804A	chr2	22.3272	15.5359	1.43713	43	20	62.9716	89.6544
KLHL5	chr4	34.3209	23.8815	1.43713	72	23	97.2964	84.7348
Hs.662056	chr20	29.5348	20.5519	1.43708	9	3	59.0169	40.1706
Hs.536218	chr11	298.67	207.837	1.43704	9	3	41.81	13.7158
AP1M1	chr19	135.812	94.5112	1.43699	18	6	58.8701	58.0866
EIF2AK2	chr2	97.3801	67.7671	1.43698	45	14	111.29	84.2635
Hs.666878	chr3	20.2596	14.0992	1.43693	9	3	56.8304	51.2947
NT5DC2	chr3	75.4426	52.5047	1.43687	36	11	57.5971	29.7439
PDHA1	chrX	109.051	75.9014	1.43674	97	37	80.0218	84.158
RSL24D1	chr15	446.431	310.745	1.43665	45	14	36.2332	56.5872
Hs.676482	chr10	40.1079	27.9205	1.4365	9	3	60.6812	40.011
Hs.597523	chr17	116.662	81.2203	1.43637	43	20	55.3784	79.9931
SUMO1	chr2	204.573	142.442	1.43619	129	60	117.49	80.0759
Hs.196042	chr3	9.70791	6.75958	1.43617	9	3	50.2777	49.0834
HOXA-AS4	chr7	13.3542	9.30039	1.43588	9	3	70.013	3.15717
NAA50	chr3	140.009	97.5154	1.43577	54	17	86.5545	99.3498
Hs.593740	chr12	85.0491	59.2412	1.43564	9	3	42.1257	49.324
LOC100506054	chr2	20.0524	13.9698	1.43541	9	3	38.2393	44.1015
Hs.657834	chr4	7.47423	5.20748	1.43529	9	3	85.7195	79.2117
UHRF2	chr9	216.971	151.173	1.43525	9	3	23.5979	45.466
Hs.636828	chr15	156.924	109.409	1.43429	9	3	29.7985	4.31052
PIGH	chr14	66.5875	46.4254	1.43429	43	20	55.2246	55.2502
C12orf23	chr12	112.024	78.1072	1.43423	9	3	33.2667	109.036
ESCO1	chr18	81.0737	56.5429	1.43384	27	9	83.7297	97.5665
C1orf63	chr1	116.144	81.0022	1.43384	79	31	83.6278	70.9309
PPP1CC	chr12	450.533	314.22	1.43381	36	11	53.3963	57.8826
Hs.592722	chr16	43.3426	30.2305	1.43374	9	3	30.1323	5.45496
Hs.729545	chr2	12.2119	8.5184	1.43359	9	3	62.5065	77.1237
LGR6	chr1	29.1058	20.3151	1.43272	9	3	64.5045	27.9423
FAM167B	chr1	9.2479	6.45569	1.43252	9	3	71.3637	20.2593
LAMP1	chr13	392.712	274.166	1.43239	115	42	140.868	142.503
CAPRIN1	chr11	255.52	178.418	1.43214	133	49	86.7591	86.5385
ATP7B	chr13	158.413	110.617	1.43209	36	11	54.4986	58.2388
DMAP1	chr1	30.8655	21.5592	1.43166	9	3	88.3434	48.6409
GALC	chr14	169.594	118.46	1.43166	79	31	86.8368	73.2648
Hs.666176	chr21	8.28922	5.79057	1.4315	9	3	66.142	14.5002
APOC2	chr19	431.712	301.591	1.43145	54	17	81.3787	66.6329
ING2	chr4	49.8217	34.8189	1.43088	79	31	74.1809	59.5404
Hs.180171	chr7	42.7197	29.8586	1.43073	9	3	33.4401	23.194
CCAR1	chr10	126.131	88.179	1.4304	27	9	92.8441	93.5208
Hs.662301	chr6	5.50608	3.84946	1.43035	9	3	83.9759	48.991
NUP153	chr6	178.222	124.609	1.43025	54	17	66.7202	62.3164
PRDX5	chr11	250.596	175.248	1.42996	18	6	20.5406	34.7077
GIT1	chr17	123.56	86.4208	1.42975	36	11	88.9251	61.8441
Hs.107418	chr5	71.5087	50.0171	1.42969	9	3	28.5077	18.0851
LOC100505658	chr5	6.0941	4.26295	1.42955	9	3	71.7641	55.9022
METTL9	chr16	238.478	166.832	1.42945	54	17	80.5744	69.5069
GNG10	chr9	76.2642	53.3596	1.42925	45	14	56.5682	56.1245
Hs.577737	chr12	98.089	68.6401	1.42903	9	3	38.4148	31.956
GMNN	chr6	109.362	76.5344	1.42893	36	11	74.8662	35.1627
ASPG	chr14	28.3281	19.8279	1.4287	18	6	86.3104	95.5956
CNIH	chr14	185.384	129.77	1.42856	36	11	44.2042	44.6639
PAICS	chr4	128.023	89.6424	1.42815	122	51	96.2279	91.5296
Hs.713654	chr4	71.1875	49.8577	1.42781	9	3	57.3993	66.6574
Hs.658084	chr6	46.5418	32.5978	1.42776	9	3	30.2331	41.9629
PAXIP1	chr7	75.5527	52.9233	1.42759	43	20	53.5866	40.7907
UQCR11	chr19	264.492	185.339	1.42707	45	14	81.5171	63.761
VBP1	chrX	259.808	182.103	1.42671	36	11	54.2671	33.9732
Hs.658890	chr8	35.641	24.9859	1.42644	9	3	63.6105	19.7868
RHEB	chr7	111.449	78.1436	1.4262	228	91	185.52	177.614
TMEM138	chr11	103.575	72.6291	1.42608	9	3	30.372	59.0052
TMEM18	chr2	43.8355	30.7396	1.42603	18	6	63.6229	52.1026
SNAI3-AS1	chr16	9.28078	6.50867	1.42591	18	6	83.4446	83.4236
GAS2L3	chr12	3.29671	2.31216	1.42581	9	3	119.136	46.3566
ITFG3	chr16	228.567	160.308	1.4258	9	3	29.5501	12.0272
Hs.715912	chr10	674.859	473.391	1.42558	9	3	53.8305	86.5613
ZNF281	chr1	114.781	80.5167	1.42555	45	14	73.8225	40.6455
Hs.660203	chr2	26.0481	18.2728	1.42551	9	3	62.7611	16.1033
NUFIP2	chr17	156.181	109.594	1.42508	36	12	33.6872	39.4386
Hs.745170	chr4	59.2068	41.5507	1.42493	9	3	56.5374	69.3962
Hs.714850	chr4	64.7767	45.4878	1.42405	9	3	45.3979	57.3311
COMMD2	chr3	89.3893	62.7748	1.42397	18	6	39.8343	63.2413
FAM98B	chr15	91.8772	64.5412	1.42354	18	6	91.1522	97.5377
ZNF655	chr7	60.2787	42.3468	1.42345	27	9	64.7464	71.8446
FEM1B	chr15	50.1039	35.2043	1.42324	57	38	70.9701	84.8109
HACL1	chr3	93.7287	65.86	1.42315	9	3	15.5671	41.6902
Hs.98037	chr12	9.50123	6.67645	1.4231	9	3	49.7653	12.6205
Hs.740496	chr7	117.151	82.3299	1.42295	43	20	59.753	41.229
RRP1B	chr21	129.926	91.3292	1.42261	86	40	81.9537	58.5526
Hs.671926	chr8	205.987	144.821	1.42235	9	3	55.9683	13.7194
B2M	chr15	3827.27	2690.93	1.42228	88	34	54.3158	51.7324
NDUFAF1	chr15	51.9396	36.5216	1.42216	36	11	31.9748	51.5192
ACOT4	chr14	47.5694	33.4492	1.42214	9	3	31.7903	17.4975
GOLGA8B	chr15	317.871	223.557	1.42188	36	11	61.9976	43.5194
ANKRD36B	chr2	153.348	107.853	1.42181	36	11	46.9875	29.3807
TBC1D24	chr16	30.7941	21.6596	1.42173	18	6	33.2506	50.6303
ZBTB8OS	chr1	91.985	64.7034	1.42164	9	3	29.2135	43.7337
IFIT5	chr10	20.4997	14.4218	1.42144	36	11	73.5897	47.6355
NDUFB2	chr7	338.739	238.324	1.42134	81	25	79.7879	88.1994
PPP3CA	chr4	103.037	72.51	1.42101	122	51	58.1565	48.3018
IARS2	chr1	119.004	83.751	1.42093	36	11	33.1453	31.2848
NSUN6	chr10	39.5258	27.8175	1.42089	45	14	55.6128	30.6805
Hs.707742	chr1	88.987	62.6458	1.42048	129	60	109.761	89.1645
AURKAIP1	chr1	121.267	85.372	1.42046	81	26	108.499	60.0138
ABHD2	chr15	75.8264	53.3854	1.42036	183	77	76.0386	77.7609
Hs.119998	chr5	27.0434	19.0402	1.42033	9	3	51.5035	37.5726
Hs.741565	chr12	30.2245	21.285	1.41999	43	20	72.3788	41.4475
ERG	chr21	50.2242	35.3768	1.41969	138	63	84.5406	85.2906
TTC37	chr5	62.5837	44.0855	1.4196	88	34	79.3835	52.0877
Hs.658887	chr13	61.1226	43.0644	1.41933	9	3	35.7266	18.5689
STAC3	chr12	43.9492	30.9661	1.41927	9	3	32.1328	34.2709
SERF2	chr15	730.04	514.537	1.41883	54	17	77.4501	53.6992
NUDT2	chr9	34.8405	24.5561	1.41881	36	11	95.6841	81.1455
Hs.678396	chr2	16.8835	11.9019	1.41856	9	3	44.9369	34.9851
DMXL1	chr5	20.9208	14.7486	1.41849	36	11	65.8383	47.2136
Hs.696420	chr7	9.8582	6.95009	1.41843	9	3	53.0188	13.6927
Hs.379222	chr2	5.9402	4.18867	1.41816	9	3	25.0214	31.4965
POLR2L	chr11	187.538	132.256	1.41799	86	40	109.119	101.002
MMADHC	chr2	543.561	383.407	1.41771	36	11	72.8843	28.2947
Hs.433029	chr3	23.0527	16.261	1.41767	9	3	63.8083	53.5659
Hs.591241	chr2	43.5016	30.6871	1.41759	43	20	76.8359	84.2336
Hs.143629	chr4	25.3919	17.9129	1.41752	9	3	39.9884	47.6845
MED26	chr19	38.3127	27.0314	1.41734	27	9	146.695	130.346
GOLT1A	chr1	3.83179	2.70356	1.41731	9	3	95.936	32.8544
CCDC59	chr12	164.022	115.732	1.41725	45	14	71.3846	48.5599
LRPAP1	chr4	92.4899	65.273	1.41697	54	17	75.334	61.8763
RPS14	chr5	1871.9	1321.13	1.41689	88	34	128.205	154.741
HMGB2	chr4	536.358	378.571	1.4168	52	23	84.5975	63.3333
DCPS	chr11	32.8434	23.184	1.41664	36	11	49.7324	47.6433
CKS1B	chr1	163.45	115.39	1.4165	36	11	44.9728	38.1231
GLCCI1	chr7	41.6212	29.3864	1.41634	45	15	93.2636	92.2195
MIER1	chr1	61.296	43.2788	1.4163	27	9	87.3507	57.9205
PPIL3	chr2	206.178	145.604	1.41602	9	3	23.2974	30.9951
TMEM30A	chr6	107.353	75.8351	1.41561	54	17	58.2608	59.0639
COA6	chr1	65.8565	46.5256	1.41549	9	3	33.6675	88.6226
N6AMT2	chr13	27.6226	19.5148	1.41546	9	3	31.3575	23.2866
HSF1	chr8	54.1068	38.2267	1.41542	79	31	99.6466	52.5338
DGKZ	chr11	152.303	107.616	1.41524	36	11	69.7867	48.8369
UBE2L6	chr11	282.348	199.507	1.41523	36	11	55.1007	25.7311
Hs.658187	chr1	578.466	408.788	1.41507	18	6	55.8443	42.9415
ZCCHC9	chr5	39.3014	27.7738	1.41505	9	3	54.9422	80.6914
TSEN54	chr17	208.975	147.7	1.41486	27	9	78.3242	98.881
CDV3	chr3	217.873	153.994	1.41482	129	60	165.881	119.017
Hs.657240	chr3	13.8276	9.77407	1.41473	9	3	81.0408	41.1234
COCH	chr14	100.932	71.362	1.41436	61	26	61.1428	61.1574
FUNDC1	chrX	85.8152	60.6759	1.41432	9	3	54.4916	97.2694
TSPAN2	chr1	23.2034	16.4119	1.41382	61	26	122.729	116.178
ATPIF1	chr1	229.16	162.106	1.41365	54	17	97.9606	94.6223
DDX60	chr4	41.6753	29.4835	1.41351	36	11	79.1959	88.6604
FAM78A	chr9	26.5417	18.7823	1.41312	9	3	72.4781	38.7398
Hs.687670	chr4	120.15	85.0332	1.41298	18	6	42.3618	30.5196
Hs.602238	chr2	9.14954	6.4763	1.41277	18	6	34.2567	50.799
Hs.731746	chr2	11.6422	8.24133	1.41266	9	3	77.4607	39.3041
FAM35A	chr10	162.673	115.155	1.41264	45	14	65.1636	47.5248
TUBB2A	chr6	119.531	84.619	1.41257	79	31	117.641	126.998
AEN	chr15	74.6098	52.8186	1.41257	36	11	60.5736	35.3088
TMEM5	chr12	83.4854	59.1302	1.41189	79	31	106.682	140.297
Hs.734282	chr3	17.7401	12.5668	1.41166	18	6	78.4542	63.4266
Hs.733136	chr14	61.2441	43.3863	1.4116	9	3	50.6993	83.8157
ZDHHC20	chr13	148.277	105.061	1.41135	18	6	83.9146	105.104
MCM3	chr6	252.661	179.04	1.4112	36	11	44.6243	51.973
BCAP29	chr7	64.2779	45.5489	1.41119	63	20	63.9268	59.4189
LINC00342	chr2	35.0488	24.842	1.41087	43	20	54.3595	68.7089
NPM1	chr5	1512.33	1071.95	1.41083	129	60	77.4901	66.3492
TMEM70	chr8	82.2937	58.3319	1.41079	88	34	121.174	101.699
SLAMF9	chr1	16.9348	12.0041	1.41075	18	6	87.6933	88.7564
ETFB	chr19	79.4863	56.3635	1.41025	36	11	46.6119	36.1818
POLR2K	chr8	67.4289	47.8199	1.41006	79	31	65.1012	81.6747
Hs.668301	chr21	15.697	11.1334	1.40991	9	3	92.8329	84.4563
DOCK5	chr8	35.4658	25.1623	1.40948	133	49	129.547	93.499
ARID2	chr12	54.8045	38.8909	1.40918	36	12	62.0794	75.0465
TPP1	chr11	195.812	138.971	1.40901	165	71	94.0991	80.3324
ERMAP	chr1	62.6044	44.4455	1.40857	36	11	86.6879	91.4478
RSPRY1	chr16	74.2309	52.7253	1.40788	27	9	65.6052	93.4749
Hs.661702	chr13	165.741	117.725	1.40787	9	3	23.2773	5.24477
Hs.682295	chr12	74.5935	52.9846	1.40784	36	11	55.9537	31.9185
Hs.733447	chr16	52.8551	37.548	1.40767	9	3	61.8565	17.5888
EIF3L	chr22	1240.85	881.863	1.40707	45	14	70.3472	68.7626
FIGNL1	chr7	36.4547	25.9091	1.40702	18	6	41.1178	65.1552
ZYG11B	chr1	79.875	56.7696	1.407	27	9	78.9598	85.4609
CEBPZ	chr2	102.103	72.5738	1.40689	36	11	53.2796	39.6057
POP5	chr12	111.773	79.4569	1.40671	36	11	44.1952	43.0782
COX14	chr12	202.551	143.99	1.4067	9	3	12.0659	25.0319
BSG	chr19	269.801	191.813	1.40659	43	20	91.3361	49.6466
FAM154B	chr15	7.83434	5.57027	1.40646	9	3	56.1435	61.9516
C19orf48	chr19	89.2764	63.4991	1.40595	9	3	40.3393	42.5187
UTP18	chr17	72.692	51.7093	1.40578	79	31	87.1167	82.313
DCAF13	chr8	55.7296	39.6442	1.40574	63	20	140.047	71.5036
GDI2	chr10	560.678	398.926	1.40547	79	31	69.2983	62.0329
Hs.733885	chr17	189.506	134.872	1.40507	9	3	54.3993	41.2053
NAT14	chr19	38.7174	27.5639	1.40464	9	3	43.8392	15.2297
Hs.130213	chr3	76.6196	54.5493	1.40459	9	3	35.8281	31.063
RNF6	chr13	44.6847	31.8153	1.40451	122	51	158.009	156.897
CNOT7	chr8	327.299	233.04	1.40448	63	20	67.2427	77.5936
MLF1IP	chr4	212.431	151.256	1.40444	54	17	78.5244	54.353
LOC728606	chr18	54.2026	38.6034	1.40409	9	3	39.2951	12.1877
VPS26A	chr10	223.3	159.071	1.40377	45	14	75.1487	66.1118
Hs.156725	chr2	18.0683	12.8725	1.40364	9	3	46.636	15.9603
TRMT112	chr11	400.321	285.228	1.40351	36	11	46.098	29.3245
PIGV	chr1	31.129	22.1811	1.4034	79	31	93.4031	108.272
TOMM7	chr7	726.852	517.99	1.40322	36	11	56.5349	27.1016
CCDC115	chr2	148.407	105.793	1.4028	9	3	21.7134	27.111
SLC25A37	chr8	61.8915	44.1202	1.40279	169	60	79.3342	89.7106
CCDC23	chr1	103.022	73.4461	1.40269	18	6	83.9833	49.1921
Hs.669051	chr8	35.3424	25.1962	1.40269	9	3	27.9828	30.6151
SEC22C	chr3	42.9061	30.6038	1.40199	54	18	97.5685	95.1654
SLC35A4	chr5	98.6569	70.3725	1.40192	9	3	23.83	41.5452
STK25	chr2	74.2291	52.9536	1.40178	36	11	63.4719	25.4296
UBLCP1	chr5	87.3977	62.352	1.40168	18	6	70.4853	118.262
USP32	chr17	51.5941	36.8132	1.40151	61	26	66.0322	67.3067
LMAN2	chr5	36.4758	26.0315	1.40122	79	31	96.3401	92.0213
LOC100144602	chr4	5.35313	3.82038	1.4012	9	3	38.4957	38.5649
BTN3A3	chr6	38.9913	27.8305	1.40103	115	42	106.747	104.041
OTUD1	chr10	54.9273	39.2161	1.40063	27	9	79.9133	50.1337
S100A6	chr1	560.795	400.398	1.40059	45	14	65.2249	71.7789
GUSB	chr7	432.995	309.158	1.40056	45	14	58.767	52.9653
ATP5E	chr20	1069.51	763.686	1.40045	36	11	84.4818	61.7096
FAM118A	chr22	62.5159	44.6442	1.40032	45	14	72.8171	49.1691
LYSMD3	chr5	73.7441	52.6776	1.39991	9	3	41.6503	68.9128
LOC401397	chr7	24.991	17.8584	1.3994	9	3	56.7755	83.1107
DNER	chr2	53.7097	38.3889	1.39909	9	3	35.8789	63.1619
Hs.606496	chr1	39.1256	27.9662	1.39903	9	3	33.0347	95.1077
JPX	chrX	20.4347	14.6075	1.39892	18	6	57.5929	38.2226
EIF4A2	chr3	777.695	555.956	1.39884	54	17	89.0833	77.2196
TPD52	chr8	25.7006	18.3742	1.39873	174	74	113.055	125.576
SUMF2	chr7	291.712	208.62	1.39829	9	3	17.5775	11.9523
OR2W3	chr1	42.2307	30.203	1.39823	9	3	44.4686	46.1371
MAN1A1	chr6	60.9311	43.5835	1.39803	79	31	75.7089	50.5882
SLC9A6	chrX	86.5279	61.9068	1.39771	36	11	37.6883	34.3351
TMEM126A	chr11	248.886	178.07	1.39768	9	3	16.4488	37.538
WRB	chr21	113.358	81.1042	1.39768	36	11	54.6975	35.9579
ANP32A	chr15	220.371	157.669	1.39768	122	51	94.8183	89.5299
SRSF11	chr1	192.668	137.93	1.39685	140	57	134.305	159.782
NREP	chr5	370.025	264.926	1.39671	79	31	84.5052	83.5986
NOTCH2	chr1	74.6241	53.4349	1.39654	165	71	86.4249	45.7316
MNDA	chr1	24.9026	17.8373	1.3961	36	11	150.911	46.8583
Hs.694877	chr10	42.5853	30.5031	1.3961	9	3	46.2874	34.0058
STT3B	chr3	102.1	73.1539	1.39569	45	15	140.303	105.268
Hs.665271	chr21	145.788	104.467	1.39554	9	3	50.5649	104.526
BOP1	chr8	62.9085	45.0807	1.39546	43	20	47.1839	34.8981
RSPH10B2	chr7	85.1817	61.0533	1.3952	9	3	48.184	60.9829
PSMA5	chr1	176.177	126.278	1.39516	45	14	67.9309	60.078
SSR3	chr3	48.5923	34.8419	1.39465	63	20	152.496	132.419
NASP	chr1	165.038	118.343	1.39457	88	34	83.3171	63.2777
Hs.707173	chr2	226.436	162.372	1.39455	36	11	85.7439	69.4376
ADI1	chr2	175.241	125.668	1.39448	45	14	64.7702	58.4559
U2AF1	chr21	533.159	382.353	1.39442	63	20	126.653	120.508
SLC25A15	chr13	80.4984	57.7326	1.39433	45	14	58.9179	53.8186
MYEOV2	chr2	245.746	176.25	1.3943	18	6	102.514	103.527
NXT2	chrX	50.5188	36.2592	1.39327	86	40	73.4112	44.9896
C9orf78	chr9	95.8651	68.8235	1.39291	36	11	39.8203	39.0154
POLR2B	chr4	261.024	187.402	1.39285	54	17	66.0669	59.5958
DDX24	chr14	218.971	157.23	1.39268	79	31	75.4168	71.1074
CDC73	chr1	47.5114	34.1172	1.3926	54	17	63.8413	64.5906
NDUFA6	chr22	164.041	117.801	1.39252	79	31	94.4718	63.3121
LAMTOR1	chr11	1468.49	1054.64	1.39241	9	3	23.9128	64.5676
EIF4E	chr4	71.8433	51.6007	1.39229	131	54	89.6243	87.5636
HK1	chr10	268.995	193.205	1.39228	36	11	54.6242	34.0118
COX16	chr14	88.6243	63.6572	1.39221	52	23	99.597	68.8962
RPL26L1	chr5	140.688	101.065	1.39206	36	11	57.1834	41.2961
EGFL7	chr9	73.4826	52.7944	1.39187	36	11	79.7465	31.3896
C19orf70	chr19	153.884	110.567	1.39177	9	3	27.5444	21.7763
Hs.652760	chr6	67.7335	48.6679	1.39175	9	3	26.4689	32.6681
EXOSC5	chr19	75.7628	54.4396	1.39169	36	11	43.3107	27.9178
FAM102B	chr1	45.2253	32.4979	1.39164	18	6	107.176	104.736
LOC100131170	chr17	9.71893	6.98387	1.39163	9	3	41.0067	42.1568
SHFM1	chr7	221.017	158.828	1.39155	36	11	85.0157	58.7225
Hs.715132	chrX	53.6421	38.5558	1.39129	18	6	28.9964	55.6006
TIGD1	chr2	43.4025	31.1997	1.39112	9	3	40.6114	38.8916
ZC3H14	chr14	62.4454	44.9046	1.39062	86	40	49.9528	51.7957
REPS1	chr6	25.0186	17.9996	1.38995	88	34	164.004	115.4
PPCS	chr1	55.7077	40.0796	1.38993	36	11	49.2903	49.1348
DPEP3	chr16	19.0322	13.6934	1.38988	36	11	136.098	102.98
ARRDC3	chr5	252.066	181.367	1.38982	9	3	68.9122	82.1471
VKORC1	chr16	212.669	153.029	1.38974	36	11	63.92	35.9857
SOGA2	chr18	48.4182	34.8414	1.38967	43	20	53.8261	56.1068
SDHAF2	chr11	106.901	76.9654	1.38895	9	3	31.4724	61.2408
SPINT2	chr19	292.628	210.732	1.38863	43	20	44.7517	29.2404
USO1	chr4	103.553	74.5747	1.38858	79	31	53.1772	67.506
Hs.253815	chr19	16.3812	11.8076	1.38734	9	3	25.0411	20.6955
ZNF879	chr5	110.021	79.3041	1.38733	9	3	17.8767	14.2662
CCDC104	chr2	26.7241	19.2631	1.38732	9	3	49.6533	90.3476
Hs.597817	chr11	34.3642	24.7709	1.38728	9	3	41.6944	93.4588
UBQLN2	chrX	99.1755	71.495	1.38717	43	20	83.2641	70.691
SAMM50	chr22	97.8226	70.5236	1.38709	90	28	88.1612	70.5838
Hs.613041	chr4	43.2028	31.1522	1.38683	9	3	60.869	32.8537
PTPLAD2	chr9	70.9571	51.1653	1.38682	18	6	85.9291	73.237
NACA	chr12	2079.51	1499.75	1.38658	122	51	80.8124	85.4284
SYCE3	chr22	4.68951	3.38212	1.38656	9	3	164.919	45.893
FMR1	chrX	66.4931	47.9559	1.38655	86	40	61.2715	47.3385
SEMA5B	chr3	154.222	111.233	1.38648	9	3	44.638	50.6323
LUZP4	chrX	16.9242	12.2082	1.3863	36	11	58.8347	61.2619
Hs.98945	chr14	32.7354	23.6172	1.38608	9	3	38.0499	56.2761
LSM3	chr3	221.799	160.029	1.386	36	11	53.7966	36.7389
R3HDM1	chr2	62.3646	45.0043	1.38575	79	31	95.2125	91.2123
APOBEC3C	chr22	112.414	81.1483	1.38529	43	20	51.6629	47.024
UFC1	chr1	499.134	360.337	1.38519	36	11	46.9015	31.8146
DEF6	chr6	60.1007	43.3926	1.38505	45	14	92.6787	43.5945
IFT172	chr2	44.8747	32.3998	1.38503	9	3	31.3974	52.5009
EEF1E1	chr6	81.6512	58.9589	1.38488	79	31	82.6676	91.3612
RNF149	chr2	40.7566	29.4369	1.38454	9	3	29.4875	69.8771
Hs.547735	chr6	8.7134	6.29414	1.38437	9	3	44.1634	31.0427
SLC5A8	chr12	24.2435	17.5148	1.38417	9	3	47.0458	92.4936
Hs.374460	chrX	29.4258	21.2612	1.38401	9	3	38.945	52.9653
TRAP1	chr16	114.861	83.0044	1.38379	45	14	71.8044	60.4622
ECI2	chr6	106.724	77.1367	1.38357	36	11	61.1541	57.5452
Hs.600844	chr1	129.603	93.686	1.38338	9	3	50.2421	90.0797
C5orf54	chr5	9.38088	6.78168	1.38327	36	11	64.5586	63.3104
UGP2	chr2	124.855	90.2667	1.38317	54	17	82.5361	83.8344
PILRB	chr7	101.862	73.6738	1.38261	45	14	68.6424	43.1606
UQCR10	chr22	411.057	297.312	1.38258	45	14	58.7535	53.0274
RPP40	chr6	75.4845	54.5995	1.38251	43	20	47.0391	45.9792
Hs.736002	chr15	11.0091	7.96485	1.3822	9	3	57.4048	41.5751
Hs.287168	chr7	24.0832	17.4256	1.38206	9	3	24.9794	23.0587
C5orf30	chr5	66.7421	48.2959	1.38194	43	20	100.097	38.7749
TOPORS	chr9	54.2656	39.2732	1.38175	36	11	46.4757	32.5396
Hs.655987	chr10	17.5253	12.6835	1.38173	9	3	45.6371	75.815
CCDC58	chr3	47.2395	34.1895	1.38169	9	3	33.5169	38.7472
GLB1	chr3	125.813	91.0761	1.38141	36	11	39.8963	38.1691
FRMD5	chr15	9.53875	6.90563	1.3813	9	3	64.2368	29.959
HAUS3	chr4	81.2606	58.839	1.38107	43	20	73.6242	55.2344
Hs.607917	chrX	49.9991	36.2181	1.3805	9	3	29.779	36.3952
CRYZ	chr1	55.9741	40.555	1.3802	36	11	49.644	37.8787
DENND4A	chr15	28.822	20.8871	1.3799	52	23	121.496	72.7774
MORF4	chr4	177.16	128.393	1.37983	36	11	64.9065	37.1915
HINT1	chr5	1254.97	909.634	1.37964	140	57	62.5723	62.8858
CALHM1	chr10	14.0613	10.192	1.37964	9	3	37.0012	40.4535
Hs.276884	chr7	6.51455	4.7228	1.37938	9	3	23.6781	69.257
CLNS1A	chr11	206.697	149.912	1.37879	52	23	64.211	53.3742
Hs.661285	chr3	25.8376	18.7407	1.37869	9	3	25.4661	26.5439
MINA	chr3	47.8949	34.7514	1.37822	104	46	66.9862	56.3247
ZSWIM7	chr17	65.6677	47.65	1.37813	18	6	60.9845	74.9904
SDHA	chr5	171.329	124.359	1.37769	36	11	66.6169	50.8875
MSH6	chr2	82.1738	59.6489	1.37762	131	54	96.8972	103.52
PCBD1	chr10	48.2242	35.0062	1.37759	36	11	57.461	40.9561
ZNF259	chr11	53.3005	38.6912	1.37759	72	22	74.7163	57.0197
TOMM20	chr1	475.646	345.32	1.37741	79	31	58.8412	49.9315
Hs.656732	chr1	14.3506	10.4202	1.3772	9	3	39.2319	25.5916
ZNF763	chr19	19.4134	14.0989	1.37694	18	6	89.3175	61.3771
QTRT1	chr19	22.0601	16.0216	1.3769	36	11	132.147	88.3114
SKA2	chr17	94.9629	68.9723	1.37683	18	6	79.2712	92.4416
PRMT6	chr1	23.5308	17.091	1.37679	9	3	61.8929	75.3804
URI1	chr19	83.0386	60.3213	1.3766	122	51	104.203	74.5688
SOCS5	chr2	47.7003	34.6513	1.37658	122	51	77.121	57.7229
EXOSC1	chr10	24.8029	18.021	1.37634	54	17	169.446	98.4801
HNRNPC	chr14	453.381	329.424	1.37628	219	88	102.542	73.6743
DPH3	chr3	61.2469	44.5027	1.37625	18	6	48.1715	68.7527
SLC16A1	chr1	40.9436	29.7511	1.37621	174	74	105.037	115.399
FKBP3	chr14	128.561	93.4384	1.37589	54	17	103.191	62.167
Hs.663929	chr17	45.1074	32.7885	1.37571	9	3	30.4727	41.2555
PLTP	chr20	77.4361	56.2887	1.3757	36	11	66.979	54.7258
RAPGEF2	chr4	88.1815	64.108	1.37552	167	65	127.645	90.959
ATP8B2	chr1	45.4528	33.0467	1.37541	52	23	69.6443	54.3733
Hs.666488	chr2	21.567	15.6833	1.37516	9	3	78.0165	39.7095
HMCN1	chr1	5.78742	4.20874	1.3751	9	3	60.622	52.0793
EPB41	chr1	47.7825	34.7498	1.37504	106	40	245.068	225.577
Hs.704199	chr4	51.1198	37.1802	1.37492	36	11	75.8997	68.893
Hs.661570	chr3	4.98825	3.6282	1.37486	9	3	99.508	49.251
MAGT1	chrX	63.1927	45.9718	1.3746	95	43	111.159	116.312
Hs.680750	chr6	15.547	11.3131	1.37425	9	3	77.4185	61.1649
DDHD2	chr8	86.449	62.9067	1.37424	43	20	82.2315	49.9509
ZNF138	chr7	30.0837	21.8945	1.37402	18	6	80.074	92.4858
EFTUD2	chr17	193.837	141.079	1.37396	18	6	98.8915	97.5462
LOC728769	chr5	71.5692	52.0954	1.37381	9	3	43.3947	46.7301
ASAP1	chr8	89.5605	65.1948	1.37374	72	23	69.8692	71.7361
SIAH1	chr16	76.2187	55.4866	1.37364	138	63	122.494	120.915
FAM172A	chr5	46.4497	33.8192	1.37347	52	23	65.9381	39.9922
PCSK9	chr1	46.7704	34.0541	1.37342	9	3	42.1227	37.6496
PSMD10	chrX	142.813	103.985	1.3734	45	14	33.5198	38.9731
SPIN1	chr9	135.381	98.5743	1.37339	45	14	97.7827	54.0782
PRPF38A	chr1	139.733	101.765	1.37309	18	6	24.5553	29.3674
Hs.676276	chr7	43.6637	31.8043	1.37289	43	20	66.4168	62.2839
FOLR3	chr11	12.9701	9.4478	1.37282	36	11	132.273	43.46
IGLL1	chr22	172.699	125.806	1.37274	36	11	200.761	106.832
C9orf41	chr9	26.4918	19.2987	1.37272	18	6	81.7434	64.6176
RNF133	chr7	4.87212	3.54945	1.37264	9	3	40.6641	54.638
Hs.597990	chr4	68.8178	50.1448	1.37238	9	3	33.9545	16.8938
LINC00857	chr10	12.5928	9.17811	1.37204	9	3	76.3487	107.225
PAK1IP1	chr6	33.9042	24.7133	1.3719	36	11	62.9292	35.0233
Hs.285214	chr21	16.8561	12.2882	1.37172	9	3	40.2064	53.6042
FZD8	chr10	15.3769	11.21	1.37171	54	17	245.393	81.2186
CALM3	chr19	192.773	140.546	1.3716	88	34	56.6269	56.0594
STYX	chr14	39.3909	28.7248	1.37132	36	12	83.5795	71.9961
ARSD	chrX	30.249	22.0623	1.37107	108	34	103.122	74.4924
Hs.656093	chr19	63.3994	46.243	1.371	9	3	57.4577	12.7065
TNKS1BP1	chr11	14.29	10.423	1.371	9	3	42.9706	23.4058
TMEM50A	chr1	209.606	152.887	1.37098	45	14	65.9673	64.7487
ZNF491	chr19	2.32111	1.69334	1.37073	9	3	86.9187	?
THOC7	chr3	148.388	108.267	1.37057	45	14	78.5002	42.1601
SMC3	chr10	106.694	77.869	1.37017	138	63	110.235	96.8478
Hs.733471	chr20	11.5436	8.42502	1.37015	9	3	62.8272	43.878
LAMTOR5	chr1	267.543	195.271	1.37011	72	22	36.6179	24.5606
UGGT1	chr2	73.5646	53.6975	1.36998	72	23	112.566	92.1096
CARD9	chr9	39.2491	28.6506	1.36992	36	11	80.0233	35.7369
ATAD3C	chr1	14.6726	10.7111	1.36985	9	3	62.463	45.5477
BOD1	chr5	39.9876	29.1913	1.36985	9	3	40.3677	40.0073
HNRNPA2B1	chr7	557.014	406.626	1.36984	63	20	90.0438	76.9393
POLR3D	chr8	40.8075	29.7931	1.3697	36	11	66.7659	63.9009
GNG5	chr1	691.691	505.005	1.36967	36	11	58.9383	21.6228
SEPT2	chr2	299.583	218.727	1.36967	106	40	61.1028	57.862
MRPL13	chr8	67.4564	49.2544	1.36955	36	11	40.8937	46.3698
Hs.662007	chr22	7.73442	5.64782	1.36945	9	3	109.299	63.7011
DHX33	chr17	102.951	75.1786	1.36943	18	6	44.5238	41.8019
UBQLN4	chr1	93.6936	68.4185	1.36942	45	14	94.5471	36.4662
Hs.658776	chr2	95.575	69.7942	1.36938	9	3	17.7681	8.16942
TMEM123	chr11	217.507	158.847	1.36929	43	20	61.7488	56.565
LOC284600	chr1	6.51395	4.75742	1.36922	9	3	66.7757	72.7108
GTF2I	chr7	236.917	173.047	1.36909	131	54	98.3791	85.0697
C14orf119	chr14	71.5379	52.2532	1.36906	9	3	44.4542	17.0007
PRF1	chr10	180.655	131.96	1.36901	52	23	233.175	78.8482
POLD2	chr7	113.767	83.1057	1.36894	36	11	63.2865	20.9439
LOC731424	chr4	3.39478	2.48016	1.36877	9	3	86.2998	53.9431
FAM9C	chrX	9.0521	6.61374	1.36868	9	3	39.0934	60.5743
FRG1	chr4	111.036	81.134	1.36856	36	11	63.6517	53.2673
BMI1	chr10	128.491	93.9151	1.36816	36	11	66.4685	38.9067
Hs.595524	chr9	51.8451	37.8963	1.36808	52	23	89.7439	55.2947
Hs.655681	chr10	30.5089	22.301	1.36805	43	20	95.8844	87.8779
MCM6	chr2	273.613	200.019	1.36794	45	14	58.2268	69.2095
UNC5B-AS1	chr10	5.70904	4.1737	1.36786	9	3	144.862	102.933
Hs.665207	chr2	6.51171	4.7606	1.36783	9	3	37.3833	82.8807
KTN1	chr14	194.305	142.071	1.36766	122	51	68.9836	55.5398
CRY1	chr12	59.1121	43.2247	1.36756	43	20	98.3825	92.8075
BNIP2	chr15	153.978	112.599	1.3675	43	20	66.3722	53.0644
ABHD16A	chr6	105.342	77.0404	1.36736	18	6	79.7239	72.6825
SC5D	chr11	43.8381	32.0619	1.3673	79	31	88.2606	79.9788
FAM216A	chr12	73.3426	53.6415	1.36727	36	11	84.5436	39.4272
Hs.135587	chr4	20.9757	15.3437	1.36706	43	20	59.5059	77.271
TFB2M	chr1	90.4396	66.1651	1.36688	63	20	119.862	87.3001
NUP62CL	chrX	32.9233	24.0871	1.36685	45	14	78.0437	67.3074
ZNF256	chr19	79.5807	58.2227	1.36683	9	3	64.1419	26.8542
TMEM231	chr16	13.0666	9.562	1.36652	43	20	77.8819	38.6462
COX5A	chr15	408.353	298.84	1.36646	45	14	88.5095	71.5668
KANSL1	chr17	86.4396	63.2607	1.3664	27	9	133.907	89.3513
ITK	chr5	64.1194	46.9273	1.36635	43	20	92.3018	119.867
LEF1	chr4	45.5318	33.3245	1.36631	129	60	122.725	108.565
EIF2D	chr1	162.872	119.213	1.36622	36	11	35.0614	28.7019
TWF1	chr12	39.294	28.7637	1.3661	140	57	92.8789	89.2068
Hs.728926	chr16	48.5123	35.5182	1.36584	9	3	45.0866	37.6268
Hs.709640	chr1	61.8105	45.2737	1.36526	9	3	45.1188	33.1717
CAND1	chr12	64.963	47.5837	1.36524	131	54	61.8931	52.8594
LOC100129195	chr6	17.5418	12.8493	1.36519	27	9	78.8845	56.6285
GOLPH3	chr5	194.752	142.676	1.36499	36	11	54.054	49.5884
Hs.503854	chr11	22.2815	16.3239	1.36496	9	3	108.874	85.0235
CCDC117	chr22	75.9021	55.6126	1.36484	18	6	47.1	48.8911
PSMC6	chr14	122.102	89.4641	1.36482	36	11	73.0434	65.6086
CSTA	chr3	54.0244	39.5851	1.36477	36	11	148.915	108.497
TCFL5	chr20	22.1358	16.2209	1.36464	45	14	50.9645	44.7023
KBTBD6	chr13	28.3475	20.7731	1.36463	18	6	47.3652	33.7347
MEST	chr7	563.942	413.275	1.36457	36	11	49.2165	42.3158
ZNF638	chr2	127.008	93.0769	1.36455	97	37	57.173	63.4786
Hs.657657	chr9	9.42335	6.90583	1.36455	18	6	45.9401	56.6148
Hs.733630	chr18	36.7852	26.9612	1.36438	9	3	24.9134	18.6335
SLC39A10	chr2	62.3265	45.6812	1.36438	9	3	23.9454	37.4833
GART	chr21	60.6175	44.433	1.36425	233	106	114.803	90.87
UTP3	chr4	70.7833	51.8851	1.36423	43	20	61.6645	52.3457
GLO1	chr6	330.453	242.235	1.36418	36	11	47.9931	41.859
CTBP2	chr10	141.719	103.897	1.36403	215	100	91.5551	84.5694
CCNL1	chr3	589.28	432.017	1.36402	63	20	84.33	80.7725
Hs.732265	chr13	57.7959	42.3801	1.36375	9	3	22.3172	53.2347
WDR11	chr10	82.9311	60.8458	1.36297	36	11	67.8683	40.9445
TERF1	chr8	46.1681	33.8814	1.36264	79	31	42.1268	63.0613
CLTC	chr17	238.719	175.207	1.3625	88	34	117.713	143.502
FAM65B	chr6	41.5375	30.4933	1.36218	79	31	68.314	87.0041
RTCA	chr1	51.1241	37.5314	1.36217	88	34	112.029	102.068
DIP2B	chr12	63.4269	46.565	1.36212	27	9	111.525	96.0738
LOC100130938	chr18	68.7253	50.4691	1.36173	9	3	53.1682	34.5
LYPLAL1	chr1	35.8923	26.3586	1.36169	18	6	58.5532	79.0178
SNX5	chr20	354.319	260.215	1.36164	81	26	160.429	190.954
RPS25	chr11	1763.7	1295.35	1.36156	43	20	77.05	90.3894
SND1	chr7	308.058	226.284	1.36138	36	11	92.8167	66.8316
Hs.532326	chrX	78.6929	57.8047	1.36136	9	3	52.1912	32.7902
FOXJ3	chr1	60.9523	44.7738	1.36134	79	31	106.427	86.0495
KIF9-AS1	chr3	45.7883	33.6348	1.36134	9	3	32.2944	23.7458
IARS	chr9	360.598	264.894	1.36129	36	11	39.0158	34.9428
TMPO	chr12	88.816	65.2596	1.36097	147	66	107.129	89.1976
DAD1	chr14	586.574	431.047	1.36081	36	11	56.513	47.8388
Hs.659425	chr3	8.40411	6.17609	1.36075	9	3	56.1077	33.099
LOC100507498	chr12	8.43092	6.19582	1.36074	9	3	68.9488	25.4588
LRRC58	chr3	91.82	67.4869	1.36056	18	6	51.8561	47.9802
SP110	chr2	98.9578	72.7337	1.36055	167	65	70.7697	42.8028
Hs.22930	chr1	19.2757	14.1677	1.36054	9	3	43.7781	46.2567
TMEM256	chr17	142.961	105.091	1.36035	9	3	22.886	13.4761
Hs.49329	chr17	5.49794	4.04169	1.36031	9	3	121.452	21.0295
SDHB	chr1	50.8219	37.3693	1.35999	79	31	76.8643	73.3563
MRPL52	chr14	71.8967	52.8715	1.35984	52	23	102.406	70.6539
LOC100996385	chr5	26.718	19.6497	1.35971	9	3	58.225	86.2446
Hs.595378	chr8	68.8538	50.6465	1.3595	43	20	56.2474	38.2176
CEP120	chr5	27.9207	20.5381	1.35946	18	6	46.2086	67.5664
MARCKSL1	chr1	258.59	190.255	1.35918	36	11	65.2059	35.0934
Hs.659695	chr3	347.079	255.379	1.35907	9	3	56.7266	39.2839
GLTP	chr12	59.4731	43.7604	1.35906	45	14	83.4858	72.0835
CAPZA2	chr7	126.2	92.8613	1.35902	95	43	91.3599	66.878
UQCRC2	chr16	261.552	192.464	1.35897	81	25	63.5577	60.0523
SAFB	chr19	58.8067	43.2813	1.35871	122	51	119.935	115.055
DTX4	chr11	52.5595	38.6873	1.35857	43	20	80.9484	33.4002
FDXR	chr17	16.3625	12.0456	1.35839	36	11	54.3962	52.6947
TMTC4	chr13	52.7144	38.8137	1.35814	27	9	54.3176	32.1994
YBX3	chr12	278.186	204.845	1.35803	131	54	139.767	98.8513
Hs.655490	chr15	17.8723	13.161	1.35798	43	20	72.4095	73.4309
[truncated: 23,957 more rows]
