# Supplementary material for: Integrated differential transcriptome maps of Acute Megakaryoblastic Leukemia (AMKL) in children with or without Down Syndrome (DS)
Source: BMC Med Genomics. 2014 Dec 5;7:63. doi: 10.1186/s12920-014-0063-z (PMC4304173; doi:10.1186/s12920-014-0063-z)
Supplement: Additional file 9 — Table listing the 25,800 mapped loci of Transcriptome Map Comparison of TMD vs. MK Cells (Pool 'C' vs Pool 'D') sorted in descending order of 'C'/'D' expression value. N/A: not available. [file 12920_2014_63_MOESM9_ESM.xls]

## Sheet: Sheet1
Additional file 9. List of 25,800 mapped loci of Transcriptome Map Comparison of TMD vs. MK Cells (Pool 'C' vs Pool 'D' ) sorted in descending order of 'C'/'D' expression value. N/A: not available.
Gene name	Chr	Value 'C'	Value 'D'	Ratio 'C'/'D'	Data points 'C'	Data points 'D'	SD as % of Expression 'C'	SD as % of Expression 'D'
Hs.436357	chr3	17.1065	0.0116819	1464.36	3	1	48.8285	0
Hs.708778	chr5	9.25694	0.0350456	264.14	3	1	70.7403	0
Hs.586159	chr4	11.2056	0.0467275	239.807	3	1	32.9952	0
Hs.679455	chr4	114.324	0.478957	238.693	3	1	36.7424	0
Hs.673510	chr9	119.278	0.525685	226.9	3	1	51.4348	0
Hs.538028	chr1	34.5122	0.163546	211.024	3	1	14.5897	0
Hs.147593	chr7	62.6483	0.303729	206.264	3	1	30.6182	0
FAM110C	chr2	46.8631	0.233638	200.58	3	1	8.6388	0
Hs.671169	chr2	32.5229	0.163546	198.86	3	1	24.5492	0
Hs.602281	chr4	20.8208	0.105137	198.035	3	1	86.0675	0
LINC00494	chr20	103.768	0.525685	197.396	3	1	59.9782	0
LOC100130548	chr9	109.528	0.572412	191.345	3	1	35.7761	0
LOC100505946	chr4	46.0036	0.24532	187.525	3	1	34.9066	0
Hs.658595	chr6	25.8327	0.140183	184.279	3	1	31.6495	0
Hs.661673	chr8	42.2162	0.233638	180.691	3	1	9.02069	0
Hs.677505	chr10	48.1344	0.268683	179.149	3	1	17.8486	0
Hs.655847	chr5	31.3329	0.175228	178.812	3	1	52.7533	0
Hs.658803	chr8	41.0047	0.233638	175.506	3	1	3.34396	0
LOC100506377	chr3	14.1749	0.0817732	173.344	3	1	55.9918	0
Hs.655766	chr16	30.3486	0.175228	173.195	3	1	51.1538	0
Hs.130213	chr3	54.5493	0.315411	172.947	3	1	31.063	0
Hs.659601	chr5	13.9889	0.0817732	171.069	3	1	51.3065	0
Hs.659514	chr20	34.113	0.210274	162.231	3	1	64.4248	0
LOC728114	chr12	63.4064	0.397184	159.64	3	1	69.52	0
Hs.389441	chr17	104.286	0.665867	156.617	3	1	36.5885	0
OTX2-AS1	chr14	23.474	0.151864	154.572	3	1	45.078	0
Hs.657449	chr12	64.2308	0.420548	152.731	3	1	48.8813	0
Hs.654357	chr8	47.7256	0.315411	151.313	3	1	6.24977	0
Hs.661619	chr13	56.4383	0.37382	150.977	3	1	64.9629	0
Hs.734871	chr16	62.1178	0.420548	147.707	3	1	24.8973	0
FNDC7	chr1	77.8369	0.537367	144.849	3	1	69.0353	0
JAKMIP2-AS1	chr5	49.0033	0.338775	144.649	3	1	30.1959	0
Hs.661374	chr5	24.8027	0.175228	141.545	3	1	71.0325	0
Hs.590720	chr9	8.20914	0.0584094	140.545	3	1	11.1283	0
INSC	chr11	27.7399	0.198592	139.683	3	1	19.6896	0
Hs.46932	chr16	78.0965	0.572412	136.434	3	1	35.4303	0
Hs.171480	chr1	37.416	0.280365	133.454	3	1	57.3119	0
Hs.519771	chr5	73.1749	0.549048	133.276	3	1	15.5417	0
Hs.572795	chr2	74.6471	0.56073	133.125	3	1	11.7433	0
Hs.637734	chr2	18.5148	0.140183	132.076	3	1	77.6423	0
Hs.721243	chr11	1527.28	12.0283	126.974	3	1	171.536	0
TMEM241	chr18	2224.41	17.6043	126.356	6	8	57.11	115.779
Hs.666779	chr1	82.7551	0.677549	122.139	3	1	19.6315	0
C9orf57	chr9	36.3862	0.303729	119.798	3	1	68.4027	0
Hs.580781	chr20	117.473	1.01632	115.586	3	1	28.7959	0
IYD	chr6	18.7279	0.163546	114.511	3	1	39.5652	0
C13orf45	chr13	29.1293	0.257001	113.343	3	1	36.2815	0
LOC339975	chr4	60.0371	0.537367	111.725	3	1	7.34417	0
Hs.732400	chr4	7.78765	0.0700913	111.107	3	1	41.877	0
DCAF12L2	chrX	43.0179	0.397184	108.307	3	1	45.8249	0
Hs.667349	chr14	34.5641	0.327093	105.671	3	1	28.5148	0
Hs.385561	chr1	41.6566	0.397184	104.88	3	1	37.7978	0
Hs.656862	chr1	20.7802	0.198592	104.638	3	1	22.0532	0
LOC100506385	chr21	19.297	0.18691	103.242	3	1	68.9605	0
Hs.655784	chr17	43.1683	0.420548	102.648	3	1	22.2984	0
Hs.662113	chr14	41.6403	0.408866	101.843	3	1	36.4777	0
Hs.272317	chr22	65.1887	0.665867	97.9005	3	1	19.1632	0
Hs.149229	chr14	71.2788	0.735959	96.8516	3	1	6.34148	0
LOC283731	chr15	62.9169	0.665867	94.4887	3	1	15.9517	0
CMBL	chr5	1063.55	11.6712	91.1257	9	8	168.837	30.0787
Hs.557142	chr13	27.6042	0.303729	90.8842	3	1	57.5242	0
Hs.634168	chr6	129.487	1.42519	90.8562	3	1	22.2488	0
Hs.321359	chr15	87.9037	1.00464	87.4976	3	1	23.7708	0
Hs.661406	chr4	141.2	1.61562	87.3965	3	1	29.9099	0
LOC729307	chr4	37.7654	0.43223	87.3734	3	1	24.0204	0
Hs.606045	chr15	39.6474	0.490639	80.8078	3	1	32.9167	0
Hs.200266	chr12	19.7617	0.24532	80.5548	3	1	75.3701	0
KIAA2022	chrX	297.885	3.78579	78.6851	9	2	260.908	93.6912
Hs.659830	chr1	40.8752	0.525685	77.7561	3	1	31.0464	0
Hs.516951	chr20	33.5573	0.43223	77.6377	3	1	33.8946	0
Hs.16732	chr2	26.8613	0.350456	76.6467	3	1	52.0526	0
Hs.468488	chr10	63.2686	0.829414	76.2811	3	1	15.3376	0
Hs.569266	chr13	50.703	0.665867	76.1457	3	1	11.0711	0
Hs.544560	chr6	22.9656	0.303729	75.612	3	1	25.549	0
DPH6-AS1	chr15	43.2754	0.572412	75.6017	3	1	25.6292	0
Hs.656907	chr4	27.2731	0.362138	75.3113	3	1	54.2033	0
Hs.658556	chr12	18.4144	0.24532	75.0629	3	1	76.3579	0
Hs.566451	chr6	64.3916	0.887823	72.5275	3	1	33.1256	0
Hs.670299	chr6	9.31752	0.128501	72.5095	3	1	17.3571	0
Hs.603871	chr3	96.5422	1.34342	71.8632	3	1	24.6201	0
UBXN2A	chr2	806.134	11.2281	71.7964	3	7	72.9298	18.2406
ISM1-AS1	chr20	39.3785	0.549048	71.7214	3	1	29.9071	0
Hs.634973	chr4	7.4768	0.105137	71.1149	3	1	40.0414	0
Hs.673507	chr6	41.4557	0.584094	70.9744	3	1	26.9487	0
LOC285419	chr4	71.9856	1.02801	70.0245	3	1	29.5127	0
Hs.223715	chr3	33.2885	0.478957	69.5021	3	1	48.9194	0
Hs.637730	chr20	52.6863	0.759322	69.3859	3	1	37.2868	0
PRR9	chr1	39.5582	0.572412	69.1079	3	1	70.2118	0
Hs.638583	chr5	33.8217	0.490639	68.934	3	1	17.3461	0
Hs.668370	chrX	17.6573	0.257001	68.7049	3	1	68.6869	0
Hs.596857	chr1	45.7262	0.665867	68.6716	3	1	19.6102	0
Hs.606954	chr16	31.7137	0.467275	67.8695	3	1	139.375	0
LINC00558	chr13	12.5803	0.18691	67.3066	3	1	55.3576	0
Hs.732760	chr19	109.691	1.63546	67.0705	3	1	21.7628	0
Hs.560050	chr12	31.9542	0.478957	66.7161	3	1	51.8303	0
LOC729324	chr2	29.4755	0.443912	66.3995	3	1	22.1707	0
Hs.663663	chr1	11.6279	0.175228	66.3584	3	1	69.0083	0
Hs.652882	chr8	12.1752	0.18691	65.1395	3	1	64.6344	0
LOC100506219	chr5	151.934	2.33638	65.03	3	1	30.3219	0
Hs.667723	chr3	125.667	1.93919	64.8039	3	1	36.0012	0
CDYL2	chr16	836.486	13.1187	63.763	3	8	72.5552	69.7892
Hs.656177	chr2	73.6897	1.15651	63.7175	3	1	12.3311	0
LINC00692	chr3	51.7495	0.815323	63.4712	6	2	82.599	80.6332
LOC339666	chr22	111.196	1.75228	63.4577	3	1	32.7801	0
Hs.737141	chr8	37.3016	0.595776	62.6102	3	1	54.2592	0
Hs.664302	chr2	20.4534	0.327093	62.5309	3	1	70.1899	0
Hs.436191	chr3	22.6247	0.37382	60.523	3	1	41.2849	0
FNDC9	chr5	31.655	0.525685	60.2167	3	1	44.0038	0
Hs.12264	chr1	23.0809	0.385502	59.8724	3	1	31.9769	0
Hs.736182	chr1	145.582	2.4532	59.3439	3	1	50.2331	0
Hs.596272	chr1	28.3311	0.478957	59.1516	3	1	3.45076	0
Hs.610506	chr1	59.0723	1.00464	58.7994	3	1	8.65424	0
Hs.334181	chr21	36.3987	0.61914	58.7891	3	1	13.0976	0
Hs.385737	chr19	50.7978	0.864459	58.7625	3	1	27.5591	0
LOC100506558	chr8	23.2	0.397184	58.4112	3	1	37.0054	0
Hs.736246	chr1	27.9634	0.478957	58.3839	3	1	44.608	0
Hs.633212	chr2	14.8489	0.257001	57.7776	3	1	31.0243	0
GRID1-AS1	chr10	17.318	0.303729	57.0179	3	1	34.9799	0
Hs.434704	chr16	60.5701	1.06305	56.9776	3	1	61.139	0
Hs.650046	chr11	40.2957	0.712595	56.5479	3	1	21.2267	0
Hs.667493	chr12	80.3093	1.42519	56.3499	3	1	6.351	0
Hs.263832	chr3	66.5644	1.19155	55.8636	3	1	19.3076	0
Hs.655078	chr3	15.6368	0.280365	55.7728	3	1	56.5626	0
LOC285501	chr4	27.2516	0.490639	55.5431	3	1	49.2224	0
LINC00635	chr3	28.5493	0.525685	54.3089	3	1	21.653	0
Hs.382313	chr13	49.849	0.922869	54.0153	3	1	33.8443	0
PABPC1L2B	chrX	140.765	2.62842	53.5549	3	1	51.1435	0
LOC340094	chr5	13.4185	0.25116	53.4259	6	2	46.7399	36.1776
Hs.648885	chr7	295.791	5.57226	53.0828	3	1	35.998	0
Hs.196134	chrX	30.9876	0.584094	53.0524	3	1	50.9129	0
STL	chr6	51.5706	1.00464	51.3323	3	1	35.4983	0
Hs.436393	chr1	23.3046	0.455593	51.1521	3	1	43.9589	0
Hs.563856	chr1	320.231	6.27317	51.0477	3	1	51.0256	0
Hs.657814	chr19	36.7978	0.724277	50.8063	3	1	13.9344	0
C17orf78	chr17	17.101	0.338775	50.4791	3	1	51.693	0
Hs.636821	chr5	19.342	0.385502	50.1736	3	1	39.4842	0
Hs.529542	chr3	21.6328	0.43223	50.0493	3	1	51.5972	0
Hs.13480	chr8	154.898	3.10738	49.8483	3	1	32.437	0
Hs.636074	chr1	497.746	9.98592	49.8448	3	1	48.3017	0
Hs.593356	chr8	26.6938	0.537367	49.6752	3	1	20.6945	0
LOC100130964	chr8	16.2341	0.327093	49.6316	3	1	30.8651	0
LINC00326	chr6	17.3821	0.350456	49.5984	3	1	70.3264	0
Hs.666428	chr5	19.5587	0.397184	49.2434	3	1	53.69	0
LOC100507024	chr6	56.3136	1.15651	48.6928	3	1	19.8389	0
Hs.196042	chr3	6.75958	0.140183	48.2198	3	1	49.0834	0
Hs.664073	chr4	28.16	0.584094	48.2115	3	1	21.8549	0
Hs.655421	chr2	33.5598	0.700913	47.8801	3	1	27.3813	0
Hs.124515	chr6	17.0536	0.362138	47.0913	3	1	34.0795	0
Hs.604501	chr3	144.072	3.11906	46.1907	3	1	47.2458	0
ESRG	chr3	19.8111	0.43223	45.8347	3	1	45.4113	0
Hs.672681	chr2	27.7924	0.607458	45.7519	3	1	23.3753	0
Hs.661656	chr7	76.8141	1.68219	45.6631	3	1	15.0191	0
Hs.721359	chr4	51.515	1.13314	45.4621	3	1	46.178	0
Hs.580313	chr2	249.948	5.51833	45.2941	3	1	44.4827	0
Hs.639240	chr3	177.062	3.93382	45.0102	3	1	66.6529	0
SLC7A11-AS1	chr4	55.1391	1.2266	44.9529	3	1	35.3378	0
Hs.12764	chr12	323.552	7.20772	44.8897	3	1	34.4324	0
Hs.658531	chr1	62.3325	1.39014	44.8389	3	1	20.1307	0
Hs.211033	chr12	37.1854	0.829414	44.8333	3	1	19.2222	0
FAM166B	chr9	35.4668	0.794368	44.6479	3	1	54.7383	0
Hs.713005	chr8	20.1849	0.455593	44.3046	3	1	4.34937	0
Hs.143821	chr7	64.1916	1.47192	43.6109	3	1	12.3267	0
Hs.667320	chr7	59.9152	1.39014	43.1	3	1	40.3785	0
SH3PXD2A-AS1	chr10	25.9687	0.607458	42.7498	3	1	23.6867	0
Hs.128128	chr3	16.4161	0.385502	42.5836	3	1	15.0058	0
Hs.665297	chr15	21.8668	0.514003	42.5421	3	1	82.7189	0
LOC101060007	chr5	352.905	8.31696	42.432	3	1	18.8237	0
Hs.637782	chr7	37.3738	0.887823	42.096	3	1	42.7726	0
LOC100506813	chr22	139.253	3.32934	41.8261	3	1	107.381	0
Hs.124672	chr22	35.6271	0.852777	41.7777	3	1	38.5629	0
Hs.635700	chr18	73.736	1.76498	41.7772	3	1	49.8968	0
Hs.435027	chr7	70.5988	1.69387	41.6789	3	1	7.09717	0
Hs.306690	chr3	61.2996	1.47246	41.6306	3	1	48.5489	0
Hs.143610	chr9	47.5923	1.14482	41.5717	3	1	61.0758	0
SHISA8	chr22	37.6995	0.911187	41.3741	3	1	28.4165	0
C2orf73	chr2	39.4837	0.969596	40.7218	3	1	63.4934	0
FAM47C	chrX	17.6	0.43223	40.719	3	1	59.9378	0
Hs.669653	chr8	777.739	19.133	40.649	6	2	126.556	57.0891
HEPACAM2	chr7	43.3039	1.07473	40.2927	3	1	32.1159	0
LOC100507652	chr1	46.5577	1.15651	40.2572	3	1	36.7914	0
Hs.613658	chr19	33.7905	0.841096	40.1744	3	1	32.1908	0
LINC00282	chr13	27.1406	0.677549	40.057	3	1	59.1976	0
Hs.440981	chr12	71.8043	1.82237	39.4015	3	1	24.0236	0
LOC100188947	chr10	13.7652	0.350456	39.2778	3	1	33.3043	0
Hs.664474	chr7	7.34129	0.18691	39.2771	3	1	57.7792	0
Hs.611098	chr6	165.082	4.21716	39.1453	3	1	28.9871	0
Hs.604377	chr7	57.5504	1.47192	39.0989	3	1	29.409	0
Hs.656932	chr10	27.7707	0.712595	38.9712	3	1	18.73	0
LOC100996371	chr3	82.7037	2.1261	38.8992	3	1	53.5549	0
LRRN1	chr3	14.5201	0.37382	38.8425	3	1	66.6371	0
Hs.519941	chr6	18.0376	0.467275	38.6016	3	1	14.5313	0
PTGS2	chr1	2256.36	59.1527	38.1447	20	20	147.594	131.592
Hs.560346	chr15	243.721	6.3991	38.0867	3	1	37.3361	0
Hs.634501	chr7	105.1	2.76861	37.9613	3	1	22.734	0
Hs.553957	chr5	29.2639	0.771004	37.9555	3	1	12.1652	0
C9orf62	chr9	26.4945	0.700913	37.8001	3	1	51.3002	0
Hs.662048	chr1	69.5951	1.84574	37.7058	3	1	13.5114	0
Hs.407480	chr4	34.7262	0.922869	37.6285	3	1	16.479	0
Hs.665951	chr7	36.8004	0.981278	37.5025	3	1	57.9433	0
Hs.614259	chr5	105.904	2.82702	37.4615	3	1	17.6858	0
Hs.549598	chr2	53.6136	1.43687	37.3128	3	1	18.3894	0
LINC00514	chr16	39.2064	1.06305	36.881	3	1	37.0175	0
C10orf62	chr10	90.1194	2.4532	36.7355	3	1	61.7284	0
Hs.658019	chr4	11.5731	0.315411	36.6923	3	1	48.1358	0
Hs.596724	chr15	12.8349	0.350456	36.6234	3	1	52.5303	0
Hs.637627	chr1	531.266	14.5219	36.5838	3	1	42.1952	0
CGA	chr6	360.581	9.95032	36.2381	14	19	159.746	27.2854
C16orf82	chr16	59.1176	1.63546	36.1473	3	1	33.9115	0
Hs.596967	chr16	46.8547	1.29669	36.1341	3	1	39.8824	0
NUTM2F	chr9	124.07	3.44616	36.0025	3	1	31	0
Hs.436882	chr6	54.8083	1.52603	35.9156	3	1	49.5513	0
Hs.511486	chr7	29.7668	0.829414	35.889	3	1	8.18481	0
Hs.741672	chr14	38.0383	1.06305	35.7822	3	1	19.2058	0
Hs.656873	chr11	64.0615	1.79967	35.5963	3	1	30.5426	0
Hs.660295	chr5	24.4718	0.689231	35.506	3	1	25.0137	0
Hs.677061	chr7	58.6721	1.65883	35.3697	3	1	37.5144	0
Hs.571256	chr7	64.2222	1.82237	35.2409	3	1	40.3039	0
KRTAP2-1	chr17	20.5013	0.584094	35.0993	3	1	34.7683	0
Hs.670032	chr2	15.465	0.443912	34.8379	3	1	31.3075	0
COL6A6	chr3	60.6507	1.74338	34.7892	3	1	21.9883	0
PRICKLE2-AS3	chr3	315.856	9.08918	34.7508	3	1	33.2682	0
LOC100996255	chr15	2066.68	59.5212	34.7218	3	1	76.6269	0
Hs.592015	chr15	61.1493	1.77565	34.4378	3	1	44.7735	0
Hs.9187	chr9	23.9646	0.700913	34.1905	3	1	13.5288	0
Hs.734120	chr10	126.8	3.71225	34.1572	3	1	10.3746	0
LOC340017	chr4	9.92427	0.292047	33.9817	3	1	91.6273	0
Hs.668675	chr11	575.597	16.9971	33.8644	3	1	41.0597	0
Hs.97313	chr8	51.3837	1.51909	33.8254	3	1	23.4431	0
Hs.121735	chr18	175.913	5.21124	33.7564	3	1	20.9721	0
TMEFF2	chr2	755.073	22.4691	33.6049	9	9	190.281	44.2697
LOC145757	chr15	21.0638	0.630822	33.391	3	1	66.1757	0
LOC643623	chr6	35.8802	1.07473	33.3852	3	1	46.1877	0
Hs.354110	chr4	37.7434	1.13314	33.3086	3	1	16.0252	0
Hs.669747	chr19	18.6717	0.56073	33.2989	3	1	23.5171	0
Hs.535810	chr5	30.4988	0.934551	32.6347	3	1	34.9445	0
Hs.229275	chr1	70.7458	2.17283	32.5593	3	1	29.4467	0
Hs.660637	chr9	12.9318	0.397184	32.5586	3	1	47.5895	0
SPRR4	chr1	373.333	11.4867	32.5014	3	8	56.5792	81.5112
RASEF	chr9	734.942	22.6567	32.4382	15	12	144.57	149.38
CDAN1	chr15	242.782	7.4928	32.402	6	1	113.105	0
Hs.658327	chr6	103.122	3.18915	32.3352	3	1	82.6903	0
Hs.559593	chr1	36.8645	1.14482	32.201	3	1	42.1529	0
Hs.661277	chr9	28.8378	0.899505	32.0597	3	1	39.7786	0
Hs.561094	chr22	58.8756	1.84574	31.8982	3	1	29.4402	0
Hs.663957	chr5	25.6891	0.80605	31.8703	3	1	27.76	0
Hs.436018	chr5	70.8604	2.22587	31.8349	3	1	51.5036	0
Hs.677406	chr1	3610.4	114.191	31.6172	3	1	41.8092	0
LINC00290	chr4	8.49406	0.268683	31.6137	3	1	72.3878	0
Hs.595972	chr1	11.0588	0.350456	31.5553	3	1	70.6375	0
Hs.734767	chr13	91.0588	2.88642	31.5473	6	2	64.2405	82.3708
Hs.46730	chr4	25.4099	0.80605	31.524	3	1	19.7129	0
Hs.663763	chr7	199.608	6.34459	31.4611	3	1	35.2397	0
SERPINB12	chr18	230.041	7.33215	31.3742	3	8	29.9246	41.5531
Hs.555199	chr3	24.0049	0.771004	31.1346	3	1	82.0153	0
Hs.638709	chr1	27.0736	0.876141	30.901	3	1	21.303	0
Hs.661499	chr11	12.9309	0.420548	30.7477	3	1	56.8772	0
Hs.657817	chr2	945.905	30.7825	30.7287	9	3	152.159	78.7015
Hs.657235	chr3	39.8442	1.29669	30.7276	3	1	73.3561	0
ZNF445	chr3	778.025	25.3296	30.7161	6	9	123.284	69.6282
Hs.653916	chr6	14.6619	0.478957	30.6122	3	1	60.7074	0
Hs.584800	chrX	31.2977	1.02801	30.445	3	1	50.7941	0
Hs.274848	chr4	63.6314	2.09106	30.4302	3	1	50.555	0
Hs.12799	chr9	7.80418	0.257001	30.3663	3	1	41.3265	0
Hs.591107	chr15	33.8356	1.12146	30.171	3	1	58.0207	0
LOC100996671	chr12	24.6257	0.817732	30.1147	3	1	9.43927	0
Hs.650324	chr2	56.3492	1.87627	30.0326	3	1	26.512	0
LOC339166	chr17	265.336	8.8552	29.9639	3	1	24.3516	0
Hs.216363	chr1	26.0113	0.876141	29.6885	3	1	33.9978	0
FGF14-IT1	chr13	81.5827	2.75356	29.6281	3	1	17.7684	0
Hs.691592	chr3	18.5878	0.630822	29.466	3	1	34.1153	0
LINC00632	chrX	9.94869	0.338775	29.3667	3	1	34.6248	0
Hs.602837	chr2	57.2072	1.95087	29.3239	3	1	11.2191	0
Hs.669066	chr11	25.9662	0.887823	29.247	3	1	18.5257	0
Hs.116150	chr13	103.17	3.52793	29.2438	3	1	36.0426	0
LCA5L	chr21	212.261	7.26789	29.2053	3	8	61.1661	61.513
MYLK-AS1	chr3	61.0609	2.10274	29.0387	3	1	60.4713	0
Hs.648805	chr6	56.5709	1.95087	28.9977	3	1	21.2999	0
Hs.129581	chr16	62.0892	2.14191	28.9878	3	1	5.43372	0
Hs.657965	chr9	193.47	6.6864	28.9348	3	1	38.7727	0
LOC100130476	chr6	13.4929	0.467275	28.8757	3	1	28.7614	0
Hs.385630	chr3	130.696	4.53257	28.8349	3	1	27.1297	0
Hs.732303	chr9	22.4434	0.782686	28.6748	3	1	80.314	0
Hs.666518	chr6	17.7125	0.61914	28.6082	3	1	72.3281	0
Hs.156213	chr7	38.3693	1.34342	28.561	3	1	42.9684	0
Hs.667570	chr3	12.6763	0.443912	28.556	3	1	37.5206	0
Hs.551982	chr18	4.30385	0.151864	28.3401	3	1	48.9379	0
ATP6V0D2	chr8	335.764	11.8699	28.287	9	10	74.1557	82.9183
Hs.676290	chr9	52.3819	1.85742	28.2014	3	1	68.5814	0
LINC00540	chr13	72.4944	2.5817	28.0801	3	1	26.5167	0
Hs.669764	chr20	60.7939	2.17283	27.9791	3	1	47.9476	0
SPPL2C	chr17	18.613	0.665867	27.953	3	1	50.032	0
Hs.385516	chr10	21.1885	0.759322	27.9044	3	1	21.8244	0
Hs.657647	chr2	104.195	3.75029	27.7831	3	1	6.46056	0
CLCA1	chr1	319.228	11.5	27.759	20	19	116.682	34.5081
Hs.720373	chr8	74.448	2.69851	27.5885	3	1	31.7002	0
Hs.557382	chr3	42.1933	1.53033	27.5714	3	1	28.721	0
Hs.130744	chr12	126.454	4.61434	27.4045	3	1	23.9278	0
Hs.635771	chr20	7.94025	0.292047	27.1883	3	1	8.38253	0
Hs.519180	chr5	25.6792	0.946232	27.1384	3	1	27.4798	0
Hs.550808	chr1	44.0482	1.62378	27.127	3	1	55.9757	0
Hs.677245	chr15	60.6078	2.24292	27.0218	3	1	65.1849	0
Hs.658476	chr17	153.549	5.6931	26.9711	3	1	11.0327	0
Hs.665346	chr9	35.5782	1.32005	26.9521	3	1	38.947	0
DCAF6	chr1	2481.77	92.1175	26.9413	23	21	176.136	56.9319
MPV17L	chr16	653.089	24.3545	26.816	3	8	8.41498	65.0357
SHISA2	chr13	18.0931	0.677549	26.7037	3	1	49.4625	0
Hs.665002	chr6	160.596	6.02785	26.6423	3	1	19.29	0
Hs.726575	chr19	533.824	20.0643	26.6057	3	1	73.8412	0
LOC100506530	chr15	44.3085	1.66659	26.5864	3	1	13.671	0
Hs.661950	chr15	31.2198	1.17987	26.4604	3	1	22.2701	0
Hs.665272	chr2	155.508	5.89935	26.3603	3	1	18.236	0
Hs.667844	chr11	440.183	16.7299	26.3111	3	1	43.0018	0
Hs.675567	chr14	36.7308	1.40183	26.2021	3	1	28.7528	0
Hs.676392	chr1	42.7284	1.64715	25.9409	3	1	6.08914	0
Hs.686516	chr10	20.3027	0.782686	25.9397	3	1	64.7957	0
APOC2	chr19	301.591	11.654	25.8787	17	28	66.6329	41.6251
Hs.128103	chr7	12.6697	0.490639	25.8229	3	1	16.5279	0
Hs.126521	chr20	21.3247	0.829414	25.7106	3	1	69.0819	0
LOC100996636	chr1	111.402	4.34187	25.6577	3	1	24.5745	0
FLJ33360	chr5	261.505	10.2492	25.5147	3	1	47.8659	0
Hs.740956	chr1	598.139	23.5598	25.3881	3	1	32.4492	0
Hs.658538	chr3	33.8046	1.33173	25.3839	3	1	75.0073	0
Hs.143077	chr10	94.4087	3.7283	25.3222	3	1	29.7025	0
Hs.649918	chr17	33.4066	1.32005	25.307	3	1	53.1089	0
MAMSTR	chr19	214.797	8.49273	25.2919	3	1	32.2549	0
TRIM4	chr7	1469.91	58.3421	25.1946	12	18	177.094	79.913
Hs.143911	chr1	202.659	8.06969	25.1136	3	1	26.3919	0
RPL34-AS1	chr4	18.4524	0.735959	25.0726	3	1	49.0105	0
UCA1	chr19	407.777	16.2683	25.0656	3	1	18.0982	0
Hs.729213	chr1	40.9279	1.63546	25.0253	3	1	49.1717	0
RNF148	chr7	10.5181	0.420548	25.0106	3	1	39.9057	0
CCDC62	chr12	238.14	9.52245	25.0083	3	8	51.3451	52.1634
LOC100270679	chr20	45.9771	1.84161	24.9657	3	1	39.539	0
GLDN	chr15	53.9571	2.17196	24.8426	6	1	65.616	0
Hs.658519	chr10	14.4972	0.584094	24.8199	3	1	102.71	0
Hs.655433	chr1	40.5559	1.63546	24.7978	3	1	8.20376	0
Hs.618417	chr3	11.8565	0.478957	24.7547	3	1	57.1686	0
Hs.632500	chr1	35.3753	1.43179	24.7071	3	1	37.4471	0
PRR20B	chr13	74.9331	3.04897	24.5765	3	1	28.8712	0
Hs.737992	chr17	17.2044	0.700913	24.5457	3	1	50.2631	0
Hs.734269	chr1	48.4226	1.97424	24.5273	3	1	30.8936	0
LOC100996667	chr9	364.264	14.8879	24.4671	3	1	48.0744	0
TMEM252	chr9	151.848	6.20669	24.4652	3	1	35.3695	0
Hs.657431	chr5	4.56509	0.18691	24.424	3	1	62.1994	0
Hs.666294	chr13	9.12795	0.37382	24.418	3	1	28.4676	0
FAM161B	chr14	246.85	10.15	24.3202	3	7	75.7311	29.2719
BCAR4	chr16	69.571	2.86206	24.308	3	1	20.5991	0
Hs.662285	chr8	31.4074	1.2952	24.249	3	1	46.1802	0
Hs.672758	chr13	39.8227	1.64715	24.1768	3	1	23.3784	0
Hs.670193	chr1	239.117	9.89608	24.1628	3	1	40.7783	0
Hs.742206	chr3	49.446	2.05601	24.0495	3	1	9.96556	0
Hs.737523	chr11	34.0991	1.42519	23.926	3	1	35.2213	0
Hs.553866	chr11	12.2813	0.514003	23.8935	3	1	56.494	0
Hs.555076	chr6	21.412	0.899505	23.8042	3	1	63.9127	0
THSD7B	chr2	8.60505	0.362138	23.7618	3	1	39.8489	0
ENHO	chr9	19.8943	0.841096	23.6529	3	1	53.4071	0
Hs.600025	chr14	22.5863	0.957914	23.5787	3	1	26.5664	0
Hs.730119	chr12	38.5465	1.64715	23.402	3	1	27.707	0
Hs.435972	chr7	63.2723	2.7102	23.346	3	1	10.7255	0
QRICH2	chr17	160.532	6.90878	23.236	3	8	48.2456	19.017
LOC100506165	chr6	10.0238	0.43223	23.1909	3	1	64.675	0
SYNE3	chr14	199.586	8.62526	23.1397	3	8	49.0847	35.9589
Hs.114322	chr17	6.72517	0.292047	23.0277	3	1	35.829	0
GMNC	chr3	101.95	4.44704	22.9254	3	1	19.9637	0
Hs.745357	chr8	15.5305	0.677549	22.9216	3	1	67.6008	0
Hs.591590	chr2	16.8193	0.735959	22.8536	3	1	15.6246	0
Hs.653381	chr10	214.033	9.46232	22.6195	3	1	24.9103	0
MAGI2-AS2	chr7	29.2891	1.29669	22.5876	3	1	67.5085	0
LINC00445	chr13	231.007	10.2299	22.5817	3	1	40.2619	0
TTTY5	chrY	241.798	10.7593	22.4734	3	8	49.5825	34.3738
IL17C	chr16	242.932	10.8395	22.4117	3	8	38.6894	28.1252
Hs.568970	chr11	15.1353	0.677549	22.3383	3	1	53.826	0
Hs.649169	chr9	59.0596	2.64689	22.3128	3	1	14.1992	0
Hs.86650	chr7	25.247	1.13314	22.2806	3	1	18.4446	0
Hs.98418	chr6	351.954	15.8418	22.2168	3	1	41.2734	0
Hs.676596	chr6	19.439	0.876141	22.187	3	1	24.0633	0
Hs.668323	chr12	36.4742	1.64715	22.1439	3	1	66.9727	0
SPANXA2-OT1	chrX	14.949	0.677549	22.0633	3	1	127.683	0
Hs.665862	chr4	315.51	14.4322	21.8614	3	1	33.0881	0
Hs.649325	chr2	139	6.36114	21.8514	3	1	23.6718	0
Hs.610427	chr2	11.2233	0.514003	21.835	3	1	36.1108	0
TBC1D28	chr17	17.0288	0.782686	21.7569	3	1	8.21234	0
Hs.734213	chr15	251.14	11.6134	21.625	3	1	46.074	0
Hs.598823	chr8	123.812	5.73621	21.5843	3	1	15.3472	0
Hs.129345	chr12	9.07472	0.420548	21.5783	3	1	31.8991	0
Hs.596805	chr3	68.5666	3.18582	21.5224	3	1	48.5956	0
Hs.386215	chr10	95.7913	4.4508	21.5223	3	1	33.5231	0
Hs.46669	chr2	56.7132	2.64011	21.4814	3	1	35.0038	0
PP2672	chr1	66.8565	3.11328	21.4746	3	1	56.6569	0
LOC100506413	chr7	33.3218	1.55369	21.4469	3	1	24.1753	0
Hs.668876	chr1	55.5085	2.60506	21.308	3	1	49.3656	0
LOC100507384	chr11	22.6425	1.06305	21.2996	3	1	61.7685	0
Hs.585812	chr17	190.228	8.94813	21.259	3	1	68.8623	0
Hs.635638	chr5	202.298	9.53242	21.2222	3	1	46.51	0
Hs.665682	chr11	67.4402	3.18915	21.1467	3	1	50.2373	0
LOC100505639	chr19	144.804	6.88063	21.0452	3	1	34.2327	0
ATP6V0E2-AS1	chr7	17.3921	0.829414	20.9691	3	1	27.2885	0
LINC00700	chr10	160.503	7.66647	20.9357	3	1	35.262	0
Hs.603218	chr10	12.8271	0.61914	20.7176	3	1	56.1618	0
Hs.327451	chr6	53.8475	2.60506	20.6704	3	1	8.73668	0
Hs.657905	chr20	55.902	2.7102	20.6265	3	1	32.7701	0
Hs.407582	chr5	67.5503	3.27521	20.6247	3	1	36.4416	0
LOC100506827	chr4	49.8648	2.42875	20.531	3	1	49.7277	0
Hs.356368	chr1	184.959	9.01841	20.509	3	1	88.2933	0
C21orf91-OT1	chr21	221.028	10.8199	20.4278	6	2	120.888	132.871
KLLN	chr10	43.5174	2.13778	20.3563	3	1	41.0837	0
SNX33	chr15	198.022	9.74356	20.3234	3	8	44.0063	51.4448
Hs.659886	chr6	214.233	10.5542	20.2983	3	1	15.9094	0
Hs.677102	chr2	23.6902	1.16819	20.2794	3	1	75.5632	0
Hs.241414	chr3	119.467	5.91103	20.2108	3	1	30.4864	0
ZNF705G	chr8	140.745	6.96626	20.2038	3	1	29.8495	0
Hs.568685	chr1	155.721	7.73341	20.1361	3	1	41.111	0
ZFHX4-AS1	chr8	92.2651	4.58396	20.1278	6	2	97.4248	95.0023
SCD5	chr4	508.473	25.2844	20.1101	20	29	232.781	66.9884
TMEM253	chr14	53.2369	2.65179	20.0758	3	1	26.5778	0
Hs.597895	chr11	124.738	6.21476	20.0713	3	1	16.9815	0
LOC285441	chr4	55.0872	2.74524	20.0664	3	1	21.6083	0
Hs.144196	chr2	29.8583	1.49528	19.9683	3	1	13.8644	0
KRTAP13-1	chr21	187.24	9.39056	19.9392	3	1	46.8106	0
AKR1C1	chr10	319.897	16.0892	19.8827	31	45	54.2926	62.971
Hs.662148	chr8	20.1327	1.01632	19.8093	3	1	68.7992	0
Hs.714479	chr1	27.2424	1.37846	19.7629	3	1	51.1311	0
Hs.671475	chr6	17.9969	0.911187	19.751	3	1	22.8792	0
Hs.7847	chr3	78.3311	3.98352	19.6638	3	1	37.8034	0
Hs.673744	chr3	29.8251	1.51864	19.6393	3	1	28.8063	0
Hs.657158	chr12	45.079	2.29619	19.632	3	1	65.8807	0
Hs.504187	chr11	10.5429	0.537367	19.6195	3	1	26.8219	0
LOC100505964	chr2	36.621	1.8691	19.5928	3	1	57.8537	0
NR2F2-AS1	chr15	17.1077	0.876141	19.5262	3	1	29.7728	0
D21S2088E	chr21	231.609	11.8667	19.5175	6	2	117.174	123.27
Hs.549659	chr5	271.684	13.9857	19.4259	3	1	37.0896	0
Hs.655900	chr16	236.823	12.1957	19.4186	3	1	32.0303	0
Hs.676183	chr12	457.951	23.5966	19.4075	3	1	71.3301	0
Hs.670008	chr1	212.162	10.9452	19.384	3	1	32.6413	0
Hs.659431	chr2	31.6397	1.63546	19.346	3	1	60.5596	0
CLEC3A	chr16	150.77	7.81188	19.3	3	8	42.3227	30.6777
LOC100506369	chr21	171.559	8.88991	19.2981	3	1	35.1601	0
LOC100506238	chr11	239.591	12.4332	19.2703	3	1	38.8943	0
Hs.638682	chr20	336.239	17.4761	19.2399	3	1	37.3429	0
STRC	chr15	185.746	9.66964	19.2092	3	15	38.8426	25.8805
CXorf67	chrX	10.093	0.525685	19.1997	3	1	32.0353	0
Hs.658586	chr2	16.8169	0.876141	19.1942	3	1	42.8519	0
Hs.666891	chr8	301.398	15.7161	19.1777	6	2	95.5978	96.2176
Hs.734597	chr10	11.6431	0.607458	19.1669	3	1	90.2741	0
TTTY11	chrY	118.477	6.19008	19.1399	3	8	27.3547	23.987
Hs.737044	chr13	89.882	4.70105	19.1196	6	2	105.884	24.7482
Hs.658594	chr17	368.159	19.2572	19.118	3	1	59.5458	0
NUMBL	chr19	329.555	17.244	19.1113	6	9	122.461	126.293
Hs.616890	chr7	96.0847	5.03489	19.0838	3	1	39.8072	0
TDRD10	chr1	194.516	10.194	19.0814	3	1	14.9281	0
Hs.132908	chr13	57.3981	3.01393	19.0443	3	1	25.5121	0
Hs.91145	chr2	25.7902	1.3586	18.9829	3	1	87.7512	0
Hs.668031	chr17	51.7106	2.73356	18.9169	3	1	44.3059	0
FAM78B	chr1	53.8822	2.85038	18.9035	6	2	51.0151	124.613
Hs.436137	chr6	50.2879	2.66347	18.8806	3	1	68.5526	0
CCDC129	chr7	141.21	7.4808	18.8763	6	2	98.5705	120.883
Hs.656129	chr5	165.071	8.78478	18.7906	3	1	6.37182	0
Hs.684594	chr21	95.1724	5.06994	18.7719	3	1	19.8879	0
Hs.661237	chr15	12.4991	0.665867	18.7711	3	1	54.3141	0
JARID2-AS1	chr6	55.8511	2.97888	18.749	3	1	47.316	0
LOC441025	chr4	104.542	5.59562	18.6828	3	1	18.1	0
Hs.656808	chr1	226.076	12.1074	18.6726	3	8	46.6839	116.195
Hs.570365	chr20	106.598	5.71244	18.6607	3	1	25.0714	0
Hs.7415	chr13	50.4692	2.71259	18.6055	3	1	17.1174	0
Hs.677296	chr6	57.346	3.08402	18.5946	3	1	46.451	0
Hs.664329	chr1	625.014	33.6286	18.5858	3	1	74.5613	0
Hs.645106	chr2	362.749	19.546	18.5588	3	1	23.5963	0
Hs.673517	chr12	67.5428	3.64475	18.5315	3	1	11.1703	0
CES4A	chr16	106.952	5.78294	18.4943	3	8	58.7563	38.8049
C20orf144	chr20	14.2242	0.771004	18.449	3	1	71.606	0
Hs.371846	chr2	78.7261	4.26766	18.4471	3	1	50.3312	0
Hs.601565	chr3	99.15	5.38151	18.4242	3	1	18.1735	0
Hs.663669	chr2	22.1541	1.20323	18.4122	3	1	83.1318	0
GALNT13	chr2	112.921	6.1471	18.3698	9	9	142.294	30.1242
Hs.27261	chr21	33.4071	1.82237	18.3317	3	1	137.888	0
Hs.664992	chr4	74.3689	4.05974	18.3186	3	1	44.8899	0
Hs.128395	chr1	48.3126	2.64729	18.2498	3	1	19.5254	0
Hs.553920	chr19	24.7538	1.36678	18.1111	3	1	37.7044	0
Hs.667813	chr5	9.51933	0.525685	18.1084	3	1	63.9458	0
LOC151171	chr2	148.198	8.1871	18.1014	3	1	57.3618	0
Hs.557081	chr11	94.6513	5.23348	18.0857	3	1	18.1303	0
Hs.670651	chr19	73.0743	4.04423	18.0688	3	1	60.0405	0
Hs.677040	chr15	19.1715	1.06305	18.0344	3	1	35.3082	0
NAV2-AS4	chr11	118.737	6.58867	18.0213	3	1	16.0016	0
Hs.702322	chr9	18.289	1.01632	17.9953	3	1	40.8547	0
Hs.649370	chr7	16.0972	0.899505	17.8956	3	1	55.8603	0
Hs.531632	chr19	173.241	9.68985	17.8786	3	1	32.0837	0
CCL4	chr17	372.067	20.8212	17.8696	11	19	67.928	111.373
Hs.656336	chr2	141.474	7.92032	17.8621	3	1	53.268	0
LOC100652778	chr18	114.378	6.40884	17.847	3	1	15.5023	0
LOC100505985	chr6	30.6356	1.71724	17.8401	3	1	32.4458	0
Hs.674246	chr4	50.9862	2.86206	17.8145	3	1	38.2979	0
LOC401317	chr7	108.537	6.10962	17.7649	3	1	46.5628	0
LOC729506	chr5	252.808	14.2402	17.7531	3	1	22.5874	0
Hs.605079	chr4	25.0429	1.41351	17.7168	3	1	54.4019	0
Hs.634774	chr6	40.7167	2.30009	17.7022	3	1	39.9719	0
LOC645355	chr18	37.5754	2.12334	17.6963	3	1	34.8544	0
Hs.551700	chr16	12.1951	0.689231	17.6938	3	1	59.8641	0
Hs.608001	chr7	101.484	5.7358	17.6931	3	1	18.7007	0
PCAT4	chr4	136.87	7.75625	17.6465	6	8	79.6662	14.804
Hs.734061	chr9	16.4531	0.934551	17.6053	3	1	79.239	0
Hs.658807	chr15	18.0528	1.02801	17.561	3	1	31.5913	0
CSRNP1	chr3	295.259	16.8467	17.5262	3	8	5.28836	138.287
LOC284998	chr2	25.7244	1.47192	17.4768	3	1	36.1853	0
TMEM72-AS1	chr10	90.9497	5.21515	17.4395	3	1	40.6713	0
Hs.661676	chr2	39.27	2.25825	17.3896	3	1	29.5658	0
Hs.735050	chr13	648.816	37.3202	17.3851	6	2	128.841	110.64
Hs.731721	chr17	23.2929	1.34342	17.3386	3	1	23.4846	0
Hs.680442	chr8	79.6407	4.59352	17.3376	3	1	43.1496	0
Hs.660353	chr6	159.106	9.18196	17.3281	3	1	45.9088	0
Hs.638939	chr6	35.2945	2.03758	17.3218	3	1	24.4487	0
Hs.599383	chr4	107.857	6.22979	17.313	3	1	16.4756	0
Hs.508690	chr13	48.2725	2.79276	17.2849	3	1	13.701	0
Hs.601545	chr14	135.113	7.83584	17.2429	6	2	20.5277	8.80623
LOC100506557	chr7	21.3159	1.23828	17.2141	3	1	18.0451	0
Hs.678184	chr2	24.9252	1.44855	17.207	3	1	54.3057	0
TCEA3	chr1	119.242	6.94143	17.1783	6	9	101.704	38.5539
Hs.633910	chr22	26.2426	1.53033	17.1484	3	1	49.9693	0
Hs.119334	chr16	139.781	8.16536	17.1188	3	1	30.9277	0
PLCD4	chr2	112.475	6.57207	17.1141	3	15	59.0697	21.1654
Hs.147713	chr14	62.9615	3.68038	17.1073	3	1	57.7489	0
Hs.382926	chr12	141.564	8.29414	17.068	3	1	67.9631	0
Hs.35090	chr13	22.3188	1.30897	17.0506	3	1	22.668	0
Hs.356889	chr17	111.653	6.5527	17.0392	3	1	29.7321	0
ZFP57	chr6	109.859	6.45642	17.0155	3	1	7.01355	0
Hs.662832	chr7	38.3901	2.25988	16.9876	3	1	37.3005	0
Hs.153944	chr1	48.9695	2.88542	16.9713	3	1	27.6481	0
PI16	chr6	194.057	11.4486	16.9503	3	8	38.1242	68.9364
LOC284751	chr20	17.4248	1.02801	16.9501	3	1	40.892	0
Hs.677170	chr11	302.597	17.8744	16.929	3	1	33.7535	0
Hs.730286	chr21	59.2459	3.50456	16.9054	3	1	22.3244	0
Hs.677438	chr2	43.5981	2.58582	16.8605	3	1	10.829	0
Hs.223803	chr19	415.917	24.6953	16.8419	3	1	46.2089	0
Hs.655648	chr2	78.5336	4.66771	16.8249	3	1	23.5062	0
LOC100506351	chr8	61.5425	3.66811	16.7777	3	1	31.1932	0
CCDC178	chr18	124.172	7.41695	16.7416	3	1	39.1654	0
Hs.722382	chr12	83.5675	4.99268	16.738	3	1	18.8337	0
LOC729173	chr11	301.202	18.0063	16.7276	3	1	25.7486	0
Hs.603121	chr12	15.8199	0.946232	16.7188	3	1	57.5154	0
Hs.735749	chr13	8.77428	0.525685	16.6911	3	1	17.2062	0
Hs.606892	chr10	285.866	17.1458	16.6727	6	2	99.3439	85.5591
Hs.674734	chr7	17.3236	1.03969	16.6623	3	1	89.8639	0
LOC100506606	chr12	22.3804	1.34342	16.6593	3	1	51.7388	0
Hs.633316	chr4	25.0465	1.50387	16.6547	3	1	25.2704	0
Hs.694922	chr3	55.3842	3.32934	16.6352	3	1	18.4356	0
LOC100506025	chr7	53.9422	3.24433	16.6266	6	2	58.7685	137.857
Hs.676268	chr3	23.1046	1.39014	16.6203	3	1	55.5619	0
Hs.600571	chr6	49.8927	3.00224	16.6185	3	1	30.2533	0
LINC00535	chr8	283.041	17.0324	16.6178	3	1	79.8666	0
Hs.648410	chr6	4.26407	0.257001	16.5916	3	1	50.4414	0
Hs.630983	chr20	64.8857	3.91534	16.5721	3	1	23.8336	0
NLN	chr5	224.243	13.5375	16.5646	18	75	194.096	66.5891
Hs.144314	chr11	19.1446	1.15651	16.5538	3	1	61.8157	0
Hs.27278	chr10	106.922	6.46798	16.531	3	8	18.3111	17.0134
Hs.102572	chr4	28.3113	1.71724	16.4866	3	1	48.4711	0
Hs.436898	chr5	20.219	1.2266	16.4838	3	1	49.9174	0
DEFB106B	chr8	125.979	7.64489	16.4788	6	9	108.834	87.8285
Hs.655276	chr9	42.677	2.59338	16.4562	3	1	13.5151	0
Hs.572345	chr15	44.0485	2.68683	16.3942	3	1	17.8675	0
Hs.444181	chr19	34.1768	2.08528	16.3895	6	2	71.314	116.069
Hs.683607	chr5	25.2691	1.54519	16.3534	3	1	54.7719	0
Hs.658285	chr6	10.8859	0.665867	16.3485	3	1	60.6377	0
KRBOX1	chr3	156.515	9.5821	16.3341	3	8	31.7915	57.0376
PARD6G-AS1	chr18	139.854	8.56763	16.3235	6	2	110.355	20.3602
TPRG1	chr3	31.0717	1.90415	16.3179	3	1	20.5241	0
CCL28	chr5	135.079	8.28352	16.3069	6	15	76.2811	54.5407
Hs.119922	chr12	118.753	7.28438	16.3024	3	1	34.1017	0
LOC100499194	chr2	101.782	6.24521	16.2977	3	1	32.0587	0
Hs.564504	chr12	138.518	8.50441	16.2878	3	1	9.88878	0
KRTAP4-2	chr17	255.289	15.6886	16.2723	3	8	37.496	15.3921
Hs.655676	chr9	14.4187	0.887823	16.2405	3	1	37.7021	0
Hs.680098	chr13	64.2611	3.95685	16.2405	3	1	27.7911	0
Hs.616780	chr4	123.48	7.60594	16.2346	3	1	12.8395	0
Hs.710032	chr6	8.72176	0.537367	16.2306	3	1	30.6892	0
Hs.559119	chr1	6.6303	0.408866	16.2163	3	1	48.4209	0
Hs.605563	chr1	7.00912	0.43223	16.2162	3	1	34.5284	0
LOC100507513	chr14	115.287	7.14074	16.145	3	1	38.5879	0
C2orf16	chr2	188.153	11.6584	16.1388	3	8	38.8938	26.2346
Hs.434946	chr1	58.6403	3.64475	16.089	3	1	38.8943	0
SBF2-AS1	chr11	112.964	7.04647	16.0314	9	3	80.7019	88.3043
Hs.637461	chr13	79.1752	4.94915	15.9977	3	1	5.76757	0
Hs.736471	chr2	2.98544	0.18691	15.9726	3	1	74.1269	0
Hs.677166	chr1	35.1524	2.20788	15.9213	3	1	9.02172	0
CCM2L	chr20	94.89	6.01122	15.7855	3	8	20.5846	24.9773
Hs.597778	chr18	52.4224	3.32934	15.7456	3	1	37.3633	0
SYAP1	chrX	344.381	21.9232	15.7085	3	8	29.2705	181.034
Hs.646953	chr5	49.6185	3.15995	15.7023	6	2	30.6701	104.824
Hs.569654	chr16	30.379	1.93919	15.6658	3	1	44.1798	0
RIBC1	chrX	165.358	10.5639	15.6532	6	9	90.0496	37.0329
LOC91450	chr15	26.1168	1.67051	15.6341	3	1	48.7153	0
Hs.479989	chr1	12.9545	0.829414	15.6189	3	1	14.9742	0
Hs.734280	chr16	119.768	7.67367	15.6076	3	1	34.6677	0
Hs.671708	chr11	52.1368	3.34102	15.6051	3	1	10.6135	0
Hs.662725	chr22	12.4742	0.800209	15.5887	6	2	37.0839	65.0332
NFIL3	chr9	522.766	33.606	15.5557	11	19	36.5231	74.9933
Hs.609547	chr2	65.2337	4.1938	15.5548	3	1	19.9589	0
Hs.155004	chr12	78.4316	5.06994	15.4699	3	1	12.4755	0
Hs.669034	chr9	78.9314	5.10498	15.4616	3	1	22.7299	0
Hs.147354	chr6	123.362	7.98766	15.444	3	1	55.9818	0
KIAA1210	chrX	73.3389	4.7559	15.4206	3	1	7.49585	0
Hs.413494	chr5	81.598	5.29819	15.4011	3	1	2.31885	0
Hs.669429	chr12	173.829	11.3304	15.3418	3	1	27.0451	0
Hs.632240	chr17	49.9962	3.25979	15.3372	3	1	47.2738	0
ZNF517	chr8	70.3405	4.58884	15.3286	3	1	40.7554	0
Hs.634751	chr17	53.218	3.48013	15.292	3	1	9.26564	0
Hs.673190	chrX	15.5255	1.01632	15.2762	3	1	62.8565	0
Hs.710637	chr7	84.5582	5.53721	15.2709	3	1	57.7521	0
Hs.610994	chr19	93.8244	6.14467	15.2692	3	1	56.1859	0
Hs.552655	chr1	18.7141	1.2266	15.257	3	1	19.234	0
Hs.126246	chr5	119.534	7.83985	15.2469	3	1	45.6336	0
Hs.434234	chr4	90.4748	5.93472	15.245	3	1	17.6264	0
KCTD16	chr5	58.7173	3.85502	15.2314	3	1	38.4501	0
LYZL1	chr10	40.2757	2.6444	15.2306	3	1	38.6758	0
Hs.663918	chr8	94.6032	6.21476	15.2223	3	1	6.75826	0
Hs.98450	chr7	43.2938	2.85038	15.1888	3	1	75.8138	0
LOC284801	chr20	120.507	7.94458	15.1684	6	1	141.287	0
Hs.669003	chr7	19.4429	1.28501	15.1306	3	1	75.0979	0
KRTAP10-12	chr21	29.2926	1.93919	15.1056	3	1	38.1199	0
NHSL2	chrX	164.654	10.9032	15.1015	3	1	31.5736	0
Hs.660258	chr7	30.6663	2.03265	15.0869	3	1	34.8486	0
Hs.616778	chr3	17.97	1.19155	15.0812	3	1	41.4132	0
Hs.350754	chr2	115.551	7.68974	15.0267	3	1	35.6179	0
LOC646268	chr1	118.829	7.911	15.0207	6	2	117.592	72.5069
ZCCHC3	chr20	124.252	8.27211	15.0206	6	8	103.962	29.9537
Hs.603556	chr6	392.539	26.1579	15.0065	3	1	45.6932	0
Hs.278078	chrX	33.7324	2.25499	14.959	3	1	30.4925	0
Hs.743754	chr1	117.411	7.86191	14.9342	3	1	17.2469	0
LOC100996402	chr7	397.785	26.7412	14.8754	3	1	32.1201	0
ZNF2	chr2	171.819	11.5589	14.8647	3	8	23.7309	103.861
Hs.658105	chr1	107.156	7.23573	14.8093	3	1	13.6766	0
ARL4A	chr7	332.831	22.5153	14.7824	11	19	61.3009	56.68
PIRT	chr17	139.693	9.45392	14.7762	3	1	26.2215	0
Hs.727036	chr1	60.1449	4.07858	14.7465	3	1	18.7414	0
Hs.603181	chr10	100.471	6.82222	14.7271	3	1	17.8432	0
FANCD2OS	chr3	170.47	11.5795	14.7217	3	8	42.7527	26.8495
Hs.661446	chr17	39.4551	2.68344	14.7032	3	1	26.0588	0
IRX1	chr5	256.901	17.4975	14.6822	3	8	133.404	25.8828
Hs.737929	chr9	51.6252	3.51625	14.6819	3	1	23.6809	0
Hs.657693	chr2	36.9477	2.51795	14.6737	3	1	22.9639	0
Hs.666795	chr14	168.787	11.5067	14.6687	3	1	24.4913	0
FLJ32955	chr2	105.067	7.16643	14.661	6	8	95.4367	35.2357
MIR143HG	chr5	57.2002	3.90175	14.6601	6	2	74.8391	69.017
Hs.674035	chr19	57.1864	3.90175	14.6566	3	1	12.6811	0
Hs.269254	chr6	166.91	11.3919	14.6516	3	8	25.8936	37.5812
LOC100505835	chr19	28.4939	1.94503	14.6496	6	2	60.6583	62.4292
Hs.660257	chr8	113.056	7.71842	14.6475	3	1	12.2034	0
LINC00315	chr21	116.199	7.93345	14.6468	3	7	25.8231	14.3393
Hs.734125	chr3	96.7018	6.60618	14.6381	3	1	38.1447	0
FLJ40288	chr7	108.935	7.45982	14.6029	6	1	89.5549	0
ZNF843	chr16	478.951	32.8307	14.5885	6	2	109.935	28.9147
FAM46B	chr1	117.783	8.07823	14.5803	3	8	11.5567	47.8464
C22orf42	chr22	142.5	9.78332	14.5656	6	2	73.4362	113.727
Hs.552946	chr15	172.284	11.8363	14.5555	3	1	22.7991	0
Hs.702200	chr1	400.683	27.564	14.5365	3	1	40.4256	0
Hs.646898	chr4	15.7757	1.08642	14.5208	3	1	40.1388	0
Hs.713399	chr16	3.89851	0.268683	14.5097	3	1	29.8941	0
LOC100506860	chr7	39.8109	2.74524	14.5018	6	2	37.6091	57.1703
Hs.670272	chr15	78.195	5.40871	14.4572	3	1	9.45534	0
Hs.733121	chr2	142.858	9.89088	14.4434	3	1	42.4469	0
Hs.744248	chr17	171.328	11.8634	14.4418	3	1	26.5169	0
Hs.663787	chr17	46.5477	3.2242	14.437	3	1	20.0647	0
Hs.658924	chr12	177.114	12.2785	14.4247	3	1	77.2486	0
CHRM1	chr11	62.3661	4.32641	14.4152	3	1	17.6327	0
Hs.736248	chr18	22.2168	1.54201	14.4077	3	1	38.8221	0
Hs.687430	chr4	259.332	18.0059	14.4026	3	1	31.1483	0
C20orf166-AS1	chr20	223.934	15.5745	14.3783	6	8	118.542	78.0925
Hs.607939	chr17	92.6708	6.46008	14.3452	3	1	22.8267	0
Hs.675458	chr10	11.385	0.794368	14.3321	3	1	51.0068	0
Hs.675103	chr11	305.776	21.3603	14.3152	3	1	86.6174	0
Hs.671447	chr17	41.9556	2.93215	14.3088	3	1	16.2045	0
LOC100288310	chr8	47.0976	3.29429	14.2967	3	1	46.8674	0
Hs.612682	chr10	11.8559	0.829414	14.2943	3	1	73.7981	0
DNAH12	chr3	111.978	7.84777	14.2688	6	9	95.7288	31.6588
Hs.707091	chr14	274.079	19.2391	14.2459	33	15	112.741	125.072
Hs.97872	chr7	96.9797	6.8339	14.191	3	1	44.5054	0
Hs.720594	chr10	53.3695	3.76157	14.1881	3	1	35.0637	0
Hs.571331	chr7	53.3434	3.76545	14.1665	3	1	28.4267	0
Hs.131579	chr15	50.3289	3.5533	14.164	3	1	47.7775	0
VIPR2	chr7	197.506	13.9532	14.1549	42	42	347.21	54.4612
Hs.660976	chr10	18.8167	1.33173	14.1294	3	1	56.243	0
LOC100507461	chr3	96.8812	6.86647	14.1093	3	1	19.2826	0
RELT	chr11	302.866	21.4699	14.1065	3	8	22.3771	80.9898
Hs.552119	chr7	123.513	8.76141	14.0974	3	1	5.43707	0
KCNIP3	chr2	146.133	10.3706	14.0911	21	13	181.118	54.2987
Hs.655836	chr2	13.55	0.961792	14.0883	6	2	67.7132	96.7612
Hs.720495	chr14	127.3	9.03758	14.0857	3	1	13.3812	0
DNAJC9-AS1	chr10	283.135	20.1124	14.0776	3	1	45.3948	0
Hs.534682	chr3	40.6185	2.88542	14.0771	3	1	23.0322	0
SOSTDC1	chr7	153.12	10.8956	14.0534	20	19	134.944	42.3255
Hs.666443	chr2	191.989	13.671	14.0435	3	1	29.9009	0
LINC00629	chrX	199.71	14.2511	14.0136	3	1	33.4679	0
Hs.633769	chr13	127.632	9.11187	14.0072	3	1	1.33087	0
LOC100128374	chr7	105.872	7.56986	13.986	3	1	23.1991	0
Hs.672957	chr22	290.109	20.7495	13.9815	3	1	45.0123	0
LOC100128830	chr10	32.4161	2.32469	13.9442	3	1	24.6809	0
Hs.657815	chr2	17.9462	1.28915	13.9209	3	1	19.6631	0
LINC00477	chr12	115.907	8.34168	13.8949	3	7	29.8087	19.0144
Hs.733549	chr10	111	7.99873	13.8772	3	1	52.5088	0
Hs.736830	chr9	125.101	9.02712	13.8583	3	1	20.8638	0
Hs.636656	chr8	244.643	17.6574	13.855	3	1	34.805	0
Hs.695417	chr3	27.7591	2.00424	13.8502	3	1	6.28501	0
Hs.658692	chr13	17.7267	1.28062	13.8423	3	1	25.8983	0
Hs.736160	chr7	99.9046	7.22314	13.8312	3	1	54.4829	0
Hs.665960	chr20	202.474	14.6425	13.8278	3	1	20.6832	0
Hs.733882	chr6	279.512	20.2681	13.7908	3	1	82.2508	0
NXPE1	chr11	127.319	9.23404	13.788	6	9	114.129	67.0521
Hs.147470	chr12	131.249	9.53346	13.7672	3	1	22.2413	0
Hs.434240	chr7	3.37714	0.24532	13.7663	3	1	45.4283	0
LOC285423	chr4	78.0212	5.6719	13.7557	3	1	33.3031	0
Hs.478363	chr3	31.9598	2.32469	13.748	3	1	89.1787	0
GAB4	chr22	122.246	8.89492	13.7433	3	1	56.4784	0
ARHGEF33	chr2	149.904	10.9087	13.7418	3	1	34.9434	0
Hs.569025	chr11	74.3886	5.4154	13.7365	3	1	38.7775	0
Hs.734046	chr22	17.4884	1.27333	13.7345	3	1	31.4024	0
Hs.508987	chr5	22.1511	1.61348	13.7287	3	1	36.6992	0
LINC00842	chr10	8.00723	0.584094	13.7088	3	1	46.0855	0
Hs.152432	chr8	125.608	9.18196	13.6799	3	1	49.2156	0
Hs.664759	chr2	15.3362	1.12146	13.6752	3	1	67.901	0
C11orf92	chr11	3529.03	258.159	13.67	6	2	121.755	140.577
Hs.662542	chr8	30.1756	2.20788	13.6672	3	1	77.156	0
Hs.603514	chr3	54.7058	4.0048	13.66	6	2	82.2069	130.696
Hs.553019	chr2	90.2984	6.61195	13.6569	3	1	21.8384	0
Hs.673636	chr14	39.8593	2.92047	13.6482	3	1	32.9283	0
Hs.135232	chr1	100.123	7.33622	13.6478	3	1	27.6139	0
LINC00523	chr14	124.869	9.1586	13.6341	3	1	15.6499	0
Hs.703894	chr12	27.7652	2.03926	13.6153	3	1	31.9051	0
Hs.711066	chr2	143.57	10.5505	13.6079	3	1	20.1704	0
ALPP	chr2	343.981	25.3013	13.5954	22	30	288.713	102.823
C9orf64	chr9	438.093	32.255	13.5822	6	9	148.915	108.406
Hs.345694	chr2	86.0148	6.33775	13.5718	3	1	13.2263	0
Hs.655814	chr1	104.155	7.675	13.5707	3	1	31.9715	0
WDFY3-AS2	chr4	93.5044	6.90063	13.5501	3	1	24.4342	0
Hs.86538	chr3	23.5768	1.74253	13.5302	3	1	65.4353	0
Hs.658802	chr5	57.5658	4.25525	13.5282	6	2	82.2056	46.6902
TEX41	chr2	76.2572	5.65878	13.4759	3	1	31.25	0
Hs.706185	chr1	17.1327	1.27333	13.4551	3	1	34.7843	0
LOC283585	chr14	95.0146	7.06544	13.4478	3	1	28.1133	0
Hs.562978	chr2	156.261	11.6235	13.4436	3	1	37.6974	0
C9orf135	chr9	63.2655	4.71986	13.4041	6	2	80.9417	77.3517
Hs.658524	chr15	92.2693	6.90593	13.3609	3	1	34.9798	0
Hs.736980	chr20	159.138	11.9586	13.3075	3	1	13.9111	0
ZP4	chr1	126.217	9.50184	13.2835	3	15	32.1215	20.3802
C1orf111	chr1	83.5503	6.29351	13.2756	3	1	16.5612	0
Hs.657118	chr2	192.864	14.5761	13.2315	3	1	18.7472	0
Hs.434739	chr15	131.351	9.9296	13.2283	3	1	25.4035	0
Hs.733660	chr4	185.809	14.0528	13.2222	6	2	106.546	25.5955
LOC647323	chr3	93.0979	7.05018	13.205	3	1	12.652	0
Hs.97639	chr8	104.365	7.90701	13.199	3	1	33.922	0
Hs.649368	chr7	103.072	7.82385	13.1741	3	1	32.2626	0
LOC100130642	chr2	16.4281	1.24941	13.1486	3	1	26.6105	0
Hs.411848	chr8	54.6882	4.18211	13.0767	3	1	33.0848	0
Hs.677053	chr20	80.6442	6.16803	13.0745	3	1	42.1562	0
SGSM1	chr22	68.958	5.28989	13.0358	9	2	54.1991	105.194
Hs.623316	chr22	187.685	14.3991	13.0345	3	1	31.9879	0
LOC100506476	chr14	161.722	12.4162	13.025	3	1	10.5191	0
LOC100216546	chr7	27.0518	2.07938	13.0096	3	1	21.4055	0
C3orf49	chr3	87.5236	6.73328	12.9987	3	7	44.9402	16.5343
ZNF70	chr22	247.23	19.0895	12.9511	3	8	51.4982	45.3343
Hs.658551	chr7	35.844	2.76861	12.9466	3	1	37.9005	0
Hs.598843	chr12	18.8617	1.46024	12.9169	3	1	13.32	0
Hs.20798	chrX	254.13	19.6806	12.9127	3	1	31.8867	0
LOC100506885	chr6	78.8511	6.11686	12.8908	3	1	18.7437	0
SLC22A25	chr11	285.251	22.1642	12.8699	6	9	125.469	32.9739
NLRP8	chr19	118.497	9.21699	12.8564	3	8	45.0074	38.0885
JPH1	chr8	109.963	8.55543	12.8531	6	9	59.1515	37.1238
Hs.658981	chr19	325.202	25.3632	12.8218	3	1	51.6541	0
LOC646736	chr2	86.2912	6.73452	12.8133	3	1	17.5307	0
DKFZp451B082	chr6	93.0165	7.26613	12.8014	3	1	10.5172	0
Hs.539444	chr12	31.846	2.48824	12.7986	3	1	21.59	0
Hs.659458	chr7	96.5964	7.56094	12.7757	3	1	12.3392	0
ZNF479	chr7	104.03	8.14353	12.7745	6	2	92.652	89.0812
LOC100506563	chr2	14.3159	1.12146	12.7654	3	1	28.7969	0
TMC4	chr19	207.988	16.2995	12.7604	3	8	26.5629	20.596
Hs.660816	chr2	26.071	2.04433	12.7529	3	1	33.2657	0
LINC00698	chr3	75.4202	5.9149	12.7509	3	1	15.4124	0
PM20D1	chr1	114.761	9.01136	12.7352	3	8	19.0014	18.283
UNC5CL	chr6	111.146	8.72811	12.7343	3	8	10.4514	14.2303
Hs.675486	chr12	114.21	8.97143	12.7304	6	2	36.1221	1.1982
Hs.671201	chr19	16.3577	1.28501	12.7297	3	1	89.9361	0
Hs.737533	chr7	156.502	12.2979	12.7259	6	2	60.6968	29.4551
Hs.676018	chr13	17.0497	1.34342	12.6913	3	1	13.8929	0
LOC100507109	chr11	247.331	19.4993	12.6841	3	1	30.3487	0
Hs.355225	chr6	88.2417	6.9624	12.674	3	1	35.3199	0
Hs.571468	chr8	92.9792	7.33622	12.674	3	1	11.8256	0
Hs.191850	chr14	134.551	10.6188	12.671	3	1	31.5158	0
EVA1A	chr2	76.6165	6.05533	12.6527	3	8	21.6718	20.1618
Hs.600979	chr6	339.591	26.8555	12.6452	3	1	80.8868	0
Hs.737046	chr16	13.5747	1.07473	12.6308	3	1	95.9595	0
CELF2-AS1	chr10	180.804	14.3319	12.6155	3	1	40.9137	0
LOC100288911	chr2	14.9507	1.18571	12.609	6	2	96.3078	64.7891
Hs.703446	chr4	89.6949	7.11427	12.6078	3	1	17.3081	0
Hs.603759	chr8	21.1131	1.67584	12.5985	6	2	35.9926	85.23
CES3	chr16	188.718	14.9859	12.593	14	20	165.261	63.6585
Hs.655487	chr6	107.793	8.56282	12.5885	3	1	148.781	0
TMEM125	chr1	151.241	12.0167	12.5859	3	8	33.1187	21.6479
KIAA1522	chr1	186.766	14.8477	12.5788	3	1	32.6836	0
Hs.667495	chr12	8.63925	0.689231	12.5346	3	1	46.2425	0
SYT15	chr10	273.8	21.9097	12.4968	6	2	56.7631	76.1972
Hs.677564	chr13	341.142	27.3016	12.4953	3	1	23.7753	0
PLIN2	chr9	300.76	24.0763	12.4919	40	31	159.197	126.194
Hs.149244	chr17	184.036	14.7348	12.4899	6	2	128.682	85.9235
SLC22A9	chr11	140.672	11.2868	12.4634	3	8	12.4984	22.0291
Hs.696479	chr7	14.559	1.16819	12.4629	3	1	71.3609	0
CHDC2	chrX	303.368	24.3708	12.448	3	1	39.2408	0
Hs.677075	chr5	71.181	5.72412	12.4353	3	1	53.2729	0
LOC100505811	chr5	48.442	3.90017	12.4205	3	1	128.187	0
LOC100507156	chr8	239.211	19.2606	12.4197	3	1	35.4043	0
LOC285889	chr7	16.0957	1.29636	12.4161	3	1	7.13349	0
Hs.567162	chrX	43.945	3.53961	12.4152	3	1	37.3032	0
Hs.549841	chr11	74.9905	6.05463	12.3856	3	1	19.0039	0
ZNF252P-AS1	chr8	59.8074	4.83133	12.3791	3	1	40.1918	0
Hs.179299	chr15	314.594	25.4208	12.3755	3	1	77.3626	0
LOC100506655	chr16	38.071	3.07933	12.3634	3	1	62.3133	0
Hs.385614	chr7	20.3523	1.64715	12.3561	3	1	22.8541	0
Hs.157818	chr3	75.4797	6.10962	12.3542	3	1	31.6222	0
Hs.156398	chr8	9.37755	0.759322	12.3499	3	1	38.6923	0
TSACC	chr1	123.543	10.0059	12.347	3	8	15.9938	70.8772
Hs.551917	chr12	21.4771	1.7406	12.3389	3	1	32.8481	0
PRKAG3	chr2	84.9803	6.88745	12.3384	3	7	23.2152	21.7118
APOBEC4	chr1	176.96	14.3463	12.3349	3	1	42.0928	0
Hs.664646	chr6	10.065	0.817732	12.3085	3	1	37.0332	0
Hs.664182	chr1	19.8968	1.61751	12.3008	3	1	75.1613	0
Hs.655790	chr17	29.8844	2.42983	12.299	3	1	50.6346	0
Hs.636839	chr11	106.75	8.6886	12.2862	6	2	37.0962	60.4208
Hs.585699	chr15	109.219	8.89893	12.2733	3	1	22.9842	0
CTHRC1	chr8	126.832	10.3382	12.2683	3	8	88.435	43.6016
Hs.658799	chr5	43.59	3.55334	12.2673	3	1	12.1935	0
LOC441052	chr4	75.4639	6.15208	12.2664	3	1	22.5854	0
LOC100505841	chr5	87.7653	7.1717	12.2377	3	1	28.8829	0
RELN	chr7	154.54	12.6351	12.231	11	19	50.1306	73.6724
Hs.729580	chr10	113.12	9.25134	12.2274	3	1	7.7621	0
Hs.674047	chr2	75.245	6.15431	12.2264	3	1	26.4265	0
Hs.660003	chr1	38.2429	3.13258	12.2081	3	1	19.3896	0
Hs.734218	chr1	112.07	9.18196	12.2054	3	1	23.176	0
TRIM74	chr7	359.088	29.4257	12.2032	6	2	127.863	44.639
CSNK1G2-AS1	chr19	79.736	6.5447	12.1833	3	7	13.7948	19.6987
Hs.733316	chr19	30.3138	2.48824	12.1828	3	1	4.86623	0
SPATA32	chr17	159.393	13.0877	12.1789	6	9	117.42	29.519
PSAPL1	chr4	71.582	5.88042	12.1729	3	7	64.3623	13.7055
Hs.563492	chr7	55.5806	4.56762	12.1684	3	1	8.8316	0
LHFPL3-AS1	chr7	68.6582	5.64287	12.1673	6	2	70.8196	26.3903
FMOD	chr1	168.248	13.8309	12.1646	11	19	102.871	59.9326
MESP2	chr15	265.696	21.9008	12.1318	6	2	116.228	75.3044
MGC16142	chr7	104.849	8.66346	12.1024	3	7	6.93171	13.0965
Hs.719572	chr15	30.2442	2.49992	12.0981	3	1	8.92545	0
Hs.609802	chr1	85.9294	7.12595	12.0587	3	1	44.0875	0
Hs.663627	chr18	46.0275	3.81998	12.0492	3	1	25.1587	0
KIAA1257	chr3	160.573	13.3439	12.0335	9	3	92.9231	40.7798
LOC100506797	chr2	233.917	19.4549	12.0236	3	1	12.4328	0
LOC100130155	chr8	43.6183	3.62926	12.0185	9	2	53.5747	107.736
FREM3	chr4	26.5187	2.20788	12.011	3	1	23.1359	0
Hs.572245	chr13	6.17308	0.514003	12.0098	3	1	50.7978	0
Hs.672010	chr12	57.0659	4.75453	12.0024	3	1	53.7699	0
Hs.567100	chr9	177.534	14.7967	11.9982	12	4	112.385	67.7394
Hs.666640	chr1	111.509	9.29878	11.9918	3	1	37.2141	0
Hs.525499	chr14	44.7335	3.73326	11.9824	3	1	61.7127	0
LOC100505806	chr5	31.202	2.60506	11.9775	3	1	15.3631	0
Hs.675461	chr19	123.862	10.3483	11.9692	6	2	94.144	41.6771
AASDH	chr4	235.45	19.6888	11.9586	6	9	136.304	114.753
Hs.667486	chr18	17.5923	1.47192	11.952	3	1	65.4883	0
NEBL-AS1	chr10	29.2617	2.45018	11.9427	3	1	90.8016	0
LOC100506071	chr14	69.3459	5.81299	11.9295	3	1	33.1727	0
Hs.724207	chr18	87.1661	7.32166	11.9052	3	1	13.3495	0
Hs.667100	chr3	20.274	1.70316	11.9038	3	1	32.0182	0
Hs.709921	chr5	59.0414	4.9648	11.892	3	1	65.6311	0
Hs.666126	chr1	61.3876	5.16339	11.889	3	1	34.111	0
Hs.732502	chr3	26.108	2.19619	11.8878	3	1	31.2855	0
LOC654780	chr16	249.167	20.9875	11.8722	3	1	57.4383	0
Hs.737351	chr20	8.58991	0.724277	11.86	3	1	23.2921	0
Hs.734555	chr20	17.1374	1.44855	11.8307	3	1	64.7503	0
ANAPC16	chr10	1189.41	100.725	11.8085	12	9	202.051	50.6515
Hs.661118	chr13	70.1269	5.94324	11.7995	6	2	64.5223	12.6517
Hs.702522	chr14	191.394	16.2307	11.7921	3	1	38.9751	0
DEFB103A	chr8	104.415	8.85727	11.7886	3	8	38.2651	14.1731
C1orf180	chr1	90.9266	7.71313	11.7885	3	1	30.4172	0
Hs.618005	chr17	10.4624	0.887823	11.7844	3	1	54.9895	0
SPATA12	chr3	99.377	8.43831	11.7769	3	1	41.73	0
Hs.649591	chr9	123.366	10.4791	11.7725	3	1	34.9708	0
Hs.635556	chr2	40.1398	3.41111	11.7674	3	1	9.65518	0
TMPRSS6	chr22	176.7	15.0173	11.7664	26	27	203.398	101.868
Hs.22137	chr1	88.9129	7.5579	11.7642	9	3	140.631	87.6598
LOC100652791	chr8	8.51976	0.724277	11.7631	3	1	56.7794	0
Hs.599650	chrX	18.5489	1.57705	11.7618	3	1	32.4789	0
Hs.571168	chr6	94.0462	8.01377	11.7356	3	1	4.64441	0
Hs.677496	chr14	130.852	11.1555	11.7299	6	2	112.757	24.4443
PKHD1	chr6	91.935	7.86736	11.6856	9	9	113.771	82.3921
Hs.659499	chrX	23.6006	2.01964	11.6855	3	1	75.9143	0
GUCA1C	chr3	71.4339	6.11397	11.6837	9	10	96.531	39.9429
Hs.569621	chr16	117.44	10.0573	11.677	3	1	41.3712	0
FAM71C	chr12	65.8487	5.64223	11.6707	3	8	16.1044	41.9626
IFLTD1	chr12	100.953	8.6605	11.6567	3	8	28.9587	70.2714
Hs.615028	chr8	170.347	14.6182	11.6531	3	1	28.2136	0
Hs.570383	chr20	57.0218	4.89471	11.6497	3	1	27.6535	0
EGR3	chr8	218.729	18.8296	11.6163	11	19	84.6085	87.5636
LINC00112	chr21	97.3802	8.38759	11.61	3	1	6.68102	0
Hs.635622	chr6	46.9241	4.04172	11.6099	3	1	8.82948	0
SLC9B1	chr4	104.771	9.02591	11.6079	9	8	102.968	35.1329
C16orf11	chr16	99.9968	8.61521	11.607	3	8	29.8705	46.1641
Hs.741754	chr1	30.866	2.66347	11.5886	6	2	90.0043	37.8364
Hs.594584	chr12	142.113	12.2695	11.5826	3	1	79.8393	0
LINC00836	chr10	10.2555	0.887823	11.5512	3	1	36.3065	0
Hs.605805	chr6	63.5625	5.5039	11.5486	3	1	24.0598	0
Hs.657837	chr5	23.732	2.05601	11.5427	6	2	39.2064	80.353
Hs.681718	chr2	20.4037	1.7679	11.5411	3	1	60.5896	0
Hs.436721	chr1	24.6714	2.13778	11.5406	3	1	25.6458	0
Hs.367827	chr8	29.7801	2.5817	11.5351	3	1	7.83629	0
Hs.733818	chr2	119.018	10.3179	11.5351	3	1	23.0889	0
RGPD1	chr2	168.843	14.6476	11.527	3	1	38.3827	0
LOC285740	chr6	20.4971	1.77904	11.5214	6	2	116.207	60.6306
Hs.381371	chr7	40.3715	3.50456	11.5197	3	1	49.8734	0
RDH10	chr8	154.078	13.3839	11.5122	12	10	110.162	82.2471
Hs.407613	chr17	105.647	9.18196	11.5059	3	1	14.5832	0
Hs.667313	chr5	358.714	31.2394	11.4827	3	1	58.4042	0
LOC100134040	chr7	98.3316	8.57075	11.4729	3	1	30.0159	0
Hs.140444	chr14	81.3172	7.08834	11.472	3	1	28.4771	0
Hs.661672	chr10	36.3469	3.17747	11.4389	3	1	19.3423	0
Hs.667491	chr14	14.569	1.27426	11.4333	3	1	4.77205	0
Hs.669982	chr16	80.909	7.09048	11.4109	3	1	9.00498	0
Hs.530715	chr11	37.0302	3.24756	11.4025	3	1	73.1138	0
LOC100129884	chr13	66.2807	5.81438	11.3994	3	1	22.2182	0
Hs.686866	chr6	22.8338	2.00496	11.3887	3	1	38.0985	0
NSMCE2	chr8	433.032	38.0746	11.3732	3	22	32.2713	104.458
UNQ6975	chr2	79.8405	7.02081	11.372	3	1	28.9628	0
LOC100505592	chr18	64.1249	5.64225	11.3651	3	1	51.8801	0
Hs.617390	chr5	118.448	10.4313	11.3551	3	1	32.624	0
LOC100131581	chr8	236.204	20.8198	11.3452	3	1	58.5635	0
TSGA13	chr7	84.5677	7.45615	11.342	3	8	13.1445	38.6184
MEFV	chr16	487.632	42.9989	11.3406	11	19	185.342	50.0455
Hs.667572	chr7	221.129	19.5008	11.3395	3	1	67.3146	0
TAS2R38	chr7	76.903	6.78346	11.3368	3	8	27.3476	47.5351
Hs.659098	chr10	42.745	3.77325	11.3284	3	1	20.1403	0
HOXB4	chr17	375.504	33.15	11.3274	3	8	56.0115	39.7593
Hs.659449	chr21	66.8018	5.89935	11.3236	3	1	22.8109	0
Hs.665019	chr13	113.867	10.0644	11.3138	3	1	7.17002	0
Hs.682201	chr20	176.227	15.6203	11.282	3	1	29.6462	0
Hs.665355	chr13	199.048	17.663	11.2692	3	1	33.0256	0
Hs.659110	chr8	32.0339	2.84318	11.2669	3	1	69.8966	0
KRTAP4-9	chr17	162.115	14.3958	11.2612	3	1	42.7765	0
Hs.126678	chr1	5.65587	0.502321	11.2595	3	1	23.9728	0
Hs.696622	chr12	6.96968	0.61914	11.257	3	1	57.5676	0
Hs.732266	chr2	16.4379	1.46024	11.257	3	1	54.3349	0
Hs.663956	chr3	430.376	38.2851	11.2414	3	1	82.39	0
Hs.638393	chr13	93.6284	8.32971	11.2403	3	1	11.6832	0
Hs.665281	chr1	109.965	9.78401	11.2393	3	1	33.9942	0
DNAH3	chr16	335.681	29.8873	11.2316	57	37	378.646	77.664
ZBTB8A	chr1	143.272	12.7639	11.2247	3	7	70.343	11.3788
Hs.131181	chr6	58.9533	5.25685	11.2146	3	1	9.21912	0
Hs.658686	chr4	29.4568	2.62842	11.207	3	1	55.9401	0
Hs.673247	chr18	64.063	5.71956	11.2007	6	2	53.6478	13.7086
CSMD3	chr8	105.389	9.41578	11.1928	3	15	38.9053	41.3799
RHOXF1	chrX	106.681	9.53487	11.1885	3	8	37.9076	37.7208
Hs.552684	chr13	49.7519	4.44697	11.1878	3	1	31.2274	0
Hs.666295	chr1	28.6215	2.55833	11.1875	3	1	54.6429	0
WBSCR27	chr7	116.407	10.412	11.1801	3	8	25.0161	7.66132
LOC100505716	chr2	20.945	1.87523	11.1693	3	1	22.8873	0
FAM159A	chr1	23.4843	2.10274	11.1684	6	1	81.1441	0
Hs.382105	chr17	145.916	13.0677	11.1662	3	1	40.4789	0
Hs.663336	chr12	267.343	23.9457	11.1646	3	1	23.8073	0
Hs.673891	chr11	87.4607	7.83517	11.1626	3	1	33.9862	0
CNRIP1	chr2	568.498	50.9355	11.1611	3	8	60.2469	94.255
Hs.664045	chr11	228.66	20.5134	11.1469	3	1	24.5338	0
Hs.604380	chr6	104.653	9.39132	11.1436	3	1	17.8587	0
TCF24	chr8	10.5405	0.946232	11.1395	3	1	55.4417	0
Hs.667730	chr8	5.85125	0.525685	11.1307	3	1	47.6445	0
Hs.22930	chr1	14.1677	1.27333	11.1266	3	1	46.2567	0
LCN10	chr9	127.04	11.4249	11.1196	3	1	23.9968	0
ADH4	chr4	80.1626	7.22545	11.0945	12	11	169.262	47.234
LOC100132249	chr9	41.0447	3.70263	11.0853	6	2	81.2042	17.4318
LOC100507277	chr14	105.147	9.48763	11.0825	3	1	29.4455	0
LOC100507616	chr12	30.3704	2.7417	11.0772	6	2	72.2704	120.331
Hs.201185	chr5	44.6193	4.03025	11.0711	3	1	11.0511	0
Hs.663762	chr3	33.6882	3.04897	11.0491	3	1	26.0683	0
Hs.101248	chr13	31.5953	2.86206	11.0393	3	1	29.8185	0
Hs.674560	chr19	619.52	56.1513	11.0331	3	1	64.3409	0
LOC283038	chr10	13.5138	1.2266	11.0173	3	1	64.5723	0
Hs.712739	chr16	44.4818	4.04177	11.0055	3	1	22.6281	0
BEX1	chrX	393.594	35.8066	10.9922	11	19	72.6412	111.345
DLG1-AS1	chr3	23.5724	2.14505	10.9892	3	1	19.9359	0
FBXW10	chr17	75.9007	6.9086	10.9864	3	8	41.0025	56.9607
REM2	chr14	63.9558	5.82161	10.9859	3	7	35.8985	22.0143
LOC100506834	chr9	67.7651	6.17696	10.9706	6	2	80.1251	107.002
PHEX-AS1	chrX	74.6416	6.80745	10.9647	3	1	23.9862	0
Hs.670418	chr7	82.4682	7.52127	10.9647	3	1	60.0867	0
Hs.648714	chr16	69.9624	6.38309	10.9606	3	1	27.9761	0
PROM2	chr2	224.493	20.5695	10.9139	9	9	76.2188	31.1672
MRGPRG-AS1	chr11	196.927	18.0719	10.8969	3	1	31.3248	0
LOC100506288	chr6	183.965	16.8926	10.8903	3	1	35.4477	0
Hs.211626	chr5	33.9191	3.11522	10.8882	3	1	37.18	0
Hs.737385	chr1	63.9652	5.878	10.8821	3	1	24.1035	0
Hs.675113	chr10	33.6701	3.0957	10.8764	3	1	10.1308	0
Hs.680357	chr16	206.39	18.9801	10.874	3	1	46.058	0
ZNF582	chr19	143.208	13.1761	10.8688	3	8	14.9477	97.1376
LOC100505774	chr2	61.9529	5.70076	10.8675	3	1	51.2673	0
SLC52A3	chr20	88.9545	8.18787	10.8642	6	8	125.738	27.2796
Hs.660409	chr13	94.1448	8.66639	10.8632	3	1	97.2416	0
DLEU7	chr13	46.1329	4.24707	10.8623	3	1	32.9497	0
LOC100130654	chr17	63.839	5.87831	10.8601	3	1	23.2599	0
Hs.60351	chr2	13.8168	1.27333	10.851	3	1	97.6066	0
TMEM92	chr17	130.287	12.0245	10.8352	6	16	78.6183	23.7334
GUCD1	chr22	111.164	10.2601	10.8346	3	7	33.0003	12.192
GAFA3	chr4	15.8982	1.47077	10.8094	3	1	25.1581	0
Hs.668657	chr20	25.1283	2.32469	10.8093	3	1	67.7405	0
Hs.660127	chr15	70.7471	6.54641	10.807	3	1	60.4341	0
Hs.158149	chr20	16.6478	1.54201	10.7962	3	1	38.103	0
LOC100507066	chr12	10.3396	0.957914	10.7939	3	1	21.6067	0
C17orf105	chr17	7.81127	0.724277	10.7849	3	1	38.0171	0
Hs.661954	chr8	38.3733	3.56	10.779	3	1	32.6983	0
PHACTR4	chr1	387.463	35.9658	10.7731	14	27	146.222	123.321
Hs.593499	chr16	236.703	21.9853	10.7664	3	1	63.0829	0
Hs.596865	chr10	61.6754	5.7358	10.7527	3	1	25.3312	0
NME9	chr3	146.017	13.6088	10.7295	6	9	34.9017	46.879
Hs.436900	chrY	83.367	7.77144	10.7274	3	1	38.9113	0
Hs.677073	chr9	51.5889	4.81015	10.725	3	1	16.3836	0
CT60	chr15	178.416	16.6369	10.7241	3	1	42.5401	0
Hs.100912	chr4	37.2189	3.4812	10.6914	3	1	65.2322	0
Hs.633708	chr19	171.118	16.0171	10.6835	3	1	60.1132	0
Hs.657303	chr7	91.842	8.59787	10.682	3	1	14.7457	0
AKR1C2	chr10	165.969	15.5606	10.666	60	29	84.3164	48.7235
C9orf131	chr9	43.7196	4.10034	10.6624	3	1	29.2384	0
Hs.287168	chr7	17.4256	1.63546	10.6549	3	1	23.0587	0
Hs.708461	chr20	32.9598	3.0957	10.647	3	1	22.5701	0
LOC653602	chr2	32.3369	3.03729	10.6466	3	1	58.4835	0
LOC100505989	chr4	22.4034	2.10441	10.6459	3	1	16.4418	0
RAPGEF4-AS1	chr2	127.713	11.9993	10.6433	3	1	13.8241	0
LOC440905	chr2	55.6832	5.23488	10.637	3	8	13.2585	26.0237
Hs.732972	chr1	208.371	19.5907	10.6362	3	1	41.2573	0
Hs.660237	chr2	48.5026	4.5714	10.61	3	1	13.0956	0
Hs.445342	chr4	56.5705	5.33862	10.5965	3	1	62.279	0
TCTN2	chr12	714.238	67.41	10.5954	14	20	202.373	73.5787
Hs.672089	chr5	184.151	17.3943	10.5868	3	1	32.1898	0
Hs.391051	chr19	86.5431	8.17777	10.5827	3	1	36.2779	0
LOC100134259	chr2	39.1755	3.70316	10.579	3	1	30.4696	0
KLHL34	chrX	91.9155	8.70119	10.5636	6	9	102.466	19.9758
ZCCHC5	chrX	108.489	10.2769	10.5566	3	8	23.7866	34.7994
MIR497HG	chr17	121.086	11.4716	10.5553	3	1	48.9468	0
TAAR9	chr6	87.6126	8.30608	10.548	3	8	10.5926	34.4109
LOC100129516	chr3	13.6737	1.29669	10.5451	3	1	34.196	0
Hs.669878	chr5	32.8002	3.11119	10.5427	3	1	13.6175	0
Hs.740635	chr5	142.463	13.542	10.5201	3	1	35.6992	0
LOC100506926	chr6	3.31687	0.315411	10.516	3	1	52.1973	0
ADAD1	chr4	221.396	21.0585	10.5134	6	9	106.627	35.8954
C1QTNF5	chr11	172.269	16.3868	10.5127	6	23	78.089	41.8311
Hs.127718	chr12	85.495	8.13492	10.5096	3	1	50.1537	0
ANKRD22	chr10	94.4218	8.98866	10.5045	6	8	84.1597	71.8897
Hs.665727	chr8	101.03	9.62587	10.4956	3	1	27.2059	0
Hs.663747	chr16	83.7794	7.98676	10.4898	3	1	24.2772	0
SYNE4	chr19	50.797	4.84535	10.4837	3	1	28.197	0
Hs.587427	chr7	33.9991	3.24442	10.4793	6	2	36.5989	38.5623
Hs.664746	chr1	83.1442	7.94278	10.4679	3	1	24.9318	0
Hs.551655	chr11	42.5367	4.0653	10.4634	3	1	46.4586	0
C8orf22	chr8	61.3784	5.86917	10.4578	3	1	32.2061	0
MAFF	chr22	205.22	19.6258	10.4567	22	30	60.8705	54.4148
WDR87	chr19	108.11	10.351	10.4444	3	8	46.0848	50.619
Hs.155764	chr10	12.5456	1.20323	10.4266	3	1	73.4476	0
Hs.659023	chr2	8.51781	0.817732	10.4164	3	1	6.88923	0
Hs.664722	chr12	5.96246	0.572412	10.4164	3	1	43.3398	0
Hs.658979	chr1	13.0175	1.24996	10.4143	3	1	8.45163	0
LOC100506236	chr7	23.4597	2.25864	10.3867	3	1	92.657	0
Hs.181895	chr1	34.4188	3.31765	10.3744	3	1	27.3427	0
Hs.146520	chr15	49.4672	4.77789	10.3534	3	1	30.1183	0
Hs.636709	chr1	78.9124	7.62481	10.3494	3	1	18.6701	0
OPALIN	chr10	71.1953	6.88035	10.3476	3	8	20.2716	30.1984
Hs.587205	chr3	114.732	11.0922	10.3435	3	1	16.2261	0
ADARB2-AS1	chr10	282.271	27.3511	10.3203	3	1	41.6642	0
Hs.116424	chr16	67.6992	6.56522	10.3118	3	1	34.7271	0
NLRP9	chr19	141.233	13.704	10.306	3	8	26.0015	23.115
OR51B5	chr11	69.4767	6.7422	10.3048	6	1	69.745	0
LOC388948	chr2	123.969	12.0312	10.304	3	1	40.963	0
LOC400654	chr18	68.4291	6.64427	10.299	3	1	28.3802	0
Hs.254477	chr3	329.036	31.9499	10.2985	3	1	55.5772	0
Hs.559151	chr10	15.8778	1.54201	10.2968	3	1	30.3761	0
Hs.657611	chr2	93.1273	9.04947	10.2909	3	1	7.77389	0
LOC100130232	chr8	81.891	7.95762	10.2909	3	1	16.309	0
Hs.655466	chr9	30.8397	2.99683	10.2908	6	2	72.8996	58.0548
Hs.661695	chr7	379.774	36.9067	10.2901	3	1	39.2896	0
Hs.661939	chr19	64.5616	6.2744	10.2897	3	1	22.0532	0
Hs.634819	chr7	38.0721	3.70316	10.281	3	1	29.3848	0
Hs.658827	chr8	147.338	14.3337	10.2792	3	1	47.9734	0
LINC00865	chr10	193.06	18.7861	10.2768	3	1	27.4601	0
Hs.636574	chr20	76.3345	7.42968	10.2743	3	1	12.2594	0
LOC100129427	chr7	133.018	12.9597	10.264	3	1	44.4612	0
UCMA	chr10	81.7699	7.9838	10.242	3	8	16.748	32.3053
Hs.443491	chr14	59.7998	5.84094	10.238	3	1	14.6055	0
Hs.655826	chr9	154.335	15.0777	10.236	3	1	99.6786	0
PNMT	chr17	94.8614	9.27153	10.2315	11	19	49.6919	40.7586
GLB1L3	chr11	75.8747	7.41864	10.2276	6	1	99.8081	0
Hs.194152	chr4	9.76857	0.957914	10.1978	3	1	30.5886	0
LOC100653005	chr6	85.9232	8.42695	10.1962	6	2	22.5485	14.2682
Hs.665118	chr11	98.8463	9.69979	10.1906	3	1	29.7441	0
LYZL4	chr3	87.1159	8.55631	10.1815	3	8	4.11411	57.5709
ADAMTS4	chr1	96.1695	9.45051	10.1761	3	7	3.70308	17.022
LOC643037	chr11	4.98985	0.490639	10.1701	3	1	80.0146	0
CT45A3	chrX	69.699	6.85465	10.1681	3	1	20.4384	0
Hs.144719	chr13	17.2122	1.69387	10.1614	3	1	40.6572	0
LINC00659	chr20	26.7036	2.62842	10.1596	3	1	60.0329	0
Hs.123278	chr3	82.8164	8.15402	10.1565	3	1	19.4047	0
LOC100507506	chr6	51.1038	5.03826	10.1431	3	1	49.879	0
Hs.670039	chr3	157.03	15.4894	10.1379	3	1	35.0892	0
Hs.55295	chr12	65.9856	6.50918	10.1373	3	1	13.2348	0
MEIG1	chr10	77.5138	7.65163	10.1304	3	1	17.1191	0
FSD2	chr15	75.3435	7.4435	10.122	3	8	8.58009	51.6208
Hs.385774	chr18	131.113	12.9662	10.1119	3	1	22.2621	0
Hs.662300	chr10	168.447	16.6596	10.1111	3	1	47.6316	0
Hs.435289	chr22	89.6579	8.86899	10.1091	3	1	48.3472	0
C4orf47	chr4	29.5101	2.92072	10.1037	6	2	82.2747	62.4197
LOC101059921	chr7	69.1661	6.85726	10.0865	3	1	59.2339	0
NR4A2	chr2	436.402	43.2778	10.0837	51	43	86.7579	82.1071
ZNF563	chr19	102.881	10.209	10.0775	3	8	71.6659	25.7209
DTWD2	chr5	121.491	12.063	10.0714	3	7	42.1772	19.7405
Hs.657310	chr16	127.725	12.6865	10.0678	3	1	39.4261	0
Hs.595738	chr9	16.5775	1.64715	10.0644	3	1	44.1895	0
Hs.656475	chr11	28.5988	2.84166	10.0641	3	1	66.3147	0
PPP1R14C	chr6	93.9403	9.36353	10.0326	3	15	18.0711	34.2409
Hs.670716	chr12	78.0304	7.77933	10.0305	3	1	38.2975	0
Hs.601787	chr9	42.8388	4.27557	10.0194	3	1	48.213	0
PRCD	chr17	127.783	12.8066	9.97786	6	2	45.9355	25.4947
Hs.657137	chr14	54.5674	5.46947	9.97674	6	2	70.7493	40.5357
KIAA1244	chr6	25.2112	2.52775	9.9738	12	4	93.1018	170.236
Hs.127864	chr12	214.708	21.5326	9.97131	3	1	36.7616	0
C2orf71	chr2	40.4958	4.06403	9.96445	3	1	21.382	0
STPG2	chr4	262.496	26.3464	9.96326	3	1	41.0192	0
Hs.658096	chr7	106.402	10.6887	9.95466	3	1	27.4146	0
SP6	chr17	148.09	14.8853	9.94875	3	1	55.4075	0
Hs.228474	chr21	15.4532	1.55369	9.94615	3	1	66.0584	0
Hs.656237	chr3	54.3935	5.47023	9.94355	3	1	18.1926	0
Hs.659784	chr8	68.6064	6.90727	9.93249	3	1	17.2864	0
Hs.256080	chr7	148.067	14.9185	9.92502	3	1	31.6926	0
PRTG	chr15	42.5485	4.28725	9.92442	9	3	50.5217	56.4059
NPM2	chr8	148.736	14.9925	9.92073	3	8	8.73819	80.3116
Hs.609493	chr12	106.82	10.7707	9.91764	3	1	36.4483	0
Hs.131846	chr11	138.6	13.9761	9.91698	3	1	40.9771	0
ZBTB26	chr9	171.823	17.3313	9.91405	3	8	35.4847	90.3191
Hs.627759	chr19	23.0325	2.32469	9.90775	3	1	22.4711	0
C14orf39	chr14	31.908	3.2242	9.8964	3	1	21.3711	0
Hs.444197	chr3	18.1178	1.83406	9.87855	3	1	9.04099	0
LOC100506546	chr1	69.986	7.10092	9.85591	6	2	94.6671	124.67
ZMIZ1-AS1	chr10	108.651	11.0394	9.84213	3	1	10.364	0
Hs.665000	chr18	91.2681	9.27855	9.83646	3	1	35.4953	0
SIRPD	chr20	106.615	10.8474	9.82861	3	7	10.8971	18.4708
MOGAT1	chr2	70.771	7.20479	9.82276	3	8	21.1368	27.7828
Hs.684149	chr21	9.98134	1.01632	9.82102	3	1	69.1073	0
C17orf47	chr17	30.2334	3.07931	9.81825	3	1	38.1889	0
Hs.668251	chr2	14.9425	1.52287	9.81206	6	2	53.6523	42.7011
PABPC4	chr1	504.144	51.4175	9.80491	11	19	35.7208	150.161
TEX37	chr2	146.696	14.9763	9.79522	3	8	35.982	24.3217
SHISA7	chr19	70.536	7.21266	9.77947	3	1	46.0885	0
Hs.669803	chr16	370.9	37.9437	9.77501	6	2	118.775	112.329
TMC2	chr20	113.751	11.6402	9.77227	3	15	23.1111	43.7771
Hs.659970	chr14	18.4523	1.88906	9.76798	3	1	79.9343	0
Hs.279472	chr12	107.114	10.9697	9.7646	3	1	21.9661	0
LOC100130502	chr2	82.6567	8.46684	9.7624	3	1	25.0438	0
Hs.634052	chr10	150.189	15.3955	9.75542	3	1	24.1019	0
LOC401312	chr7	111.2	11.4055	9.74967	9	3	72.7668	32.3458
Hs.149312	chr19	97.7285	10.0243	9.74916	3	1	4.64975	0
HIF1A	chr14	869.933	89.3305	9.73837	11	82	41.6644	202.038
LINGO2	chr9	93.3495	9.58907	9.73499	3	7	20.108	11.3495
AGPHD1	chr15	54.1316	5.56058	9.73489	3	1	4.46555	0
Hs.715034	chr1	89.7635	9.22125	9.73442	3	1	17.9626	0
Hs.732162	chr18	68.2081	7.01298	9.72598	3	1	48.9907	0
Hs.572317	chr15	88.6594	9.12419	9.71697	3	1	76.5298	0
Hs.658678	chr5	175.598	18.0947	9.7044	3	1	73.7859	0
Hs.241416	chr12	120.776	12.4461	9.70389	3	1	24.3615	0
Hs.660226	chrX	26.8379	2.76861	9.69363	3	1	50.646	0
SLC25A18	chr22	63.0579	6.50543	9.69311	3	8	56.8093	36.5922
Hs.668279	chr2	119.118	12.2931	9.6898	3	1	8.28222	0
Hs.662820	chr10	56.8675	5.8694	9.68881	3	1	21.0892	0
Hs.663768	chr5	51.8654	5.36198	9.67281	3	1	19.5191	0
MYO16	chr13	84.3996	8.75074	9.64485	23	20	60.2159	38.5429
Hs.117266	chr9	43.4676	4.50921	9.63974	3	1	26.6363	0
Hs.602510	chr2	78.9438	8.20068	9.6265	3	1	46.2755	0
Hs.675476	chr13	39.1733	4.06962	9.62579	6	2	93.0035	134.52
Hs.374124	chr1	73.5117	7.63953	9.62254	3	1	33.2358	0
Hs.659636	chr6	117.166	12.1776	9.62144	3	1	7.17584	0
Hs.561511	chr6	55.3968	5.75917	9.6189	3	1	35.0529	0
LOC286149	chr8	119.784	12.4763	9.60093	3	1	16.6267	0
Hs.664631	chr6	85.7251	8.93148	9.59808	3	1	16.9575	0
Hs.531617	chr19	14.795	1.54201	9.59461	3	1	26.7788	0
LOC728084	chr12	107.895	11.25	9.59061	3	1	29.4719	0
LOC100652856	chr13	89.6307	9.34752	9.58872	6	2	100.863	52.9206
Hs.733798	chr1	20.8355	2.17294	9.5886	3	1	20.2622	0
VHL	chr3	79.5319	8.29532	9.58756	14	12	177.394	51.3806
Hs.434335	chr18	96.7776	10.1008	9.58117	3	1	24.9656	0
SLC25A34	chr1	139.442	14.5546	9.58064	6	9	117.535	19.725
FLJ30375	chr3	51.6661	5.39325	9.57977	3	1	21.226	0
ASB14	chr3	79.2328	8.2712	9.57935	6	9	46.029	38.4376
LOC100287210	chr7	64.3354	6.71906	9.57506	3	8	50.0021	81.6815
Hs.661324	chr4	165.164	17.2568	9.57093	3	1	25.7874	0
Hs.666262	chr6	11.3886	1.19155	9.55777	3	1	133.373	0
Hs.674576	chr1	69.59	7.28111	9.55761	3	1	14.9979	0
Hs.551095	chr6	65.9551	6.90399	9.55318	3	1	22.0974	0
CLEC4F	chr2	92.7947	9.72086	9.54594	3	8	19.6663	11.9893
SFXN2	chr10	127.38	13.3493	9.54214	3	15	15.3231	115.16
PMAIP1	chr18	340.886	35.7276	9.54125	31	94	95.2173	105.7
Hs.657628	chr1	110.654	11.6004	9.53881	3	8	42.7945	34.6613
Hs.603780	chr15	84.7464	8.88991	9.53287	3	1	15.771	0
LOC100507224	chr3	21.5974	2.26629	9.52985	3	1	50.4384	0
Hs.661801	chrX	47.2549	4.96033	9.52657	3	1	25.0016	0
Hs.684475	chr2	156.822	16.4623	9.52614	3	1	26.1632	0
Hs.672971	chr10	125.994	13.2287	9.52431	3	1	14.7797	0
HIPK4	chr19	241.038	25.3083	9.52405	3	1	35.5342	0
Hs.678027	chr9	20.7904	2.18451	9.51718	3	1	61.0066	0
EGFLAM	chr5	132.427	13.9161	9.51605	3	8	18.3335	22.5633
Hs.707327	chr2	227.429	23.8998	9.51595	3	1	38.1095	0
LINC00565	chr13	158.208	16.6339	9.51116	3	1	37.9859	0
KRTAP17-1	chr17	86.0822	9.05876	9.50265	3	8	17.0488	21.7637
Hs.669926	chr7	55.241	5.82504	9.48336	3	1	35.8417	0
Hs.696579	chr2	17.5938	1.85742	9.47216	3	1	8.31601	0
Hs.634389	chr12	94.8787	10.0232	9.46596	3	1	18.5135	0
Hs.656218	chr12	97.5954	10.3175	9.45919	3	1	35.919	0
Hs.666898	chr3	55.1683	5.83274	9.45838	6	2	57.2501	70.0448
Hs.468280	chr2	30.6249	3.24044	9.45084	3	1	51.121	0
Hs.263424	chr1	51.9169	5.5073	9.42692	3	1	16.5691	0
KCNG4	chr16	88.0769	9.34313	9.42692	3	14	39.8669	20.7584
LOC285084	chr2	30.832	3.27093	9.42608	3	1	55.651	0
Hs.676087	chr17	53.2128	5.64569	9.42539	3	1	35.9223	0
Hs.560509	chr17	73.5136	7.79989	9.42495	3	1	35.9531	0
FLJ40292	chr9	153.7	16.3088	9.42437	3	1	25.2933	0
Hs.579262	chr17	88.41	9.38212	9.42323	3	8	22.8669	62.0754
CXADR	chr21	99.9867	10.6134	9.42082	20	22	57.4332	42.0659
LOC284009	chr17	58.3107	6.1914	9.41801	3	1	31.8509	0
Hs.658698	chr2	117.671	12.5037	9.41086	3	1	19.189	0
Hs.595343	chr11	67.8929	7.21504	9.40992	3	1	71.9795	0
CEACAM19	chr19	116.835	12.4196	9.40725	3	8	23.2544	70.8042
Hs.559708	chr1	26.2801	2.79559	9.40057	3	1	47.1248	0
CHRM3-AS2	chr1	19.1204	2.03581	9.39202	3	1	26.3887	0
Hs.657601	chr6	196.748	20.95	9.3913	3	1	25.2541	0
PRR19	chr19	33.3506	3.55129	9.39111	3	1	75.1392	0
Hs.112740	chr4	39.7849	4.23671	9.39051	3	1	52.2778	0
UNC79	chr14	39.7896	4.24052	9.38318	3	1	50.9988	0
FLJ35024	chr9	168.228	17.9317	9.38161	3	1	13.1442	0
Hs.660098	chr9	70.0918	7.47182	9.38082	3	1	27.4936	0
FAM87A	chr8	108.481	11.5692	9.37673	6	2	81.0598	0.948738
ZSCAN20	chr1	119.36	12.736	9.37191	9	10	174.438	34.8399
IZUMO1	chr19	14.88	1.58874	9.36594	3	1	42.262	0
Hs.666899	chr8	12.5243	1.33758	9.36342	6	2	53.0403	122.895
TTLL2	chr6	61.9553	6.62116	9.35716	3	22	13.2158	19.932
Hs.667247	chr3	43.4807	4.64939	9.35192	3	1	36.2807	0
AQP12A	chr2	627.537	67.1074	9.35124	3	1	47.8724	0
Hs.164557	chr22	37.7707	4.04245	9.34352	3	1	39.4277	0
Hs.737950	chr2	60.5407	6.48344	9.33773	3	1	29.1108	0
Hs.671728	chr15	5.89008	0.630822	9.33715	3	1	64.0334	0
RSPO3	chr6	82.7233	8.88302	9.31251	3	8	36.1272	26.9125
TRIM51	chr11	61.3528	6.59775	9.29904	3	8	33.7683	24.4046
LCE1E	chr1	135.054	14.536	9.29096	6	9	21.3494	53.6167
Hs.143963	chr1	101.477	10.9239	9.28938	3	1	39.178	0
Hs.662698	chr6	20.9362	2.2546	9.286	3	1	1.08115	0
Hs.672032	chrX	9.00077	0.969596	9.28301	3	1	48.7569	0
RAET1E	chr6	137.045	14.7732	9.27657	3	8	48.8285	29.1464
Hs.668249	chr11	119.115	12.8636	9.25992	3	1	37.8617	0
Hs.714523	chr10	13.5609	1.46457	9.25924	3	1	33.4942	0
Hs.445849	chr11	4.26902	0.461434	9.25162	6	2	56.7717	12.531
Hs.660139	chr14	56.284	6.08653	9.2473	3	1	33.2211	0
ZNF837	chr19	9.61152	1.03969	9.24463	3	1	71.8027	0
LOC100506895	chr7	121.768	13.1748	9.2425	3	1	18.4753	0
CD83	chr6	427.841	46.2999	9.24065	11	19	47.4017	92.4381
SLFNL1-AS1	chr1	44.9597	4.86563	9.24028	3	1	26.7201	0
LOC255167	chr5	122.55	13.2647	9.23877	3	1	34.5706	0
Hs.135562	chrX	122.296	13.2398	9.23701	3	1	33.5255	0
ESYT3	chr3	16.5861	1.79743	9.22772	9	2	96.2645	66.9719
LOC728061	chr9	27.3774	2.9672	9.22667	3	1	62.4838	0
SLC25A25	chr9	116.126	12.6041	9.21343	3	8	41.7294	65.4527
DNAJB8	chr3	68.9823	7.49264	9.20668	3	8	75.2111	17.8724
CC2D2A	chr4	72.7157	7.90089	9.20348	12	4	89.5837	72.8627
Hs.733987	chr11	28.6094	3.10955	9.2005	3	1	48.1248	0
Hs.547178	chr9	304.274	33.12	9.18702	3	1	39.738	0
Hs.729781	chr2	21.6742	2.35974	9.18498	3	1	77.7555	0
Hs.677065	chr6	61.1055	6.65867	9.17683	3	1	24.5404	0
Hs.112751	chr19	72.978	7.9535	9.17558	3	1	16.3336	0
Hs.611858	chr7	53.6922	5.86303	9.15776	3	1	24.8974	0
Hs.450930	chr13	239.572	26.1749	9.15271	3	1	33.5935	0
Hs.668481	chr10	82.7222	9.04785	9.14274	3	1	2.60837	0
G0S2	chr1	228.179	24.9813	9.13398	20	19	135.378	158.527
Hs.656839	chr7	23.2182	2.54249	9.13206	3	1	48.2501	0
OR5P3	chr11	73.4482	8.04651	9.12795	3	8	36.0242	27.337
Hs.173704	chr1	28.3672	3.10854	9.12559	3	1	24.5119	0
Hs.568627	chr1	80.1257	8.7919	9.11359	3	1	42.6963	0
LOC648691	chr22	159.396	17.5088	9.10376	3	1	30.2413	0
SCML4	chr6	64.7475	7.11247	9.10338	15	11	117.627	33.167
FLJ12825	chr12	90.2445	9.92058	9.0967	6	2	35.8558	67.385
Hs.744236	chr7	19.1175	2.10274	9.09172	3	1	20.7949	0
Hs.437130	chr1	126.976	13.9747	9.0861	3	1	13.7938	0
DKFZp434J0226	chr19	3.3954	0.37382	9.08298	3	1	48.7888	0
LOC148696	chr1	64.7067	7.12595	9.08044	3	1	34.6285	0
LOC100131138	chr12	21.7403	2.39479	9.07817	3	1	37.2531	0
Hs.683970	chr6	70.4808	7.76633	9.07517	6	2	75.9004	71.6486
Hs.436899	chr19	41.7107	4.60266	9.0623	3	1	18.3552	0
SOX6	chr11	62.002	6.84695	9.05542	21	14	103.507	67.6357
Hs.624845	chr2	64.2273	7.10473	9.04006	3	1	3.96314	0
Hs.677250	chr2	22.7952	2.523	9.03499	6	2	83.3887	117.194
LOC284898	chr22	83.1215	9.2024	9.03259	3	1	36.9942	0
APOPT1	chr14	376.691	41.7525	9.02199	6	9	102.957	46.8722
Hs.128352	chr19	57.883	6.41649	9.02098	3	1	124.579	0
Hs.745117	chr20	64.2834	7.12621	9.02071	3	1	34.0456	0
Hs.596112	chr16	26.8658	2.98196	9.00944	6	2	86.6331	40.0181
Hs.677179	chr3	39.2421	4.35644	9.00784	6	2	64.9844	29.1709
Hs.733614	chr6	181.869	20.2018	9.00261	11	5	58.985	103.296
PROSER2-AS1	chr10	39.2179	4.35631	9.00255	6	2	52.3557	128.907
LOC151760	chr3	54.5622	6.06158	9.00132	6	2	37.1775	28.6764
Hs.554411	chr12	160.817	17.866	9.00127	3	1	30.2722	0
ZNF782	chr9	12.8215	1.42519	8.99635	3	1	21.5163	0
WDR65	chr1	82.7673	9.20444	8.99211	3	8	30.1817	20.3557
Hs.562002	chrX	27.9456	3.10817	8.99101	3	1	24.0238	0
Hs.568480	chr1	138.48	15.4028	8.99057	3	1	20.8819	0
LRRC52	chr1	93.1562	10.3712	8.98223	3	1	17.5128	0
Hs.667007	chr10	40.9958	4.56762	8.97532	3	1	15.7558	0
Hs.439122	chr1	79.3293	8.84318	8.97067	3	1	40.3871	0
FAM132B	chr2	214.061	23.8638	8.97009	3	8	41.4148	30.1573
Hs.674505	chr11	107.216	11.9607	8.96405	3	1	14.3352	0
Hs.657095	chr14	79.6019	8.88324	8.9609	3	1	25.7832	0
Hs.635341	chr19	101.886	11.3738	8.95801	3	1	60.881	0
RYR3	chr15	104.305	11.6516	8.952	11	19	39.7727	56.7285
Hs.656892	chr13	119.686	13.3767	8.94734	3	1	27.6827	0
LOC100506128	chr1	26.0246	2.90879	8.94687	3	1	58.9688	0
Hs.197597	chr8	130.033	14.5354	8.94598	3	1	38.8048	0
Hs.657696	chr3	187.982	21.0538	8.92865	3	1	30.4038	0
WDR64	chr1	111.745	12.5374	8.91299	3	8	6.16118	14.0975
Hs.668408	chr12	111.175	12.4871	8.9032	6	2	87.2853	53.3091
DSCR9	chr21	74.4815	8.36901	8.89968	3	8	20.2324	48.9284
Hs.732715	chr6	13.9287	1.56537	8.89804	3	1	28.4489	0
Hs.680526	chr1	318.629	35.9107	8.87281	6	2	56.5817	9.88325
Hs.97753	chr1	116.526	13.148	8.86262	3	1	36.2512	0
Hs.561207	chr3	53.2277	6.01172	8.85399	3	1	21.2458	0
Hs.451636	chr19	71.3066	8.05967	8.84733	3	1	10.4953	0
LOC100506405	chr2	74.1571	8.3844	8.84466	3	1	16.265	0
Hs.130793	chr4	65.6677	7.4269	8.84187	3	1	15.1323	0
Hs.612925	chr16	152.843	17.3029	8.83338	3	1	36.2601	0
Hs.660052	chr3	56.378	6.39495	8.81602	3	1	30.3256	0
Hs.256879	chr8	151.61	17.2109	8.80895	3	1	29.5378	0
Hs.680514	chr16	74.3998	8.446	8.80887	3	1	1.87044	0
Hs.713240	chr14	74.5587	8.46479	8.8081	3	1	19.4932	0
Hs.677080	chr8	133.314	15.1364	8.80754	6	2	79.7556	62.8365
Hs.317080	chr17	107.809	12.2414	8.80696	3	1	13.5704	0
Hs.299119	chr7	132.949	15.1024	8.80321	3	1	39.7177	0
LOC100132207	chr3	94.8402	10.7736	8.80306	3	1	23.6362	0
Hs.656776	chr7	113.415	12.8851	8.802	3	1	37.0748	0
RBM11	chr21	65.2772	7.41628	8.80188	3	8	51.7736	25.7961
Hs.659788	chr7	109.593	12.4621	8.79415	3	1	12.6203	0
FGFBP1	chr4	136.738	15.5606	8.78746	11	19	165.658	46.3803
Hs.664744	chr2	62.1882	7.07783	8.78634	3	1	45.8495	0
Hs.666028	chr4	11.6403	1.32515	8.78416	3	1	78.5492	0
Hs.388313	chr21	24.5252	2.79284	8.78147	3	1	33.4085	0
DNAJC5G	chr2	143.336	16.3231	8.78118	3	8	24.5639	40.9123
SGK196	chr8	156.654	17.8402	8.78099	3	8	37.4433	47.4133
Hs.123493	chr2	3.17867	0.362138	8.7775	3	1	80.9356	0
Hs.663673	chr21	356.35	40.6343	8.76968	20	12	91.5292	64.711
LOC100132078	chr11	96.4634	11	8.76938	3	1	81.7029	0
Hs.656585	chr1	50.606	5.77085	8.76924	3	1	58.5911	0
LOC100506929	chr1	46.7006	5.32694	8.76687	3	1	22.8937	0
Hs.659570	chr6	163.313	18.6312	8.76559	3	1	18.634	0
Hs.661608	chr15	67.0272	7.64789	8.76415	3	1	33.2952	0
Hs.673785	chr3	71.0095	8.10723	8.75879	3	1	38.9377	0
Hs.171348	chr5	77.9347	8.9042	8.75258	3	1	18.3129	0
HAS1	chr19	74.0295	8.45849	8.75209	11	19	104.499	26.8188
OK/SW-CL.36	chr4	114.159	13.0532	8.74567	3	1	32.3325	0
Hs.201600	chr4	78.8187	9.02123	8.73703	3	1	8.50741	0
Hs.520658	chr1	124.051	14.1994	8.73638	3	1	21.003	0
ATF3	chr1	255.278	29.2456	8.72877	17	21	60.6697	39.0654
Hs.713076	chr9	176.5	20.2213	8.72839	3	1	50.1745	0
LOC730098	chr9	51.9639	5.95615	8.72441	3	1	23.5727	0
PLK5	chr19	190.034	21.7839	8.72359	3	1	54.5609	0
Hs.154655	chr13	20.3802	2.33638	8.72301	3	1	26.2893	0
LOC442028	chr2	101.069	11.5882	8.72171	3	1	35.5224	0
Hs.385720	chr1	58.6893	6.73175	8.71828	3	1	21.6144	0
KLK4	chr19	79.6543	9.15015	8.70525	15	10	94.5747	42.7274
Hs.282861	chr2	61.6137	7.07783	8.70518	3	1	2.6479	0
FBLL1	chr5	38.6425	4.43912	8.70499	3	1	55.5812	0
Hs.610117	chr20	34.5355	3.96875	8.70187	3	1	22.3714	0
C8orf58	chr8	120.477	13.8463	8.70102	3	8	47.2178	18.1488
CNBD1	chr8	25.6762	2.95226	8.69711	6	2	41.8909	89.9387
Hs.659469	chr17	82.1419	9.45064	8.69167	3	1	25.8438	0
Hs.584739	chr10	144.831	16.6738	8.68611	3	1	52.5128	0
Hs.673552	chr14	73.7154	8.4888	8.68385	3	1	29.3673	0
Hs.406952	chr2	17.3646	2.0018	8.67446	3	1	43.5221	0
LOC153910	chr6	128.381	14.8161	8.66492	3	1	23.7032	0
SPDYA	chr2	37.1397	4.28725	8.66281	3	1	29.7722	0
Hs.550803	chr1	21.0385	2.42983	8.6584	3	1	56.3289	0
Hs.347841	chr2	46.7314	5.3982	8.65684	3	1	9.66153	0
Hs.79953	chr12	186.659	21.5834	8.64828	3	1	49.3222	0
Hs.659502	chr11	127.641	14.7608	8.64729	3	1	17.465	0
LRRC4C	chr11	69.9036	8.09943	8.63069	3	8	26.4405	16.3574
Hs.730829	chr12	73.0319	8.46352	8.62903	3	1	30.8839	0
CCL3	chr17	178.576	20.6961	8.6285	11	19	69.5746	112.699
MAML2	chr11	37.3864	4.33398	8.62635	3	1	28.9842	0
NFKBIZ	chr3	667.591	77.4801	8.61629	6	9	20.7463	122.37
RNF182	chr6	171.201	19.8845	8.60977	3	8	40.5238	41.5066
Hs.731407	chr13	54.7984	6.36663	8.60714	3	1	51.5372	0
ZNF615	chr19	102.197	11.8737	8.607	3	8	20.7965	94.9844
Hs.407574	chr11	40.9059	4.75453	8.60356	3	1	21.0373	0
Hs.434948	chr12	127.804	14.8559	8.60293	3	1	41.8059	0
Hs.658088	chr16	76.9601	8.94832	8.60051	3	1	19.6041	0
TPH2	chr12	53.9623	6.27607	8.59811	3	8	31.9895	20.6265
Hs.662439	chr2	23.3292	2.71378	8.59657	3	1	55.5689	0
Hs.501955	chr19	93.1396	10.8408	8.59159	3	1	15.911	0
MTUS2-AS1	chr13	51.2731	5.96944	8.58927	3	1	27.621	0
AFAP1L1	chr5	48.5158	5.6547	8.57973	6	2	81.2969	58.8563
Hs.561034	chr21	335.067	39.0952	8.57053	3	1	34.7858	0
KLK6	chr19	88.6916	10.3522	8.5674	11	19	140.653	33.4313
Hs.657487	chr4	61.4458	7.17807	8.56021	3	1	16.3761	0
Hs.463556	chr17	69.5964	8.13159	8.55877	3	1	33.711	0
Hs.697228	chr11	94.1104	11.0056	8.55112	3	1	28.3962	0
Hs.586945	chr17	76.8557	8.99505	8.54422	3	1	14.713	0
Hs.656701	chr10	10.4052	1.21813	8.54192	3	1	59.6092	0
Hs.658520	chrX	90.4953	10.6003	8.53703	3	1	20.8195	0
Hs.434622	chr1	61.3379	7.18925	8.5319	3	1	29.0241	0
Hs.723431	chr3	14.9446	1.75228	8.52865	3	1	52.2884	0
Hs.677101	chr19	122.861	14.4108	8.52557	6	2	100.471	43.1011
MOV10L1	chr22	69.8388	8.19351	8.52367	6	9	114.745	19.8109
ZFAND2A	chr7	174.994	20.5496	8.51566	3	8	83.2425	110.063
LOC100506305	chr11	80.3225	9.43489	8.51334	3	1	20.6391	0
Hs.607057	chr5	30.7961	3.62138	8.50396	3	1	51.3112	0
LOC100505718	chr8	44.8507	5.27786	8.4979	3	1	72.303	0
PCOLCE-AS1	chr7	225.271	26.5216	8.49387	3	1	37.4792	0
BOD1L2	chr18	61.1313	7.20441	8.48526	3	8	62.0046	25.1792
LOC100506999	chr14	23.6777	2.79197	8.48063	3	1	94.6631	0
LINC00221	chr14	22.8608	2.69647	8.47805	3	1	46.2368	0
ZSCAN1	chr19	138.434	16.3286	8.47797	3	1	38.1366	0
ESPNL	chr2	175.142	20.6588	8.4778	6	2	34.7177	32.0822
PPP1R1C	chr2	75.8079	8.94313	8.47665	6	9	62.5039	46.9383
LOC100507462	chr6	28.3964	3.3527	8.46972	3	1	34.736	0
Hs.223795	chr5	44.1193	5.21012	8.468	3	1	1.27819	0
FCRL5	chr1	84.4044	9.96909	8.46661	15	11	114.2	42.5626
Hs.318773	chr1	67.0724	7.932	8.45593	3	1	17.4855	0
Hs.514690	chr1	138.706	16.4051	8.45505	3	1	50.409	0
AA06	chr17	141.063	16.6882	8.45283	3	1	24.9108	0
Hs.658440	chr8	76.9734	9.10954	8.44976	3	1	37.421	0
Hs.659491	chr15	89.2275	10.5604	8.44924	3	1	71.2452	0
Hs.732324	chr2	58.6997	6.95072	8.44513	3	1	13.5224	0
GSX2	chr4	82.5017	9.77301	8.44179	3	8	14.215	12.8492
Hs.720471	chr2	19.5156	2.31301	8.43731	3	1	28.0156	0
Hs.521131	chr7	18.5296	2.19619	8.43712	3	1	18.2599	0
Hs.511790	chr15	64.383	7.6349	8.43272	3	1	9.46403	0
Hs.493159	chr8	88.5625	10.5077	8.42831	3	1	65.4421	0
Hs.736889	chr1	105.944	12.5724	8.42671	3	1	22.2308	0
PFN4	chr2	50.8888	6.04303	8.42107	6	8	22.6169	34.0942
Hs.677533	chr15	76.5287	9.09496	8.41441	3	1	41.6167	0
Hs.571699	chrX	80.0485	9.52073	8.40781	3	1	5.14335	0
KBTBD3	chr11	102.851	12.2335	8.40726	3	8	31.9253	100.851
Hs.572321	chr15	166.072	19.7545	8.40678	3	1	18.8131	0
Hs.675976	chr7	76.9865	9.1586	8.40593	3	1	27.6654	0
ZNF295-AS1	chr21	18.9934	2.25979	8.40494	3	1	47.4902	0
Hs.436493	chr3	38.8216	4.62095	8.40122	3	1	36.5369	0
NSAP11	chr8	53.9422	6.42525	8.39535	3	1	31.4859	0
LOC100505697	chr6	30.8567	3.67979	8.38544	3	1	1.11044	0
Hs.129119	chr11	12.7309	1.51864	8.38305	3	1	35.7848	0
MIR4500HG	chr13	10.9638	1.30837	8.37976	3	1	18.9865	0
SLC22A14	chr3	144.61	17.2573	8.37961	11	19	135.471	61.3321
Hs.655495	chr5	303.554	36.2266	8.37933	6	2	17.1809	29.5575
Hs.672053	chr7	48.3432	5.77459	8.37171	3	1	12.7985	0
TFR2	chr7	222.844	26.6356	8.3664	42	42	91.8577	74.9797
Hs.594886	chr9	72.3819	8.65278	8.36516	3	1	31.6092	0
CPNE9	chr3	126.745	15.1559	8.36275	3	8	41.8534	25.6837
Hs.521782	chr8	114.562	13.7145	8.35334	3	1	24.3803	0
Hs.570405	chr21	53.5084	6.406	8.35285	3	1	62.1055	0
Hs.677739	chr7	64.113	7.68494	8.34268	3	1	61.8895	0
FMNL1	chr17	138.057	16.5618	8.3359	14	20	55.8452	80.499
Hs.173727	chr11	179.891	21.5834	8.3347	3	1	49.7791	0
PXT1	chr6	114.867	13.7876	8.33118	3	1	27.6243	0
LOC286135	chr8	44.9582	5.39703	8.33017	3	1	41.5033	0
Hs.659628	chr6	79.3572	9.52838	8.32851	3	1	24.4666	0
NXNL2	chr9	82.8507	9.9515	8.32545	3	1	38.5731	0
SLITRK1	chr13	34.9912	4.20319	8.32493	3	8	39.7004	23.594
TRIM39	chr6	102.123	12.2683	8.32418	3	8	14.2977	123.666
LOC100128398	chr19	46.8273	5.62564	8.3239	6	2	91.8464	25.9691
LOC100631378	chr19	18.0785	2.17205	8.32324	6	2	71.5982	35.7991
Hs.594530	chr5	67.7929	8.15962	8.30835	3	1	29.949	0
Hs.666787	chr11	61.529	7.40631	8.30764	3	1	9.21335	0
CYGB	chr17	133.656	16.101	8.3011	9	9	115.922	32.0745
Hs.624779	chr16	12.5941	1.51859	8.2933	3	1	71.5199	0
Hs.93963	chr6	54.446	6.56706	8.29077	3	1	29.0475	0
Hs.657012	chr10	19.0451	2.29804	8.28754	3	1	34.6744	0
Hs.662290	chr18	63.0301	7.61004	8.2825	3	1	88.0685	0
KRTAP4-3	chr17	59.134	7.14163	8.28019	3	1	49.3191	0
Hs.134962	chr11	67.1168	8.10868	8.27715	3	1	22.234	0
ZP1	chr11	60.6399	7.32691	8.27633	3	8	41.6671	19.5138
GARNL3	chr9	57.4262	6.94134	8.27306	6	7	105.031	15.1632
SPATA16	chr3	65.9432	7.97539	8.26833	3	8	24.6877	36.7174
Hs.613914	chr3	50.6659	6.13352	8.2605	6	2	82.6546	47.6629
ERMN	chr2	61.0139	7.39001	8.25627	3	8	23.6224	30.5841
FAM9A	chrX	48.2296	5.8418	8.25595	3	8	13.3839	20.861
RASL11A	chr13	107.046	12.9814	8.24611	3	8	54.7818	31.2873
Hs.552679	chr11	156.174	18.9663	8.23427	3	1	39.4066	0
Hs.664492	chr5	59.9554	7.2813	8.23416	3	1	30.0807	0
TIGD4	chr4	59.964	7.28274	8.23371	9	10	81.5576	36.1661
CXorf58	chrX	53.1178	6.4553	8.22856	3	8	35.0287	29.8405
PRKG1-AS1	chr10	53.9253	6.55354	8.22842	3	1	45.9399	0
Hs.683854	chr16	89.3003	10.8697	8.21553	3	1	21.1002	0
Hs.21810	chr6	114.712	13.9699	8.21132	3	1	27.9533	0
C5orf47	chr5	38.3772	4.6802	8.19991	6	2	82.6378	83.0932
Hs.711188	chr7	52.702	6.43184	8.19392	6	2	30.0389	91.591
Hs.613865	chr18	81.5888	9.96497	8.18756	3	1	57.379	0
Hs.670641	chr9	61.8933	7.58154	8.16369	3	1	32.3865	0
Hs.436589	chr1	42.9694	5.26358	8.16352	3	1	44.2862	0
HDC	chr15	918.017	112.495	8.16055	11	19	59.8886	192.117
Hs.672927	chr3	69.6341	8.55024	8.14411	3	1	10.3628	0
Hs.662765	chr21	116.894	14.3596	8.1405	3	1	27.7374	0
LOC100507274	chr3	240.483	29.5455	8.13938	6	2	73.6557	81.544
NR4A1	chr12	131.765	16.2062	8.1305	51	43	98.804	59.2885
Hs.563612	chr2	88.8399	10.935	8.12434	3	1	9.796	0
Hs.654686	chr18	104.942	12.9213	8.12165	3	1	18.3291	0
Hs.662515	chr3	129.635	15.98	8.11234	3	1	21.3016	0
ARMC3	chr10	45.3211	5.58943	8.10835	3	8	49.0564	33.697
Hs.660837	chr14	170.082	21.0165	8.09279	3	1	28.5078	0
LOC149351	chr1	50.2838	6.21496	8.09077	3	1	45.2263	0
CCDC155	chr19	118.223	14.6123	8.09068	3	8	43.5011	13.8914
Hs.611718	chr7	65.8631	8.14227	8.08903	3	1	24.9633	0
PSKH2	chr8	156.656	19.3752	8.08538	3	8	29.0897	15.1907
LOC151121	chr2	151.519	18.7496	8.08116	3	1	17.2	0
DEFB125	chr20	58.9462	7.29508	8.08027	3	8	35.9745	24.1583
Hs.669778	chr20	72.4069	8.96906	8.07296	3	1	26.9317	0
LINC00205	chr21	99.4226	12.3251	8.06671	3	7	41.5425	24.1991
Hs.675449	chr3	78.3249	9.71143	8.06523	3	1	17.3025	0
FBN3	chr19	259.446	32.1765	8.0632	3	8	80.2141	41.4693
JUN	chr1	268.243	33.2912	8.05749	62	47	167.626	120.266
Hs.312228	chr7	113.548	14.0928	8.05714	3	1	47.2232	0
Hs.657400	chr7	21.6993	2.69463	8.05278	3	1	55.3738	0
ZNF496	chr1	95.9598	11.9177	8.0519	12	9	27.9744	53.4075
Hs.271498	chr12	190.763	23.6938	8.05121	3	1	49.4784	0
Hs.190261	chr8	53.6613	6.66688	8.04893	3	1	32.9173	0
FRMPD3	chrX	145.277	18.0671	8.04096	3	1	40.0505	0
NUTM1	chr15	193.773	24.1013	8.03997	6	2	52.3241	43.1063
Hs.664710	chr7	101.084	12.5814	8.03439	3	1	68.5924	0
Hs.550772	chrX	66.6443	8.29861	8.03078	3	1	29.4582	0
Hs.153652	chrX	62.3536	7.76616	8.02888	6	2	59.1336	42.0248
EPC1	chr10	130.368	16.2378	8.02867	15	16	95.7722	49.8156
Hs.446286	chr17	156.046	19.44	8.02708	3	1	35.7206	0
Hs.657987	chr5	9.83988	1.2266	8.0221	3	1	83.1793	0
IGLV1-44	chr22	98.6953	12.3064	8.01986	9	2	62.3623	18.1207
Hs.660864	chr6	55.0272	6.8621	8.019	3	1	24.8306	0
Hs.126573	chr9	46.9976	5.86974	8.00676	3	1	4.74782	0
Hs.662764	chr1	4.85986	0.607458	8.00032	3	1	45.3831	0
LOC100507501	chr16	74.6006	9.33496	7.99153	3	1	21.2146	0
Hs.215801	chr12	32.9428	4.1237	7.98863	3	1	35.6312	0
LOC150051	chr21	71.1242	8.90519	7.98682	3	1	8.64979	0
Hs.597508	chr5	103.771	12.9978	7.98374	3	1	28.9776	0
C17orf74	chr17	16.486	2.06769	7.97312	3	1	78.1317	0
Hs.662260	chr1	90.3088	11.33	7.97078	3	1	19.4913	0
XCL2	chr1	97.7284	12.2749	7.96163	20	19	150.772	54.5515
DKK2	chr4	89.4634	11.2391	7.95999	14	19	188.55	48.9918
Hs.50607	chr2	94.0941	11.8233	7.95834	3	1	12.728	0
Hs.86636	chr12	133.396	16.7646	7.95702	3	1	32.8939	0
PHGR1	chr15	70.291	8.83418	7.95671	3	1	74.502	0
Hs.658510	chrX	52.8747	6.65332	7.94711	3	1	49.0129	0
ZDHHC22	chr14	130.854	16.4679	7.94601	6	9	124.77	36.1129
Hs.97124	chr6	349.894	44.0523	7.94269	3	1	33.0445	0
LINC00668	chr18	20.6755	2.60506	7.93668	3	1	103.404	0
Hs.664301	chr3	27.3509	3.44616	7.93664	3	1	51.9682	0
HAPLN3	chr15	80.8928	10.1988	7.93163	3	8	43.0806	69.2885
KRT78	chr12	49.8697	6.28802	7.9309	6	9	121.412	86.1596
Hs.666721	chr18	25.1037	3.16579	7.92967	3	1	16.6652	0
FAM41AY2	chrY	114.068	14.393	7.9252	3	1	49.9502	0
TMEM63B	chr6	210.201	26.5249	7.9247	3	8	47.9275	51.0993
Hs.660202	chr15	56.4695	7.12595	7.92448	3	1	44.2116	0
TAGAP	chr6	168.663	21.2865	7.92346	9	9	92.5785	45.1092
ABHD14B	chr3	301.474	38.0642	7.92015	3	8	28.6965	169.002
Hs.662623	chr19	46.2282	5.84094	7.91452	3	1	33.6549	0
TTTY8B	chrY	40.6071	5.1393	7.90129	6	9	23.6545	28.7077
Hs.700830	chr4	111.453	14.1068	7.90065	3	1	63.2354	0
Hs.437415	chr6	16.6308	2.10523	7.89976	3	1	71.019	0
LOC338817	chr12	136.772	17.3162	7.89847	3	1	15.4647	0
RGMA	chr15	49.9046	6.32056	7.8956	6	9	42.3076	37.6115
Hs.561931	chr9	33.468	4.24052	7.89243	3	1	13.6088	0
Hs.710399	chr17	233.544	29.5919	7.89217	3	1	122.711	0
SLC41A2	chr12	73.6454	9.33882	7.88595	6	9	43.5363	20.6933
Hs.656650	chr6	51.6034	6.54388	7.88574	3	1	26.0553	0
HOGA1	chr10	56.7909	7.20323	7.8841	3	1	24.7195	0
Hs.666688	chr17	49.8016	6.31742	7.88322	3	1	24.2476	0
Hs.411959	chr18	92.5311	11.7436	7.87925	3	1	21.8302	0
OR51B2	chr11	132.739	16.8521	7.87667	3	7	38.8178	32.0906
Hs.468239	chr2	137.419	17.4541	7.8732	3	1	30.274	0
Hs.572154	chr12	104.898	13.3243	7.87267	3	1	27.4886	0
TSPAN33	chr7	115.926	14.7255	7.87251	3	7	30.9383	66.7266
Hs.656064	chr6	31.0674	3.94848	7.86821	3	1	15.5072	0
Hs.608610	chr19	227.077	28.9371	7.84728	3	1	53.1826	0
Hs.656820	chr3	58.8491	7.49977	7.84679	3	1	47.9202	0
ZNF540	chr19	52.9119	6.74829	7.84079	9	9	63.5743	34.9629
USH1G	chr17	331.618	42.313	7.83727	3	1	43.0319	0
LOC100996490	chr3	40.4638	5.16466	7.83474	3	1	28.3043	0
GALM	chr2	151.934	19.417	7.82479	6	8	103.169	117.402
LOC340074	chr5	197.22	25.2229	7.81908	3	1	41.3674	0
Hs.662480	chr1	85.4235	10.9365	7.81083	3	1	24.4199	0
Hs.667309	chr10	79.6515	10.2039	7.80597	3	1	17.7902	0
BTNL8	chr5	82.7726	10.6046	7.80538	11	19	164.326	70.3391
MIR31HG	chr9	141.349	18.1116	7.80434	3	1	32.4602	0
WDR86	chr7	9.92917	1.27333	7.79782	3	1	34.6664	0
C22orf15	chr22	51.747	6.64786	7.78401	6	2	48.0672	47.2257
LOC440243	chr15	51.9926	6.68204	7.78094	6	2	81.7215	137.218
Hs.293184	chr5	54.7204	7.03482	7.77851	3	1	22.4106	0
Hs.637117	chr4	134.405	17.2847	7.77596	3	1	29.9925	0
GPRC6A	chr6	101.926	13.1333	7.76086	3	8	53.5762	26.0155
MEI1	chr22	179.211	23.0954	7.7596	9	10	105.929	39.0152
SYT6	chr1	115.578	14.8959	7.75903	3	8	24.2593	23.4513
Hs.667500	chr2	55.6373	7.17268	7.75684	3	1	33.537	0
Hs.659202	chr3	90.3794	11.6585	7.75222	3	1	26.6964	0
SPATA19	chr11	62.4755	8.05997	7.75132	3	8	53.6895	37.9898
Hs.114914	chr8	69.5946	8.9789	7.7509	3	1	67.2433	0
Hs.602583	chr4	74.3657	9.59592	7.74972	3	1	17.5467	0
Hs.350876	chr8	19.5385	2.52329	7.74329	3	1	29.1701	0
Hs.614284	chr10	45.9045	5.92842	7.74313	6	2	72.6371	119.128
ERP27	chr12	118.463	15.3065	7.73937	3	8	15.8725	47.8694
FGF10	chr5	43.8636	5.66799	7.73883	3	8	53.1051	28.9563
PHF5A	chr22	152.382	19.743	7.7183	3	7	36.3483	37.8291
Hs.566650	chr7	84.9479	11.0084	7.71666	3	1	20.6403	0
LOC100506497	chr7	75.5954	9.79706	7.71613	6	2	110.924	138.892
PNMAL2	chr19	57.3784	7.43734	7.71491	3	1	14.4558	0
Hs.658370	chr1	47.985	6.22127	7.71306	3	1	7.54248	0
FGD3	chr9	80.1051	10.4049	7.69876	6	7	49.8716	14.2344
SLC38A11	chr2	47.1319	6.12449	7.69564	3	8	33.7496	39.426
LOC441461	chr9	678.057	88.2818	7.6806	6	2	121.27	125.359
Hs.665702	chr17	22.243	2.89711	7.67768	3	1	71.8333	0
Hs.742066	chr12	48.0264	6.26149	7.67012	3	1	40.5468	0
GPR113	chr2	109.375	14.2672	7.66618	6	9	111.523	27.6201
Hs.364739	chr16	19.9629	2.60506	7.66313	3	1	48.1004	0
OFCC1	chr6	55.4983	7.24303	7.6623	33	13	100.53	52.3415
Hs.555072	chr4	59.8337	7.81113	7.66006	3	1	10.0461	0
GALNT5	chr2	52.0566	6.79953	7.65591	12	4	66.1258	160.455
Hs.732473	chr1	182.263	23.8107	7.65467	3	1	21.1406	0
Hs.301858	chr1	52.2344	6.82614	7.65212	6	2	98.6899	62.5226
HHIPL1	chr14	50.0306	6.54503	7.64405	3	1	42.2613	0
Hs.661715	chr2	104.749	13.7071	7.64199	3	1	18.2944	0
Hs.600611	chr20	120.496	15.796	7.62825	3	1	12.8962	0
Hs.660198	chrX	41.8967	5.50217	7.61458	3	1	23.0568	0
LOC100505902	chr3	121.918	16.0137	7.61337	3	1	19.3365	0
Hs.655591	chr3	181.567	23.8693	7.60671	6	2	50.1206	5.25084
Hs.665034	chr12	40.0332	5.26853	7.59854	3	1	19.7606	0
PPFIBP1	chr12	279.57	36.8024	7.59651	65	55	454.431	134.425
MYLK4	chr6	182.626	24.06	7.59045	9	3	127.847	65.6841
Hs.515291	chr19	180.605	23.8025	7.58765	3	1	36.3221	0
Hs.661465	chr12	158.158	20.8493	7.58574	3	1	31.5526	0
Hs.614028	chr8	77.7746	10.2567	7.58282	3	1	11.8903	0
LOC100506631	chr6	28.7799	3.79661	7.58043	3	1	44.3732	0
PIGS	chr17	350.683	46.2672	7.57952	3	8	9.47825	132.691
AGXT2	chr5	49.8821	6.58436	7.57584	3	8	19.9227	41.9138
Hs.661346	chr6	51.9029	6.85227	7.57455	3	1	22.9766	0
Hs.87950	chr2	43.0713	5.68908	7.57088	3	1	50.1859	0
COL11A1	chr1	58.4871	7.72633	7.56985	34	32	97.7752	46.4412
Hs.664161	chr17	11.5782	1.53033	7.56585	3	1	56.7023	0
Hs.664289	chr4	12.0914	1.59965	7.55878	3	1	23.2261	0
Hs.655157	chr8	251.973	33.3401	7.55765	3	1	22.4339	0
Hs.603187	chr16	88.9718	11.78	7.55279	3	1	33.3097	0
LINC00163	chr21	162.037	21.4701	7.54709	3	1	4.91009	0
FBXO18	chr10	147.062	19.4873	7.54655	6	8	103.486	102.651
NYAP2	chr2	53.6544	7.11296	7.5432	3	1	6.39241	0
Hs.436442	chr13	81.3904	10.8057	7.53214	3	1	14.6345	0
WDR5	chr9	185.511	24.6321	7.53128	6	9	35.202	89.1178
Hs.480975	chr4	16.769	2.22811	7.52611	6	2	48.5556	117.694
Hs.664262	chr20	58.5425	7.78013	7.52461	3	1	21.0513	0
LOC100506368	chr11	11.502	1.53033	7.51601	3	1	35.6871	0
IGDCC3	chr15	153.147	20.3771	7.51565	6	9	87.5114	28.5722
Hs.663015	chr11	79.5583	10.5917	7.51137	3	1	26.3954	0
Hs.662088	chr3	27.8141	3.70316	7.51092	3	1	14.4678	0
Hs.664815	chr3	203.148	27.0561	7.50839	3	1	39.8815	0
Hs.12316	chr3	28.7414	3.83166	7.50103	3	1	46.1587	0
Hs.586911	chr16	154.225	20.5626	7.50028	3	1	28.8483	0
Hs.27296	chr6	66.2371	8.8315	7.5001	3	1	15.4875	0
LOC692247	chr11	92.5497	12.3552	7.49072	9	3	59.757	40.9087
C3orf67	chr3	33.1543	4.42743	7.48839	3	1	34.753	0
Hs.677185	chr22	82.6861	11.0511	7.48218	3	1	7.82728	0
Hs.733813	chr4	97.3821	13.019	7.48003	3	1	68.2687	0
SYT8	chr11	71.1155	9.50823	7.47937	3	7	56.6738	15.2374
LOC100507534	chr16	31.9334	4.27025	7.47811	3	1	41.4228	0
CD34	chr1	156.934	20.9867	7.4778	20	19	102.209	46.7978
LOC100505828	chr1	390.86	52.3057	7.47261	3	1	46.6647	0
ZBTB8B	chr1	109.433	14.6446	7.47258	3	1	9.91188	0
FLJ31104	chr5	161.24	21.58	7.47174	3	1	33.2929	0
Hs.735510	chr8	60.4481	8.09122	7.47083	3	1	26.4519	0
LINC00656	chr20	67.0336	8.97547	7.46853	3	1	4.43551	0
Hs.99745	chr19	38.0125	5.09335	7.46316	3	1	37.5893	0
LOC284395	chr19	57.9342	7.76444	7.46147	3	1	12.2132	0
Hs.665343	chr9	73.3201	9.83614	7.45415	3	1	10.504	0
Hs.659096	chr9	84.0311	11.2736	7.45383	3	1	25.0123	0
MB21D2	chr3	127.453	17.1	7.4534	3	8	14.679	29.6224
Hs.274276	chr8	45.5282	6.10962	7.45188	3	1	31.6785	0
HILPDA	chr7	317.452	42.6029	7.45141	14	20	201.821	72.7595
Hs.721405	chr3	39.9423	5.36198	7.44917	3	1	42.2733	0
Hs.675532	chr21	277.175	37.2105	7.44884	3	1	82.7252	0
DUSP2	chr2	123.249	16.5471	7.44836	11	19	72.2533	34.6755
Hs.679791	chr6	125.602	16.8846	7.43884	3	1	12.2374	0
Hs.735548	chr7	81.324	10.933	7.43839	3	1	10.159	0
XG	chrX	51.5466	6.93465	7.43319	9	10	64.9301	27.5198
Hs.439074	chr6	56.6462	7.62093	7.43298	3	1	31.0052	0
Hs.657599	chr7	6.59559	0.887823	7.42895	3	1	40.7432	0
LIMD1-AS1	chr3	188.59	25.4023	7.42415	3	1	26.9514	0
Hs.572057	chr11	57.6265	7.76503	7.42128	6	2	85.6638	36.251
ZBTB5	chr9	282.165	38.0222	7.42106	11	19	126.557	79.6044
Hs.732673	chr2	103.092	13.8921	7.42089	3	1	14.6065	0
Hs.512284	chr15	130.708	17.6199	7.41821	3	1	33.7166	0
FAM84A	chr2	63.493	8.57139	7.40755	18	13	129.3	42.7965
Hs.592660	chr1	108.582	14.6608	7.40632	3	1	29.4771	0
C21orf90	chr21	24.2741	3.27767	7.40589	6	2	40.1337	12.0435
C4orf45	chr4	70.5891	9.53444	7.4036	3	8	25.6934	35.6357
RIMBP3	chr22	182.703	24.6866	7.40088	3	8	27.7315	33.1098
Hs.674443	chr2	25.4113	3.43447	7.39891	3	1	11.038	0
JMJD8	chr16	199.747	27.0064	7.39629	3	8	24.222	51.3923
OR2M4	chr1	17.2274	2.33002	7.39369	6	2	44.2728	97.4611
Hs.112050	chr10	72.8876	9.85951	7.39262	3	1	22.6534	0
CCDC36	chr3	60.781	8.22445	7.39028	9	8	55.0918	9.54379
LINC00605	chr14	61.2629	8.30449	7.37708	3	1	7.08323	0
Hs.553947	chr3	34.9658	4.74282	7.37236	18	6	53.0185	76.419
Hs.371839	chr13	69.1695	9.38333	7.37153	3	1	16.1474	0
Hs.634213	chr1	5.68211	0.771004	7.36975	3	1	53.8849	0
Hs.543794	chr5	88.363	11.9983	7.36465	3	1	34.1395	0
C16orf78	chr16	52.3198	7.10492	7.36388	3	8	17.5147	19.7877
Hs.406810	chr17	111.115	15.0954	7.3609	6	2	101.026	36.5126
Hs.596219	chr6	58.7776	7.99217	7.3544	3	1	14.0636	0
Hs.555591	chr21	90.007	12.2423	7.35212	3	1	17.046	0
CCDC116	chr22	47.6192	6.483	7.34525	3	8	73.4223	32.6007
CXorf61	chrX	66.1788	9.00999	7.34505	3	8	14.5624	27.876
Hs.98619	chr4	187.999	25.5964	7.34474	3	1	36.0562	0
LOC100131655	chr18	77.5551	10.5655	7.34037	3	1	7.29934	0
Hs.659569	chr1	116.81	15.9143	7.33995	3	1	13.8302	0
Hs.559317	chr2	10.7572	1.46581	7.33872	3	1	47.9279	0
Hs.382124	chr9	75.3551	10.2745	7.33416	3	1	15.7267	0
FRRS1L	chr9	70.9854	9.68204	7.33166	6	9	29.7822	31.3995
Hs.663373	chr18	94.177	12.8508	7.32848	3	1	12.0436	0
RASSF5	chr1	205.221	28.011	7.32642	6	9	96.8731	136.752
LOC339505	chr1	84.3637	11.5215	7.32229	3	1	16.9817	0
Hs.660312	chr1	5.2163	0.712595	7.32015	3	1	90.5237	0
LOC284788	chr20	48.3579	6.60645	7.31981	3	1	55.2373	0
NIM1	chr5	59.398	8.11959	7.3154	3	8	15.6228	40.7678
Hs.668613	chr13	16.8326	2.30133	7.31428	3	1	15.2617	0
Hs.670503	chr9	9.47554	1.29669	7.30749	3	1	51.0458	0
Hs.106005	chr14	103.441	14.17	7.3	3	1	51.2372	0
LOC654841	chr2	100.461	13.77	7.29562	3	1	7.28834	0
Hs.667151	chr7	53.1015	7.2822	7.29196	3	1	24.1668	0
Hs.658484	chr6	12.5997	1.72892	7.28762	3	1	79.6352	0
COL23A1	chr5	112.949	15.509	7.28281	3	8	60.7464	41.5659
Hs.687496	chr17	50.993	7.00218	7.28244	3	1	28.8885	0
Hs.656922	chr3	11.8826	1.6325	7.27877	3	1	46.2179	0
C10orf53	chr10	56.0907	7.71178	7.27338	6	1	20.5805	0
Hs.658635	chr12	116.569	16.0275	7.27306	3	1	18.9908	0
Hs.720723	chr13	61.6726	8.47993	7.27277	3	1	25.0339	0
Hs.646379	chr19	45.4835	6.25531	7.27119	6	2	87.0203	64.1803
Hs.124597	chr11	171.242	23.5559	7.26957	3	1	12.1729	0
LRRC43	chr12	76.0499	10.4615	7.26951	9	10	92.7749	103.665
Hs.375762	chr15	49.8462	6.86022	7.26598	3	1	36.2579	0
DNHD1	chr11	89.0883	12.2674	7.26218	12	18	85.9783	58.3751
RBM20	chr10	25.7037	3.53961	7.26173	3	1	15.6888	0
Hs.161803	chr16	46.619	6.41993	7.26161	3	1	46.1816	0
GPR176	chr15	80.9977	11.1557	7.26066	14	19	138.705	32.703
Hs.596214	chr6	36.2483	4.99266	7.26033	6	2	54.7449	108.993
LOC100996416	chr13	30.9539	4.26389	7.25955	3	1	51.1169	0
Hs.560456	chr16	57.5635	7.93285	7.25635	3	1	10.7323	0
Hs.207604	chr16	234.414	32.3564	7.24475	3	1	46.2147	0
HOXD-AS1	chr2	88.9117	12.2748	7.24342	9	3	89.5454	63.271
Hs.663992	chr15	57.6026	7.95536	7.24073	3	1	21.3132	0
PARD3B	chr2	72.851	10.0619	7.24026	15	11	90.2543	38.4275
LOC286238	chr9	108.341	14.9674	7.23846	3	1	24.1405	0
Hs.659222	chr22	199.08	27.516	7.23506	3	1	54.1123	0
LOC339260	chr17	38.1886	5.2785	7.23474	15	5	75.2666	84.7109
SIGLEC10	chr19	95.9486	13.266	7.23265	6	8	82.1907	31.47
Hs.547045	chr4	77.5258	10.7235	7.22954	3	1	16.4905	0
Hs.607412	chr11	44.6973	6.1914	7.21927	3	1	20.717	0
LINC00948	chr10	70.385	9.7529	7.21683	3	1	24.0703	0
KCNQ3	chr8	124.823	17.3098	7.21111	17	21	134.735	45.4754
Hs.658477	chr19	24.3395	3.37606	7.20944	3	1	24.7575	0
COL27A1	chr9	94.8839	13.1722	7.20335	12	18	60.1345	48.5911
XDH	chr2	110.414	15.3299	7.20255	23	19	82.3069	55.3354
Hs.507924	chr4	64.3494	8.93498	7.20196	6	2	37.6352	85.7668
Hs.635173	chr2	83.4321	11.5847	7.20193	3	1	59.2329	0
Hs.678812	chr5	6.80728	0.946232	7.19409	3	1	73.8558	0
Hs.658589	chr12	143.978	20.0235	7.19044	3	1	10.1268	0
Hs.729242	chr1	46.027	6.40167	7.18984	3	1	24.1484	0
Hs.622876	chr6	13.7664	1.91583	7.18564	3	1	23.4385	0
Hs.661037	chr6	96.7058	13.4629	7.18313	3	1	6.88579	0
Hs.233120	chr6	96.47	13.4323	7.18195	3	1	31.4902	0
Hs.498025	chr1	119.86	16.6948	7.17949	3	1	27.8592	0
Hs.672118	chr15	121.679	16.9569	7.1758	3	1	46.2587	0
Hs.145224	chr4	59.0398	8.22914	7.17448	3	1	18.1574	0
Hs.674441	chr9	50.9254	7.10096	7.17162	3	1	36.2587	0
NEK8	chr17	281.445	39.2533	7.16996	6	9	47.0095	23.1403
HOXD8	chr2	68.4197	9.54389	7.16895	3	8	28.3545	41.3486
Hs.272234	chr1	28.639	3.99962	7.16043	3	1	52.5216	0
C11orf86	chr11	76.7274	10.7187	7.15825	3	1	28.1541	0
RHPN2	chr19	50.4165	7.04369	7.15768	3	8	15.2493	25.8073
GJA10	chr6	61.3633	8.5742	7.15674	3	8	27.5721	35.2157
LHFPL3	chr7	49.046	6.85532	7.15445	3	1	47.084	0
ZNF880	chr19	135.342	18.9208	7.15305	6	2	120.844	70.6964
Hs.112621	chr7	3.5072	0.490639	7.14824	3	1	74.9565	0
FOSB	chr19	591.802	82.8337	7.14446	11	26	47.4036	121.077
Hs.659029	chr11	64.5815	9.04503	7.14	3	1	19.2019	0
STAU2-AS1	chr8	113.737	15.9364	7.13692	3	1	28.5458	0
Hs.561445	chr5	146.141	20.4834	7.13459	3	1	33.1017	0
TYW5	chr2	67.681	9.49049	7.13146	6	9	69.3092	70.7897
Hs.210837	chr18	135.414	19.0167	7.1208	3	1	21.0015	0
ADC	chr1	85.0084	11.9425	7.11811	6	9	35.1795	56.7781
Hs.678224	chr14	210.445	29.5698	7.11689	3	1	37.4618	0
TTTY12	chrY	76.3183	10.7255	7.11562	3	8	12.1722	16.559
Hs.604325	chr7	63.1047	8.86872	7.11543	3	1	62.232	0
Hs.664673	chr19	5.56883	0.782686	7.11503	3	1	24.4055	0
Hs.657733	chr11	46.6083	6.55354	7.11194	3	1	42.0024	0
Hs.678264	chr19	15.2367	2.14266	7.11109	3	1	27.569	0
Hs.736296	chr20	86.125	12.1141	7.10948	3	1	21.3274	0
FLJ37644	chr17	49.3328	6.94136	7.10708	6	2	76.2811	61.9282
KIAA1161	chr9	18.1406	2.55249	7.10701	6	2	41.2903	66.9891
TLR10	chr4	73.5798	10.3549	7.10579	6	16	98.2899	42.7441
Hs.656242	chr4	37.4271	5.26853	7.10391	3	1	48.1188	0
Hs.734863	chr1	61.7166	8.68905	7.1028	3	1	26.7523	0
Hs.679081	chr9	100.983	14.2189	7.10199	3	1	15.2421	0
Hs.553147	chr8	41.893	5.90021	7.10026	3	1	22.6225	0
Hs.715765	chr3	12.5553	1.76833	7.10011	3	1	81.577	0
TMEM150A	chr2	324.34	45.6886	7.09893	3	8	42.5281	26.5544
GSDMC	chr8	116.1	16.3551	7.09871	3	8	15.2156	43.0018
USP54	chr10	169.155	23.8297	7.09849	3	15	41.8228	44.2042
LOC728730	chr2	67.6306	9.52911	7.09726	6	2	49.7816	23.7614
LOC100506667	chr9	37.2133	5.24517	7.09477	6	2	24.8895	122.208
NT5C1B	chr2	81.8376	11.5352	7.09463	6	9	91.8763	28.6736
SAAL1	chr11	266.247	37.5385	7.09263	3	8	16.1696	60.1384
VIL1	chr2	69.0118	9.73552	7.08866	20	15	121.251	47.7155
SELENBP1	chr1	166.686	23.5265	7.08501	23	19	73.4467	112.948
Hs.657540	chr2	26.5439	3.74664	7.08473	3	1	44.7354	0
PCDH9	chr13	122.279	17.2617	7.08385	31	38	143.634	64.4203
Hs.407141	chrX	90.7133	12.8134	7.07957	3	1	11.4645	0
LINC00638	chr14	86.5789	12.2305	7.07894	3	7	11.3303	16.0788
MEIS2	chr15	80.9282	11.4338	7.07795	11	18	46.2458	45.9726
IGFL1	chr19	51.4409	7.26992	7.07586	3	8	25.594	27.243
C16orf92	chr16	46.3477	6.55081	7.07511	3	1	59.5308	0
DZIP1L	chr3	75.115	10.6222	7.0715	3	8	23.9591	39.6908
AQP11	chr11	70.9019	10.0321	7.06753	3	8	10.2304	80.3275
Hs.655631	chr1	71.4735	10.1309	7.05501	3	1	22.7666	0
LOC100507670	chr1	127.977	18.142	7.05417	3	1	66.2663	0
LOC643355	chr1	27.674	3.92343	7.05353	3	1	43.2908	0
Hs.253422	chr2	68.9221	9.77161	7.0533	3	1	11.9831	0
C16orf89	chr16	49.0568	6.95652	7.05192	3	8	75.3497	13.3899
LOC283177	chr11	93.7781	13.3012	7.05036	6	2	86.2647	66.2584
Hs.665436	chr6	49.5622	7.03421	7.04588	3	1	57.9051	0
Hs.531728	chr18	25.1648	3.57362	7.04183	3	1	27.4512	0
Hs.614167	chr2	22.6987	3.2242	7.0401	3	1	26.1303	0
Hs.553018	chr2	28.9493	4.11583	7.03364	3	1	27.3079	0
Hs.734671	chr4	98.1596	13.9596	7.03167	3	1	16.2131	0
Hs.544767	chr6	94.2508	13.4062	7.03041	3	1	33.906	0
LOC100131608	chr8	30.7819	4.38071	7.02671	3	1	50.2625	0
Hs.680129	chr13	65.1509	9.27216	7.0265	3	1	25.4193	0
Hs.667033	chr20	108.815	15.492	7.02394	3	1	25.5799	0
ITLN1	chr1	61.7608	8.79355	7.02342	3	15	22.1955	39.6378
CPSF2	chr14	480.001	68.3556	7.02212	9	9	166.245	67.1117
Hs.663951	chr1	51.8365	7.38295	7.0211	3	1	102.164	0
CLEC4D	chr12	62.0835	8.84247	7.02105	6	9	103.752	54.0616
Hs.10319	chr20	79.6285	11.3417	7.02086	3	1	13.2146	0
FGF13-AS1	chrX	59.6566	8.49965	7.01871	3	1	13.7488	0
TDRG1	chr6	86.0763	12.2738	7.01304	3	1	7.91653	0
Hs.744452	chr5	53.6725	7.65612	7.0104	3	1	39.2209	0
Hs.662171	chr2	241.817	34.4957	7.01007	3	1	43.7091	0
CNIH2	chr11	75.3068	10.746	7.00786	3	1	26.2981	0
DLGAP1-AS3	chr18	77.4713	11.0553	7.00762	3	1	24.9243	0
SHANK2-AS3	chr11	61.7081	8.81128	7.0033	3	8	59.3604	30.2263
Hs.174934	chr15	185.217	26.4662	6.99825	3	1	32.7228	0
TATDN1	chr8	102.398	14.6326	6.99794	3	71	56.2119	78.9328
LOC100506821	chr18	105.929	15.1421	6.99565	3	1	24.0475	0
Hs.655477	chr4	275.804	39.4385	6.99327	3	1	91.513	0
Hs.616897	chr3	163.822	23.4415	6.98856	3	1	22.7442	0
Hs.677180	chr5	20.146	2.88542	6.98199	3	1	26.298	0
Hs.664228	chr7	133.069	19.0648	6.97981	3	1	24.6764	0
Hs.593732	chr5	4.97323	0.712595	6.97905	3	1	34.2218	0
AVPI1	chr10	109.603	15.7059	6.97846	11	19	34.8255	62.3127
Hs.574244	chr15	58.337	8.36939	6.97027	6	2	34.0067	66.8064
Hs.71657	chr1	87.693	12.5814	6.97006	3	1	36.0952	0
BTBD17	chr17	36.9598	5.30357	6.96885	3	1	59.2228	0
Hs.385616	chr16	88.8315	12.7515	6.96635	3	1	25.4378	0
TMEM178B	chr7	44.6362	6.4112	6.96223	9	3	66.7954	53.5698
C9orf84	chr9	29.2483	4.20526	6.95517	6	2	40.9852	16.8856
KLF6	chr10	333.985	48.029	6.95383	66	44	141.651	143.119
Hs.734907	chr5	29.0792	4.18211	6.95324	3	1	26.9793	0
WDR81	chr17	471.448	67.8084	6.95265	3	8	22.5435	29.7087
SDCBP2	chr20	103.206	14.8487	6.9505	3	7	17.2299	13.3987
Hs.671234	chr5	104.369	15.0283	6.94485	3	1	4.95469	0
ADIRF-AS1	chr10	128.803	18.5534	6.94231	3	1	20.3261	0
LOC100127888	chr20	92.3136	13.3057	6.93792	3	1	41.4857	0
Hs.656946	chr2	306.47	44.1846	6.93614	3	1	59.2635	0
LOC389247	chr4	86.6687	12.4995	6.93379	3	1	24.1983	0
Hs.50125	chrX	122.342	17.6494	6.93179	3	1	15.8449	0
LOC100287290	chr3	39.3384	5.67815	6.92803	3	1	22.2119	0
Hs.737756	chr18	57.6732	8.32571	6.92712	3	1	18.0828	0
LINC00452	chr13	141.526	20.432	6.92668	3	1	18.876	0
WDR93	chr15	121.914	17.6069	6.92422	3	1	35.3613	0
CECR5-AS1	chr22	33.8834	4.89471	6.92245	3	1	4.46758	0
Hs.664595	chr3	110.274	15.9303	6.9223	3	1	31.0477	0
SRRM2-AS1	chr16	30.14	4.35734	6.91707	3	1	42.0845	0
ZNF608	chr5	52.3601	7.57946	6.90815	6	9	86.2124	59.9251
Hs.342412	chr13	30.6311	4.43577	6.90548	3	1	49.5708	0
Hs.733573	chr11	32.8046	4.75119	6.9045	3	1	15.8898	0
LOC100130557	chr1	154.697	22.4073	6.90388	3	1	51.149	0
CRB3	chr19	81.2776	11.7786	6.90045	3	8	20.1091	43.5567
LOC729770	chr2	4.91116	0.712595	6.89194	3	1	34.3565	0
Hs.405849	chr20	95.6231	13.8781	6.89023	3	1	28.0124	0
LOC284661	chr1	14.4205	2.09289	6.89022	6	2	28.6375	24.3464
NEUROD4	chr12	56.9574	8.26976	6.88743	11	19	107.916	41.2875
RNF212	chr4	38.2732	5.56052	6.88304	6	2	41.6674	88.8334
Hs.594202	chr1	57.0273	8.28844	6.88034	3	1	54.6269	0
EDAR	chr2	89.596	13.0246	6.87901	11	19	103.439	52.9848
TPRXL	chr3	54.6346	7.95536	6.86764	3	1	17.2643	0
WNK2	chr9	53.0476	7.72841	6.86397	12	17	43.9218	82.7336
Hs.656597	chr6	49.6592	7.23579	6.863	3	1	4.6674	0
Hs.569138	chr12	12.102	1.76396	6.86066	3	1	8.8672	0
Hs.668527	chr20	49.3686	7.20582	6.85121	6	2	86.4609	129.958
USP30-AS1	chr12	100.713	14.7182	6.84272	3	1	24.158	0
TBCK	chr4	173.623	25.3788	6.84125	3	8	37.8414	147.273
LOC340357	chr8	30.5211	4.46211	6.84007	3	1	19.1478	0
Hs.657821	chr19	35.3087	5.16339	6.83828	3	1	7.4757	0
SLFNL1	chr1	92.921	13.5981	6.83339	6	9	122.109	30.4409
UHRF1BP1	chr6	89.9751	13.1671	6.8333	6	7	57.1381	9.85976
EIF2A	chr3	534.939	78.2996	6.83195	3	8	64.0338	198.645
HOXD-AS2	chr2	46.9504	6.87227	6.83186	3	1	4.04013	0
TCF7L1	chr2	83.7322	12.2611	6.82907	11	19	110.925	39.8757
RBP2	chr3	60.3584	8.85783	6.81413	3	8	30.4625	17.9199
Hs.634263	chr3	33.3408	4.90051	6.80353	3	1	59.4078	0
ASXL3	chr18	70.1389	10.3095	6.80335	9	3	63.5642	74.8549
LRRC27	chr10	122.969	18.0918	6.79694	12	4	65.6969	47.5618
Hs.673229	chr16	88.4494	13.0222	6.79218	3	1	40.7636	0
C6orf132	chr6	70.2088	10.3495	6.7838	6	2	51.4155	115.721
FLJ30679	chr16	64.6907	9.54688	6.77611	3	7	22.6132	34.747
Hs.601790	chr11	27.4873	4.06068	6.76914	3	1	14.3818	0
ZDHHC15	chrX	40.3836	5.96781	6.7669	3	8	20.5166	58.1672
GRID1	chr10	91.167	13.4762	6.76505	9	10	104.839	51.643
TMEM74	chr8	64.5238	9.54272	6.76157	9	10	71.0583	42.6514
Hs.54721	chr18	56.6583	8.38273	6.75894	3	1	2.99637	0
Hs.657982	chr3	68.72	10.1676	6.75874	3	1	35.9548	0
Hs.666907	chr11	62.902	9.30747	6.75822	6	2	115.378	16.0203
Hs.587350	chr9	29.149	4.31498	6.7553	3	1	2.49165	0
KLF17	chr1	48.8028	7.22668	6.75315	3	8	17.491	21.5628
Hs.735888	chr3	39.8215	5.89935	6.75015	3	1	25.8117	0
Hs.635231	chr14	63.6093	9.42976	6.74559	3	1	27.4488	0
ZNF577	chr19	44.4366	6.589	6.74405	6	2	61.2839	109.328
Hs.659430	chr18	53.7407	7.97001	6.74286	3	1	10.56	0
Hs.679030	chr1	257.464	38.2046	6.73909	3	1	25.9366	0
ERICH1-AS1	chr8	73.105	10.85	6.73778	6	2	17.3471	122.693
LCLAT1	chr2	187.172	27.818	6.72843	3	8	8.89705	142.837
ANKRD30BL	chr2	69.3386	10.3144	6.72252	12	4	77.1996	59.8762
LOC100289058	chr13	142.034	21.1325	6.7211	3	1	27.7605	0
ADAMTS18	chr16	77.5753	11.5422	6.72102	9	9	69.5761	25.5429
ZNF236	chr18	168.96	25.1395	6.72088	31	38	241.732	79.4354
Hs.436509	chr4	31.3567	4.66558	6.72085	3	1	38.0008	0
Hs.668417	chr6	7.84798	1.16819	6.71808	3	1	34.0362	0
MEDAG	chr13	59.1831	8.81452	6.71428	9	10	144.805	26.594
FAM162B	chr6	125.045	18.6262	6.71342	3	8	17.0171	26.9795
ZRANB2-AS1	chr1	51.9503	7.74509	6.70752	3	1	51.5243	0
PLEKHM3	chr2	68.2082	10.1749	6.70356	6	1	73.9135	0
MOP-1	chr4	10.9178	1.62888	6.70261	3	1	96.8171	0
Hs.638428	chr18	48.1624	7.18637	6.7019	3	1	43.8117	0
Hs.732080	chr8	9.47005	1.41351	6.69968	3	1	71.2402	0
Hs.657784	chr2	116.114	17.343	6.69514	3	1	24.8179	0
DDX60L	chr4	135.879	20.2998	6.69361	6	9	98.5101	35.4171
Hs.672035	chr6	37.1041	5.54889	6.68676	3	1	55.7492	0
Hs.501684	chr11	70.3184	10.5187	6.68508	3	1	30.7515	0
LOC339685	chr22	53.7638	8.04348	6.68415	3	1	30.6062	0
Hs.408790	chr21	190.891	28.5591	6.68406	3	1	28.5037	0
EBF3	chr10	47.8597	7.16495	6.67969	9	2	85.0773	15.3705
Hs.124011	chr7	77.875	11.6585	6.67966	3	1	22.2801	0
LOC100507288	chr15	102.99	15.4197	6.67914	3	1	47.7984	0
IL20RB	chr3	55.5161	8.31509	6.67654	3	8	46.1039	19.4105
RD3	chr1	89.2562	13.3697	6.67598	3	1	10.4749	0
STOML2	chr9	308.842	46.2704	6.67473	11	18	77.9659	41.575
GLYATL2	chr11	85.2684	12.7784	6.67284	3	8	19.5323	25.2043
Hs.436567	chr1	13.7879	2.06681	6.6711	3	1	23.3513	0
LOC100996549	chr2	38.5347	5.78042	6.66641	3	1	24.4385	0
Hs.122812	chr15	42.5962	6.38999	6.66608	3	1	2.75421	0
DEFB104A	chr8	71.9262	10.7942	6.66342	3	8	45.3743	18.0125
Hs.665175	chr1	130.159	19.5418	6.66056	3	1	21.2597	0
Hs.385801	chr13	52.6609	7.90863	6.65866	3	1	15.9738	0
Hs.569174	chr12	55.0516	8.27077	6.65616	3	1	12.2233	0
VWA8-AS1	chr13	29.0359	4.36406	6.65341	6	2	61.7481	127.793
Hs.181500	chr8	27.4797	4.13355	6.64796	3	1	27.8129	0
KLK12	chr19	58.736	8.83782	6.64598	17	20	77.4613	46.9408
FUNDC2	chrX	287.221	43.2424	6.64211	6	8	64.5981	187.948
KRTAP4-5	chr17	82.6481	12.4465	6.64028	3	8	65.0652	11.4944
Hs.703467	chr19	184.641	27.8115	6.639	3	1	47.8802	0
Hs.248158	chr2	15.2345	2.29475	6.63886	3	1	45.8478	0
Hs.657684	chr4	92.0196	13.8654	6.63665	3	1	17.6969	0
LOC150622	chr2	26.0396	3.92387	6.6362	9	8	52.1962	22.8084
Hs.662780	chr20	44.957	6.77549	6.63523	3	1	22.2552	0
Hs.736582	chr13	79.5577	11.9973	6.6313	3	1	42.182	0
FATE1	chrX	59.307	8.94393	6.63098	3	8	10.8924	39.275
SPATA24	chr5	498.978	75.2588	6.63017	6	2	105.744	87.5451
Hs.658173	chr5	51.0763	7.70754	6.6268	3	1	23.2285	0
UNC80	chr2	27.9015	4.21653	6.61716	9	3	60.1155	109.486
SLC35F1	chr6	134.241	20.2874	6.61698	3	1	24.214	0
MYOM3	chr1	61.8527	9.34977	6.61543	6	9	59.4936	46.8191
SOX4	chr6	386.158	58.376	6.61502	94	67	131.839	111.883
EXOC3L1	chr16	99.3143	15.0321	6.60683	6	7	106.798	19.94
SLC5A10	chr17	59.1923	8.96553	6.60221	3	8	17.1098	27.9172
Hs.656880	chr12	78.3144	11.8646	6.60067	3	1	12.4512	0
Hs.665895	chr3	69.0867	10.4725	6.59699	3	1	26.4577	0
RAB9B	chrX	63.4581	9.62619	6.59223	3	21	43.2467	19.5716
Hs.665107	chr3	105.807	16.0553	6.59015	3	1	14.4381	0
Hs.660185	chr9	71.6079	10.8784	6.58258	3	1	11.8892	0
Hs.663352	chr12	39.371	5.98602	6.57716	20	5	99.4295	56.6467
SLC39A3	chr19	214.86	32.6753	6.5756	9	9	85.3778	105.98
TFAP2E	chr1	149.158	22.6862	6.57482	3	1	24.4002	0
NOXA1	chr9	127.353	19.3703	6.57466	3	8	53.0302	33.7516
Hs.257556	chr9	68.3607	10.398	6.57439	3	1	32.415	0
Hs.635948	chr20	113.993	17.3509	6.56988	3	1	50.4784	0
Hs.444743	chr17	62.7315	9.55135	6.56781	3	1	18.1588	0
SAA4	chr11	62.9379	9.59086	6.56228	11	82	90.0187	35.1174
Hs.409846	chr11	68.0189	10.3727	6.55752	3	1	15.3047	0
Hs.664290	chr16	119.762	18.2717	6.55449	3	1	25.4997	0
Hs.656257	chr5	18.3097	2.79363	6.55409	3	1	58.2749	0
Hs.733155	chr6	64.3115	9.81278	6.55385	3	1	55.9152	0
Hs.438801	chr5	68.4802	10.4512	6.55237	3	1	34.1317	0
Hs.720750	chr7	5.43423	0.829414	6.55189	3	1	32.7115	0
[truncated: 23,802 more rows]
