# Supplementary material for: Integrated differential transcriptome maps of Acute Megakaryoblastic Leukemia (AMKL) in children with or without Down Syndrome (DS)
Source: BMC Med Genomics. 2014 Dec 5;7:63. doi: 10.1186/s12920-014-0063-z (PMC4304173; doi:10.1186/s12920-014-0063-z)
Supplement: Additional file 10 — Table listing the 25,540 mapped loci of Transcriptome Map Comparison of TMD vs. CB MK Cells (Pool 'C' vs Pool 'E') sorted in descending order of 'C'/'E' expression value. N/A: not available. [file 12920_2014_63_MOESM10_ESM.xls]

## Sheet: Sheet1
Additional file 10. List of 25,540 mapped loci of Transcriptome Map Comparison of TMD vs. CB MKL Cells (Pool 'C' vs Pool 'E' ) sorted in descending order of 'C'/'E' expression value. N/A: not available.
Gene name	Chr	Value 'C'	Value 'E'	Ratio 'C'/'E'	Data points 'C'	Data points 'E'	SD as % of Expression 'C'	SD as % of Expression 'E'
Hs.436357	chr3	17.1065	0.0116819	1464.36	3	1	48.8285	0
CNTN3	chr3	18.7056	0.0233638	800.624	3	1	44.424	0
Hs.721243	chr11	1527.28	2.97888	512.704	3	1	171.536	0
Hs.661406	chr4	141.2	0.280365	503.628	3	1	29.9099	0
Hs.562002	chrX	27.9456	0.0584094	478.444	3	1	24.0238	0
Hs.601565	chr3	99.15	0.210274	471.528	3	1	18.1735	0
RNF182	chr6	171.201	0.467275	366.381	3	1	40.5238	0
Hs.649325	chr2	139	0.385502	360.568	3	1	23.6718	0
CLEC3A	chr16	150.77	0.443912	339.639	3	1	42.3227	0
Hs.636074	chr1	497.746	1.65883	300.059	3	1	48.3017	0
LOC100505811	chr5	48.442	0.163546	296.198	3	1	128.187	0
Hs.306690	chr3	61.2996	0.210274	291.523	3	1	48.5489	0
NECAB1	chr8	37.0318	0.128501	288.184	3	1	22.5794	0
LOC100652778	chr18	114.378	0.397184	287.974	3	1	15.5023	0
RHPN2	chr19	50.4165	0.18691	269.736	3	1	15.2493	0
Hs.708778	chr5	9.25694	0.0350456	264.14	3	1	70.7403	0
Hs.731848	chr3	20.87	0.0817732	255.218	3	1	16.286	0
CHRM1	chr11	62.3661	0.24532	254.224	3	1	17.6327	0
PRICKLE2-AS3	chr3	315.856	1.24996	252.693	3	1	33.2682	0
Hs.586159	chr4	11.2056	0.0467275	239.807	3	1	32.9952	0
Hs.679455	chr4	114.324	0.478957	238.693	3	1	36.7424	0
C15orf43	chr15	19.3206	0.0817732	236.271	3	1	15.4653	0
Hs.436882	chr6	54.8083	0.233638	234.587	3	1	49.5513	0
Hs.673510	chr9	119.278	0.525685	226.9	3	1	51.4348	0
LOC100505718	chr8	44.8507	0.198592	225.844	3	1	72.303	0
OR5P3	chr11	73.4482	0.327093	224.548	3	1	36.0242	0
Hs.662285	chr8	31.4074	0.140183	224.046	3	1	46.1802	0
Hs.347841	chr2	46.7314	0.210274	222.241	3	1	9.66153	0
Hs.97313	chr8	51.3837	0.233638	219.929	3	1	23.4431	0
Hs.734125	chr3	96.7018	0.443912	217.84	3	1	38.1447	0
Hs.635700	chr18	73.736	0.338775	217.655	3	1	49.8968	0
LINC00692	chr3	51.7495	0.239479	216.092	6	2	82.599	65.5367
TMEM252	chr9	151.848	0.712595	213.092	3	1	35.3695	0
Hs.598823	chr8	123.812	0.584094	211.973	3	1	15.3472	0
Hs.637461	chr13	79.1752	0.37382	211.8	3	1	5.76757	0
Hs.538028	chr1	34.5122	0.163546	211.024	3	1	14.5897	0
DLEU7	chr13	46.1329	0.221956	207.847	3	1	32.9497	0
DLX3	chr17	70.3272	0.338775	207.593	3	1	23.0197	0
Hs.147593	chr7	62.6483	0.303729	206.264	3	1	30.6182	0
HS6ST2	chrX	12.0046	0.0584094	205.526	9	1	39.389	0
FAM110C	chr2	46.8631	0.233638	200.58	3	1	8.6388	0
Hs.671169	chr2	32.5229	0.163546	198.86	3	1	24.5492	0
Hs.602281	chr4	20.8208	0.105137	198.035	3	1	86.0675	0
LINC00494	chr20	103.768	0.525685	197.396	3	1	59.9782	0
Hs.610117	chr20	34.5355	0.175228	197.089	3	1	22.3714	0
OR10A5	chr11	109.447	0.56073	195.186	3	1	49.051	0
LOC100130548	chr9	109.528	0.572412	191.345	3	1	35.7761	0
LOC100507461	chr3	96.8812	0.514003	188.484	3	1	19.2826	0
LOC100505946	chr4	46.0036	0.24532	187.525	3	1	34.9066	0
Hs.365692	chr5	17.4899	0.0934551	187.147	3	1	43.4518	0
Hs.658595	chr6	25.8327	0.140183	184.279	3	1	31.6495	0
Hs.656873	chr11	64.0615	0.350456	182.794	3	1	30.5426	0
Hs.661673	chr8	42.2162	0.233638	180.691	3	1	9.02069	0
Hs.112740	chr4	39.7849	0.221956	179.247	3	1	52.2778	0
Hs.677505	chr10	48.1344	0.268683	179.149	3	1	17.8486	0
COL6A6	chr3	60.6507	0.338775	179.03	3	1	21.9883	0
Hs.655847	chr5	31.3329	0.175228	178.812	3	1	52.7533	0
Hs.632500	chr1	35.3753	0.198592	178.13	3	1	37.4471	0
Hs.658803	chr8	41.0047	0.233638	175.506	3	1	3.34396	0
CECR2	chr22	112.465	0.642504	175.041	6	1	116.167	0
LOC100506377	chr3	14.1749	0.0817732	173.344	3	1	55.9918	0
Hs.655766	chr16	30.3486	0.175228	173.195	3	1	51.1538	0
Hs.130213	chr3	54.5493	0.315411	172.947	3	1	31.063	0
Hs.661939	chr19	64.5616	0.37382	172.708	3	1	22.0532	0
Hs.672053	chr7	48.3432	0.280365	172.429	3	1	12.7985	0
Hs.659601	chr5	13.9889	0.0817732	171.069	3	1	51.3065	0
LOC647323	chr3	93.0979	0.549048	169.562	3	1	12.652	0
LOC643355	chr1	27.674	0.163546	169.212	3	1	43.2908	0
FLJ40288	chr7	108.935	0.654185	166.521	6	1	89.5549	0
Hs.659514	chr20	34.113	0.210274	162.231	3	1	64.4248	0
LHX8	chr1	31.7445	0.198592	159.848	3	1	75.5267	0
Hs.569218	chr13	24.2635	0.151864	159.771	3	1	33.05	0
LOC728114	chr12	63.4064	0.397184	159.64	3	1	69.52	0
Hs.91145	chr2	25.7902	0.163546	157.694	3	1	87.7512	0
Hs.126246	chr5	119.534	0.759322	157.422	3	1	45.6336	0
PCDHB2	chr5	45.8696	0.292047	157.062	3	1	24.6191	0
Hs.389441	chr17	104.286	0.665867	156.617	3	1	36.5885	0
Hs.660257	chr8	113.056	0.724277	156.095	3	1	12.2034	0
OTX2-AS1	chr14	23.474	0.151864	154.572	3	1	45.078	0
Hs.657449	chr12	64.2308	0.420548	152.731	3	1	48.8813	0
Hs.703727	chr11	32.0505	0.210274	152.423	3	1	44.5273	0
LOC284801	chr20	120.507	0.794368	151.701	6	1	141.287	0
Hs.654357	chr8	47.7256	0.315411	151.313	3	1	6.24977	0
Hs.661619	chr13	56.4383	0.37382	150.977	3	1	64.9629	0
Hs.639240	chr3	177.062	1.19155	148.598	3	1	66.6529	0
Hs.734871	chr16	62.1178	0.420548	147.707	3	1	24.8973	0
Hs.35090	chr13	22.3188	0.151864	146.965	3	1	22.668	0
Hs.609090	chr15	24.0302	0.163546	146.932	3	1	73.6101	0
Hs.650324	chr2	56.3492	0.385502	146.171	3	1	26.512	0
LOC100506530	chr15	44.3085	0.303729	145.882	3	1	13.671	0
FNDC7	chr1	77.8369	0.537367	144.849	3	1	69.0353	0
JAKMIP2-AS1	chr5	49.0033	0.338775	144.649	3	1	30.1959	0
Hs.661374	chr5	24.8027	0.175228	141.545	3	1	71.0325	0
LOC100130642	chr2	16.4281	0.116819	140.629	3	1	26.6105	0
Hs.590720	chr9	8.20914	0.0584094	140.545	3	1	11.1283	0
INSC	chr11	27.7399	0.198592	139.683	3	1	19.6896	0
Hs.28723	chr11	14.6381	0.105137	139.229	3	1	51.9987	0
Hs.658692	chr13	17.7267	0.128501	137.95	3	1	25.8983	0
Hs.46932	chr16	78.0965	0.572412	136.434	3	1	35.4303	0
CCDC122	chr13	22.2935	0.163546	136.313	3	1	78.7349	0
CGNL1	chr15	66.4024	0.490639	135.339	3	1	35.8741	0
CSMD3	chr8	105.389	0.782686	134.651	3	1	38.9053	0
Hs.171480	chr1	37.416	0.280365	133.454	3	1	57.3119	0
Hs.519771	chr5	73.1749	0.549048	133.276	3	1	15.5417	0
Hs.572795	chr2	74.6471	0.56073	133.125	3	1	11.7433	0
Hs.637734	chr2	18.5148	0.140183	132.076	3	1	77.6423	0
Hs.436018	chr5	70.8604	0.537367	131.866	3	1	51.5036	0
C9orf163	chr9	408.791	3.13074	130.573	3	1	52.9052	0
Hs.444181	chr19	34.1768	0.262842	130.028	6	2	71.314	59.7112
Hs.657815	chr2	17.9462	0.140183	128.02	3	1	19.6631	0
VN1R2	chr19	24.8413	0.198592	125.087	3	1	57.3897	0
ABCC11	chr16	35.0081	0.280365	124.866	6	1	75.382	0
Hs.587350	chr9	29.149	0.233638	124.761	3	1	2.49165	0
Hs.129581	chr16	62.0892	0.502321	123.605	3	1	5.43372	0
LOC100270679	chr20	45.9771	0.37382	122.993	3	1	39.539	0
Hs.666779	chr1	82.7551	0.677549	122.139	3	1	19.6315	0
C9orf57	chr9	36.3862	0.303729	119.798	3	1	68.4027	0
Hs.342412	chr13	30.6311	0.257001	119.187	3	1	49.5708	0
ZDHHC19	chr3	73.2116	0.61914	118.247	6	1	108.116	0
RANBP3L	chr5	16.5059	0.140183	117.746	3	1	63.4764	0
CES4A	chr16	106.952	0.911187	117.376	3	1	58.7563	0
Hs.659575	chr13	6.77323	0.0584094	115.961	20	1	82.7804	0
HHIPL1	chr14	50.0306	0.43223	115.75	3	1	42.2613	0
Hs.580781	chr20	117.473	1.01632	115.586	3	1	28.7959	0
Hs.734120	chr10	126.8	1.0981	115.473	3	1	10.3746	0
Hs.531632	chr19	173.241	1.50696	114.96	3	1	32.0837	0
LOC285889	chr7	16.0957	0.140183	114.819	3	1	7.13349	0
IYD	chr6	18.7279	0.163546	114.511	3	1	39.5652	0
Hs.636709	chr1	78.9124	0.689231	114.493	3	1	18.6701	0
LOC100506071	chr14	69.3459	0.607458	114.157	3	1	33.1727	0
Hs.667491	chr14	14.569	0.128501	113.377	3	1	4.77205	0
C13orf45	chr13	29.1293	0.257001	113.343	3	1	36.2815	0
Hs.385576	chr10	14.5552	0.128501	113.269	3	1	76.6574	0
Hs.633316	chr4	25.0465	0.221956	112.845	3	1	25.2704	0
FGF14-IT1	chr13	81.5827	0.724277	112.64	3	1	17.7684	0
Hs.549841	chr11	74.9905	0.665867	112.621	3	1	19.0039	0
COL6A5	chr3	46.63	0.414707	112.441	6	2	47.2444	41.8289
CABS1	chr4	7.83755	0.0700913	111.819	3	1	82.432	0
LOC339975	chr4	60.0371	0.537367	111.725	3	1	7.34417	0
CCDC89	chr11	32.4617	0.292047	111.152	3	1	50.942	0
ERMN	chr2	61.0139	0.549048	111.127	3	1	23.6224	0
Hs.732400	chr4	7.78765	0.0700913	111.107	3	1	41.877	0
Hs.614849	chr8	24.551	0.221956	110.612	3	1	52.3239	0
Hs.655831	chr2	10.282	0.0934551	110.021	3	1	64.1922	0
HBM	chr16	43.3932	0.397184	109.252	3	1	45.9989	0
DCAF12L2	chrX	43.0179	0.397184	108.307	3	1	45.8249	0
C3orf35	chr3	34.0132	0.315411	107.838	3	1	15.7486	0
LOC100505776	chr18	16.356	0.151864	107.701	3	1	51.6414	0
Hs.667349	chr14	34.5641	0.327093	105.671	3	1	28.5148	0
GLDN	chr15	53.9571	0.514003	104.974	6	1	65.616	0
Hs.385561	chr1	41.6566	0.397184	104.88	3	1	37.7978	0
Hs.657248	chr14	18.3576	0.175228	104.764	3	1	64.5712	0
Hs.656862	chr1	20.7802	0.198592	104.638	3	1	22.0532	0
Hs.661346	chr6	51.9029	0.502321	103.326	3	1	22.9766	0
Hs.737385	chr1	63.9652	0.61914	103.313	3	1	24.1035	0
LOC100506385	chr21	19.297	0.18691	103.242	3	1	68.9605	0
LOC100130654	chr17	63.839	0.61914	103.109	3	1	23.2599	0
Hs.655784	chr17	43.1683	0.420548	102.648	3	1	22.2984	0
SPATA12	chr3	99.377	0.969596	102.493	3	1	41.73	0
Hs.130793	chr4	65.6677	0.642504	102.206	3	1	15.1323	0
Hs.659224	chr15	35.7626	0.350456	102.046	3	1	75.6235	0
Hs.662113	chr14	41.6403	0.408866	101.843	3	1	36.4777	0
CLEC4F	chr2	92.7947	0.911187	101.839	3	1	19.6663	0
LOC101060007	chr5	352.905	3.52793	100.032	3	1	18.8237	0
Hs.658105	chr1	107.156	1.07473	99.7052	3	1	13.6766	0
KRTAP3-3	chr17	29.0063	0.292047	99.3206	3	1	24.9563	0
C8orf22	chr8	61.3784	0.61914	99.1349	3	1	32.2061	0
Hs.656701	chr10	10.4052	0.105137	98.9676	3	1	59.6092	0
Hs.391051	chr19	86.5431	0.876141	98.7776	3	1	36.2779	0
SPZ1	chr5	18.4414	0.18691	98.6646	3	1	9.42962	0
OR10A4	chr11	52.9213	0.537367	98.4827	3	1	37.5865	0
Hs.121735	chr18	175.913	1.78733	98.4223	3	1	20.9721	0
SLC38A11	chr2	47.1319	0.478957	98.4052	3	1	33.7496	0
Hs.683607	chr5	25.2691	0.257001	98.323	3	1	54.7719	0
LOC100506016	chr13	12.5819	0.128501	97.9129	3	1	34.3469	0
Hs.272317	chr22	65.1887	0.665867	97.9005	3	1	19.1632	0
FSIP2	chr2	7.94116	0.0817732	97.112	3	1	47.7867	0
Hs.149229	chr14	71.2788	0.735959	96.8516	3	1	6.34148	0
Hs.657334	chr7	22.5413	0.233638	96.4799	20	1	93.505	0
Hs.687496	chr17	50.993	0.537367	94.8942	3	1	28.8885	0
QRICH2	chr17	160.532	1.69387	94.7722	3	1	48.2456	0
LOC283585	chr14	95.0146	1.00464	94.5756	3	1	28.1133	0
LOC283731	chr15	62.9169	0.665867	94.4887	3	1	15.9517	0
LOC100996490	chr3	40.4638	0.43223	93.6164	3	1	28.3043	0
Hs.734213	chr15	251.14	2.68683	93.4707	3	1	46.074	0
TTTY11	chrY	118.477	1.27333	93.0457	3	1	27.3547	0
Hs.657647	chr2	104.195	1.12146	92.9097	3	1	6.46056	0
LOC100131763	chr2	43.1458	0.467275	92.335	3	1	24.4063	0
Hs.662820	chr10	56.8675	0.61914	91.8492	3	1	21.0892	0
Hs.662290	chr18	63.0301	0.689231	91.4499	3	1	88.0685	0
Hs.557142	chr13	27.6042	0.303729	90.8842	3	1	57.5242	0
Hs.634168	chr6	129.487	1.42519	90.8562	3	1	22.2488	0
TBX22	chrX	10.536	0.116819	90.1905	3	1	28.838	0
LINC00559	chr13	20.5452	0.233638	87.936	3	1	28.7449	0
Hs.321359	chr15	87.9037	1.00464	87.4976	3	1	23.7708	0
LOC729307	chr4	37.7654	0.43223	87.3734	3	1	24.0204	0
EGFLAM	chr5	132.427	1.53033	86.5349	3	1	18.3335	0
TMEFF2	chr2	755.073	8.74973	86.2967	9	2	190.281	135.191
C12orf40	chr12	14.045	0.163546	85.8776	6	1	63.403	0
Hs.649169	chr9	59.0596	0.689231	85.689	3	1	14.1992	0
FAM71C	chr12	65.8487	0.771004	85.4065	3	1	16.1044	0
Hs.143077	chr10	94.4087	1.10978	85.0698	3	1	29.7025	0
KIAA2022	chrX	297.885	3.54592	84.0079	9	2	260.908	136.296
LINC00470	chr18	45.1371	0.537367	83.9968	12	1	96.7863	0
Hs.677250	chr2	22.7952	0.274524	83.0355	6	2	83.3887	81.2421
Hs.663763	chr7	199.608	2.40647	82.9464	3	1	35.2397	0
LOC100506827	chr4	49.8648	0.607458	82.0877	3	1	49.7277	0
RP1	chr8	16.2165	0.198592	81.6573	3	1	35.8715	0
LOC100996636	chr1	111.402	1.36678	81.5071	3	1	24.5745	0
Hs.606045	chr15	39.6474	0.490639	80.8078	3	1	32.9167	0
CMBL	chr5	1063.55	13.1857	80.6589	9	1	168.837	0
Hs.200266	chr12	19.7617	0.24532	80.5548	3	1	75.3701	0
Hs.657158	chr12	45.079	0.56073	80.3933	3	1	65.8807	0
Hs.140444	chr14	81.3172	1.01632	80.0111	3	1	28.4771	0
FAM19A1	chr3	60.9385	0.771004	79.0378	3	1	17.5576	0
Hs.508987	chr5	22.1511	0.280365	79.0079	3	1	36.6992	0
Hs.649978	chr3	22.9498	0.292047	78.5826	3	1	36.8249	0
Hs.594530	chr5	67.7929	0.864459	78.4224	3	1	29.949	0
PP2672	chr1	66.8565	0.852777	78.3986	3	1	56.6569	0
Hs.659830	chr1	40.8752	0.525685	77.7561	3	1	31.0464	0
Hs.516951	chr20	33.5573	0.43223	77.6377	3	1	33.8946	0
Hs.151184	chr2	23.549	0.303729	77.533	3	1	41.2567	0
Hs.638939	chr6	35.2945	0.455593	77.4694	3	1	24.4487	0
Hs.596805	chr3	68.5666	0.887823	77.23	3	1	48.5956	0
LOC340239	chr7	35.1076	0.455593	77.0591	3	1	36.0611	0
Hs.666028	chr4	11.6403	0.151864	76.6494	3	1	78.5492	0
Hs.16732	chr2	26.8613	0.350456	76.6467	3	1	52.0526	0
Hs.468488	chr10	63.2686	0.829414	76.2811	3	1	15.3376	0
Hs.569266	chr13	50.703	0.665867	76.1457	3	1	11.0711	0
Hs.126573	chr9	46.9976	0.61914	75.9078	3	1	4.74782	0
Hs.680104	chr12	20.3914	0.268683	75.8937	3	1	39.9973	0
Hs.544560	chr6	22.9656	0.303729	75.612	3	1	25.549	0
GAFA3	chr4	15.8982	0.210274	75.6069	3	1	25.1581	0
DPH6-AS1	chr15	43.2754	0.572412	75.6017	3	1	25.6292	0
EDARADD	chr1	93.2927	1.23828	75.3405	3	1	26.6634	0
Hs.656907	chr4	27.2731	0.362138	75.3113	3	1	54.2033	0
FBN3	chr19	259.446	3.44616	75.2856	3	1	80.2141	0
DEFB103A	chr8	104.415	1.39014	75.1106	3	1	38.2651	0
Hs.684013	chr16	44.7406	0.595776	75.0964	3	1	25.6209	0
Hs.658556	chr12	18.4144	0.24532	75.0629	3	1	76.3579	0
LOC645355	chr18	37.5754	0.502321	74.8035	3	1	34.8544	0
LOC100507277	chr14	105.147	1.41351	74.3871	3	1	29.4455	0
LOC100507616	chr12	30.3704	0.408866	74.2797	6	2	72.2704	?
Hs.664631	chr6	85.7251	1.15651	74.1242	3	1	16.9575	0
Hs.637627	chr1	531.266	7.18436	73.9476	3	1	42.1952	0
KLHL32	chr6	17.2233	0.233638	73.718	3	1	48.3049	0
Hs.290255	chr10	42.1026	0.572412	73.5529	3	1	52.904	0
Hs.407582	chr5	67.5503	0.922869	73.196	3	1	36.4416	0
Hs.660052	chr3	56.378	0.771004	73.1228	3	1	30.3256	0
LOC100287877	chr1	39.9052	0.549048	72.6806	3	1	43.6612	0
DCTN1-AS1	chr2	13.5768	0.18691	72.6379	3	1	17.0124	0
Hs.634774	chr6	40.7167	0.56073	72.6137	3	1	39.9719	0
Hs.566451	chr6	64.3916	0.887823	72.5275	3	1	33.1256	0
Hs.670299	chr6	9.31752	0.128501	72.5095	3	1	17.3571	0
Hs.659784	chr8	68.6064	0.946232	72.5048	3	1	17.2864	0
Hs.568627	chr1	80.1257	1.10978	72.1997	3	1	42.6963	0
Hs.677230	chr3	18.5502	0.257001	72.1792	20	1	47.9012	0
GMNC	chr3	101.95	1.41351	72.1255	3	1	19.9637	0
Hs.603871	chr3	96.5422	1.34342	71.8632	3	1	24.6201	0
ISM1-AS1	chr20	39.3785	0.549048	71.7214	3	1	29.9071	0
Hs.661676	chr2	39.27	0.549048	71.5237	3	1	29.5658	0
TEKT3	chr17	19.191	0.268683	71.4261	3	1	24.2254	0
CFC1B	chr2	43.2403	0.607458	71.1824	3	1	71.3472	0
Hs.634973	chr4	7.4768	0.105137	71.1149	3	1	40.0414	0
IGFL1	chr19	51.4409	0.724277	71.0238	3	1	25.594	0
Hs.673507	chr6	41.4557	0.584094	70.9744	3	1	26.9487	0
Hs.664182	chr1	19.8968	0.280365	70.9673	3	1	75.1613	0
Hs.7415	chr13	50.4692	0.712595	70.8245	3	1	17.1174	0
TAS2R38	chr7	76.903	1.08642	70.786	3	1	27.3476	0
C4orf26	chr4	42.1392	0.595776	70.7299	3	1	16.1305	0
Hs.715034	chr1	89.7635	1.27333	70.4953	3	1	17.9626	0
Hs.128395	chr1	48.3126	0.689231	70.0964	3	1	19.5254	0
CYP4X1	chr1	39.2943	0.56073	70.077	3	1	23.5179	0
LOC285419	chr4	71.9856	1.02801	70.0245	3	1	29.5127	0
Hs.662832	chr7	38.3901	0.549048	69.9211	3	1	37.3005	0
SFTA3	chr14	17.1508	0.24532	69.9119	3	1	73.2163	0
MS4A6E	chr11	60.2262	0.864459	69.6692	3	1	45.087	0
Hs.86538	chr3	23.5768	0.338775	69.5944	3	1	65.4353	0
Hs.670008	chr1	212.162	3.04897	69.5847	3	1	32.6413	0
Hs.223715	chr3	33.2885	0.478957	69.5021	3	1	48.9194	0
LOC149351	chr1	50.2838	0.724277	69.4262	3	1	45.2263	0
Hs.659284	chr1	24.3297	0.350456	69.4228	3	1	5.61045	0
Hs.570405	chr21	53.5084	0.771004	69.4009	3	1	62.1055	0
Hs.637730	chr20	52.6863	0.759322	69.3859	3	1	37.2868	0
LINC00691	chr3	13.7778	0.198592	69.3772	3	1	29.8228	0
Hs.669429	chr12	173.829	2.5116	69.2103	3	1	27.0451	0
LOC100130155	chr8	43.6183	0.630822	69.1452	9	2	53.5747	52.3783
PRR9	chr1	39.5582	0.572412	69.1079	3	1	70.2118	0
LOC283587	chr14	20.1671	0.292047	69.0543	3	1	71.2513	0
Hs.594592	chr11	27.3808	0.397184	68.9374	3	1	19.2361	0
Hs.638583	chr5	33.8217	0.490639	68.934	3	1	17.3461	0
Hs.594886	chr9	72.3819	1.05137	68.8454	3	1	31.6092	0
CCDC54	chr3	25.7159	0.37382	68.7922	3	1	23.4921	0
Hs.668370	chrX	17.6573	0.257001	68.7049	3	1	68.6869	0
Hs.596857	chr1	45.7262	0.665867	68.6716	3	1	19.6102	0
EPHA8	chr1	118.699	1.72892	68.6551	6	1	110.433	0
Hs.673797	chr7	31.95	0.467275	68.3752	3	1	15.444	0
TSGA13	chr7	84.5677	1.23828	68.2945	3	1	13.1445	0
NT5C1A	chr1	103.155	1.51864	67.9256	3	1	22.2545	0
Hs.606954	chr16	31.7137	0.467275	67.8695	3	1	139.375	0
FAM46D	chrX	24.5109	0.362138	67.6838	3	1	51.7128	0
CDKN2B-AS1	chr9	19.7656	0.292047	67.6794	3	1	63.7394	0
LINC00558	chr13	12.5803	0.18691	67.3066	3	1	55.3576	0
Hs.666775	chr21	37.7172	0.56073	67.2643	3	1	16.9918	0
Hs.656897	chr10	46.3598	0.689231	67.2631	3	1	32.295	0
Hs.264606	chr8	17.2465	0.257001	67.1066	3	1	82.0271	0
Hs.732760	chr19	109.691	1.63546	67.0705	3	1	21.7628	0
ANGPTL1	chr1	17.6929	0.264789	66.8189	9	3	55.3712	51.7012
Hs.560050	chr12	31.9542	0.478957	66.7161	3	1	51.8303	0
GAB4	chr22	122.246	1.83406	66.6531	3	1	56.4784	0
LOC729324	chr2	29.4755	0.443912	66.3995	3	1	22.1707	0
Hs.663663	chr1	11.6279	0.175228	66.3584	3	1	69.0083	0
SHISA7	chr19	70.536	1.06305	66.3524	3	1	46.0885	0
Hs.658370	chr1	47.985	0.724277	66.2523	3	1	7.54248	0
SPATA19	chr11	62.4755	0.946232	66.0255	3	1	53.6895	0
Hs.93963	chr6	54.446	0.829414	65.644	3	1	29.0475	0
Hs.508690	chr13	48.2725	0.735959	65.5913	3	1	13.701	0
Hs.677438	chr2	43.5981	0.665867	65.4757	3	1	10.829	0
Hs.652882	chr8	12.1752	0.18691	65.1395	3	1	64.6344	0
LOC100506219	chr5	151.934	2.33638	65.03	3	1	30.3219	0
Hs.667723	chr3	125.667	1.93919	64.8039	3	1	36.0012	0
FRG2C	chr3	26.4342	0.408866	64.6526	3	1	16.6423	0
DMGDH	chr5	12.8118	0.198592	64.5132	3	1	37.4981	0
Hs.714523	chr10	13.5609	0.210274	64.4914	3	1	33.4942	0
C2orf15	chr2	15.051	0.233638	64.4205	3	1	87.3819	0
IGSF11	chr3	47.3187	0.735959	64.2954	3	1	36.7238	0
Hs.667100	chr3	20.274	0.315411	64.2781	3	1	32.0182	0
RNASE11	chr14	16.4647	0.257001	64.0648	3	1	31.0777	0
Hs.674576	chr1	69.59	1.08642	64.0547	3	1	14.9979	0
SPINK13	chr5	43.2871	0.677549	63.8877	3	1	32.127	0
Hs.656177	chr2	73.6897	1.15651	63.7175	3	1	12.3311	0
LOC339666	chr22	111.196	1.75228	63.4577	3	1	32.7801	0
Hs.666804	chr5	17.7874	0.280365	63.4436	3	1	20.0327	0
Hs.609107	chr1	30.9727	0.490639	63.1272	3	1	23.399	0
UCA1	chr19	407.777	6.46008	63.1225	3	1	18.0982	0
Hs.737141	chr8	37.3016	0.595776	62.6102	3	1	54.2592	0
Hs.695417	chr3	27.7591	0.443912	62.5331	3	1	6.28501	0
Hs.664302	chr2	20.4534	0.327093	62.5309	3	1	70.1899	0
Hs.687909	chr9	10.2215	0.163546	62.4992	3	1	31.3512	0
Hs.437360	chr21	53.0213	0.852777	62.1748	3	1	12.8184	0
Hs.461807	chr17	12.304	0.198592	61.9561	3	1	55.7086	0
XCL2	chr1	97.7284	1.58874	61.5133	20	1	150.772	0
Hs.278078	chrX	33.7324	0.549048	61.438	3	1	30.4925	0
Hs.263209	chr18	20.7846	0.338775	61.3524	3	1	41.0232	0
LOC100505545	chr4	48.7098	0.794368	61.3189	3	1	25.8955	0
IL17C	chr16	242.932	3.98352	60.9843	3	1	38.6894	0
Hs.703894	chr12	27.7652	0.455593	60.9429	3	1	31.9051	0
Hs.660098	chr9	70.0918	1.15651	60.6065	3	1	27.4936	0
Hs.726575	chr19	533.824	8.81982	60.5255	3	1	73.8412	0
Hs.436191	chr3	22.6247	0.37382	60.523	3	1	41.2849	0
Hs.520477	chr6	31.6618	0.525685	60.2296	3	1	49.7915	0
Hs.681718	chr2	20.4037	0.338775	60.2278	3	1	60.5896	0
FNDC9	chr5	31.655	0.525685	60.2167	3	1	44.0038	0
MUCL1	chr12	84.4124	1.40183	60.2161	3	1	8.67778	0
PLD5	chr1	30.2116	0.502321	60.144	3	1	41.9524	0
FGF13-AS1	chrX	59.6566	0.99296	60.0795	3	1	13.7488	0
GRHL3	chr1	57.4559	0.957914	59.9802	3	1	15.6377	0
LOC100130232	chr8	81.891	1.36678	59.9153	3	1	16.309	0
Hs.12264	chr1	23.0809	0.385502	59.8724	3	1	31.9769	0
Hs.664992	chr4	74.3689	1.24996	59.497	3	1	44.8899	0
Hs.128556	chr4	36.0926	0.607458	59.4158	3	1	39.8802	0
Hs.374124	chr1	73.5117	1.23828	59.366	3	1	33.2358	0
Hs.736182	chr1	145.582	2.4532	59.3439	3	1	50.2331	0
Hs.596272	chr1	28.3311	0.478957	59.1516	3	1	3.45076	0
Hs.371846	chr2	78.7261	1.33173	59.1155	3	1	50.3312	0
Hs.670651	chr19	73.0743	1.23828	59.0128	3	1	60.0405	0
NTN4	chr12	22.0593	0.37382	59.0104	3	1	47.1535	0
Hs.610506	chr1	59.0723	1.00464	58.7994	3	1	8.65424	0
Hs.334181	chr21	36.3987	0.61914	58.7891	3	1	13.0976	0
Hs.385737	chr19	50.7978	0.864459	58.7625	3	1	27.5591	0
BEST4	chr1	21.2683	0.362138	58.7299	3	1	66.0713	0
LYZL1	chr10	40.2757	0.689231	58.4358	3	1	38.6758	0
LOC100506558	chr8	23.2	0.397184	58.4112	3	1	37.0054	0
Hs.736246	chr1	27.9634	0.478957	58.3839	3	1	44.608	0
RNF183	chr9	70.065	1.20323	58.2306	3	1	23.0557	0
IP6K3	chr6	53.7155	0.922869	58.2049	3	1	17.1665	0
Hs.147713	chr14	62.9615	1.08642	57.9534	3	1	57.7489	0
Hs.633212	chr2	14.8489	0.257001	57.7776	3	1	31.0243	0
KRTAP4-3	chr17	59.134	1.02801	57.5231	3	1	49.3191	0
Hs.657693	chr2	36.9477	0.642504	57.5058	3	1	22.9639	0
ZIC2	chr13	12.0182	0.210274	57.1548	3	1	14.1141	0
GRID1-AS1	chr10	17.318	0.303729	57.0179	3	1	34.9799	0
Hs.434704	chr16	60.5701	1.06305	56.9776	3	1	61.139	0
Hs.160681	chr9	31.9044	0.56073	56.898	3	1	25.9837	0
LOC100128239	chr11	25.235	0.443912	56.8469	3	1	20.175	0
FBLN7	chr2	65.0471	1.14482	56.8184	3	1	12.266	0
LINC00656	chr20	67.0336	1.17987	56.8144	3	1	4.43551	0
SLC47A2	chr17	55.6891	0.981278	56.7516	3	1	17.518	0
Hs.560509	chr17	73.5136	1.29669	56.6933	3	1	35.9531	0
Hs.658502	chr9	16.5372	0.292047	56.6252	3	1	18.0529	0
TAS2R40	chr7	46.2748	0.817732	56.5893	3	1	59.9526	0
Hs.650046	chr11	40.2957	0.712595	56.5479	3	1	21.2267	0
Hs.667493	chr12	80.3093	1.42519	56.3499	3	1	6.351	0
Hs.661446	chr17	39.4551	0.700913	56.2911	3	1	26.0588	0
Hs.735990	chr3	30.2127	0.537367	56.2236	3	1	15.317	0
CCDC65	chr12	28.4213	0.506215	56.1447	9	3	140.423	55.4006
ASB14	chr3	79.2328	1.41351	56.054	6	2	46.029	54.9323
Hs.263832	chr3	66.5644	1.19155	55.8636	3	1	19.3076	0
Hs.655078	chr3	15.6368	0.280365	55.7728	3	1	56.5626	0
Hs.560324	chr15	16.2815	0.292047	55.7496	3	1	81.49	0
LOC285501	chr4	27.2516	0.490639	55.5431	3	1	49.2224	0
LOC100507501	chr16	74.6006	1.34342	55.5305	3	1	21.2146	0
AGXT2	chr5	49.8821	0.899505	55.455	3	1	19.9227	0
Hs.664492	chr5	59.9554	1.08642	55.1864	3	1	30.0807	0
EVA1A	chr2	76.6165	1.39014	55.1141	3	1	21.6718	0
LINC00620	chr3	21.2321	0.385502	55.0766	3	1	36.1418	0
NHSL2	chrX	164.654	3.01393	54.6312	3	1	31.5736	0
FMR1NB	chrX	22.9691	0.420548	54.617	3	1	37.9939	0
LPPR5	chr1	13.3837	0.24532	54.5561	6	2	59.7987	13.4687
Hs.630983	chr20	64.8857	1.19155	54.4547	3	1	23.8336	0
LOC100505716	chr2	20.945	0.385502	54.3318	3	1	22.8873	0
LINC00635	chr3	28.5493	0.525685	54.3089	3	1	21.653	0
PCDHB4	chr5	55.7904	1.02801	54.2705	6	2	61.4536	8.0353
OLFM3	chr1	19.9564	0.367979	54.2325	6	2	38.7771	20.2031
Hs.632240	chr17	49.9962	0.922869	54.1748	3	1	47.2738	0
Hs.382313	chr13	49.849	0.922869	54.0153	3	1	33.8443	0
Hs.624779	chr16	12.5941	0.233638	53.9046	3	1	71.5199	0
Hs.680442	chr8	79.6407	1.4836	53.6808	3	1	43.1496	0
EGFLAM-AS4	chr5	31.9643	0.595776	53.6515	3	1	52.5468	0
Hs.661608	chr15	67.0272	1.24996	53.6234	3	1	33.2952	0
PABPC1L2B	chrX	140.765	2.62842	53.5549	3	1	51.1435	0
LOC340094	chr5	13.4185	0.25116	53.4259	6	2	46.7399	36.1776
Hs.680098	chr13	64.2611	1.20323	53.407	3	1	27.7911	0
Hs.648885	chr7	295.791	5.57226	53.0828	3	1	35.998	0
Hs.196134	chrX	30.9876	0.584094	53.0524	3	1	50.9129	0
Hs.634751	chr17	53.218	1.00464	52.9721	3	1	9.26564	0
ARMC2	chr6	25.1974	0.478957	52.6088	3	1	55.3712	0
Hs.656087	chr8	3.067	0.0584094	52.5087	3	1	39.8664	0
Hs.661843	chr7	12.8615	0.24532	52.4274	3	1	36.1015	0
Hs.660113	chr16	33.0051	0.630822	52.3208	3	1	40.2155	0
FRY-AS1	chr13	23.1735	0.443912	52.2029	3	1	4.04833	0
Hs.664912	chr3	34.1011	0.654185	52.1275	3	1	48.8928	0
DEFB125	chr20	58.9462	1.13314	52.0201	3	1	35.9745	0
Hs.659499	chrX	23.6006	0.455593	51.8018	3	1	75.9143	0
Hs.655648	chr2	78.5336	1.51864	51.713	3	1	23.5062	0
Hs.667844	chr11	440.183	8.52777	51.6175	3	1	43.0018	0
Hs.406526	chrX	57.688	1.12146	51.44	3	1	21.7088	0
Hs.686866	chr6	22.8338	0.443912	51.4378	3	1	38.0985	0
WBSCR27	chr7	116.407	2.26629	51.3647	3	1	25.0161	0
STL	chr6	51.5706	1.00464	51.3323	3	1	35.4983	0
NLRP8	chr19	118.497	2.31301	51.2307	3	1	45.0074	0
Hs.666896	chr14	5.98155	0.116819	51.2037	3	1	47.9991	0
Hs.656706	chrX	10.1608	0.198592	51.1643	20	1	82.5652	0
Hs.559317	chr2	10.7572	0.210274	51.158	3	1	47.9279	0
Hs.436393	chr1	23.3046	0.455593	51.1521	3	1	43.9589	0
Hs.563856	chr1	320.231	6.27317	51.0477	3	1	51.0256	0
TMEM72-AS1	chr10	90.9497	1.78733	50.8858	3	1	40.6713	0
Hs.657814	chr19	36.7978	0.724277	50.8063	3	1	13.9344	0
Hs.679090	chr13	5.90521	0.116819	50.5502	3	1	58.4547	0
C17orf78	chr17	17.101	0.338775	50.4791	3	1	51.693	0
HOXD-AS2	chr2	46.9504	0.934551	50.2385	3	1	4.04013	0
LOC286190	chr8	10.5544	0.210274	50.1938	3	1	90.2571	0
Hs.636821	chr5	19.342	0.385502	50.1736	3	1	39.4842	0
Hs.529542	chr3	21.6328	0.43223	50.0493	3	1	51.5972	0
Hs.722382	chr12	83.5675	1.67051	50.0252	3	1	18.8337	0
Hs.23589	chr6	37.9832	0.759322	50.0225	3	1	99.9806	0
Hs.369782	chr2	46.0546	0.922869	49.9037	3	1	38.1289	0
LOC339298	chr18	37.8753	0.759322	49.8804	3	1	50.091	0
Hs.13480	chr8	154.898	3.10738	49.8483	3	1	32.437	0
Hs.680129	chr13	65.1509	1.30837	49.7954	3	1	25.4193	0
LOC151760	chr3	54.5622	1.0981	49.688	6	2	37.1775	63.1883
Hs.593356	chr8	26.6938	0.537367	49.6752	3	1	20.6945	0
SCP2D1	chr20	16.8149	0.338775	49.6346	3	1	41.4488	0
LOC100130964	chr8	16.2341	0.327093	49.6316	3	1	30.8651	0
PNMAL2	chr19	57.3784	1.15651	49.6135	3	1	14.4558	0
LINC00326	chr6	17.3821	0.350456	49.5984	3	1	70.3264	0
ARHGEF33	chr2	149.904	3.02561	49.5452	3	1	34.9434	0
KIF21A	chr12	16.4763	0.332934	49.4883	6	2	40.1329	22.3297
Hs.665436	chr6	49.5622	1.00464	49.3332	3	1	57.9051	0
Hs.666428	chr5	19.5587	0.397184	49.2434	3	1	53.69	0
Hs.131579	chr15	50.3289	1.02801	48.9578	3	1	47.7775	0
Hs.667151	chr7	53.1015	1.08642	48.8777	3	1	24.1668	0
LOC100507024	chr6	56.3136	1.15651	48.6928	3	1	19.8389	0
Hs.670741	chr1	22.7501	0.467275	48.6867	3	1	38.1942	0
Hs.660336	chr5	33.4919	0.689231	48.5931	3	1	60.245	0
Hs.658355	chr2	22.1143	0.455593	48.5395	3	1	44.5155	0
ENAM	chr4	15.2578	0.315411	48.3743	3	1	83.442	0
Hs.149264	chr2	31.6438	0.654185	48.3713	3	1	23.9771	0
C1orf177	chr1	58.7586	1.21492	48.3643	3	1	30.0403	0
TSPAN11	chr12	30.9861	0.642504	48.2271	3	1	63.5638	0
Hs.196042	chr3	6.75958	0.140183	48.2198	3	1	49.0834	0
Hs.664073	chr4	28.16	0.584094	48.2115	3	1	21.8549	0
SPAG17	chr1	43.3593	0.899505	48.2036	3	1	34.5429	0
Hs.463556	chr17	69.5964	1.44855	48.0454	3	1	33.711	0
Hs.655421	chr2	33.5598	0.700913	47.8801	3	1	27.3813	0
LOC253044	chr15	54.1199	1.13314	47.7609	3	1	12.4553	0
KRTAP4-4	chr17	6.69238	0.140183	47.7404	3	1	58.7307	0
Hs.727036	chr1	60.1449	1.26164	47.6719	3	1	18.7414	0
Hs.571331	chr7	53.3434	1.12146	47.566	3	1	28.4267	0
Hs.735593	chr16	49.4257	1.03969	47.539	3	1	16.8517	0
ZNF517	chr8	70.3405	1.4836	47.4121	3	1	40.7554	0
Hs.660170	chr14	23.7948	0.502321	47.3697	3	1	69.855	0
NEBL-AS1	chr10	29.2617	0.61914	47.2619	3	1	90.8016	0
Hs.569621	chr16	117.44	2.48824	47.1979	3	1	41.3712	0
Hs.124515	chr6	17.0536	0.362138	47.0913	3	1	34.0795	0
DLG1-AS1	chr3	23.5724	0.502321	46.927	3	1	19.9359	0
Hs.129970	chr20	32.3092	0.689231	46.8772	3	1	7.26198	0
CCDC129	chr7	141.21	3.01393	46.8525	6	2	98.5705	90.4439
KIAA1210	chrX	73.3389	1.56537	46.8508	3	1	7.49585	0
NAV2-AS4	chr11	118.737	2.53497	46.8395	3	1	16.0016	0
Hs.670248	chr17	39.9245	0.852777	46.8171	3	1	43.034	0
Hs.134962	chr11	67.1168	1.43687	46.7103	3	1	22.234	0
LOC100506489	chr7	17.4559	0.37382	46.696	3	1	51.042	0
SPATA16	chr3	65.9432	1.41351	46.6521	3	1	24.6877	0
Hs.659970	chr14	18.4523	0.397184	46.4577	3	1	79.9343	0
Hs.655836	chr2	13.55	0.292047	46.3966	6	2	67.7132	5.65685
Hs.656597	chr6	49.6592	1.07473	46.206	3	1	4.6674	0
Hs.604501	chr3	144.072	3.11906	46.1907	3	1	47.2458	0
Hs.555072	chr4	59.8337	1.29669	46.1434	3	1	10.0461	0
ESRG	chr3	19.8111	0.43223	45.8347	3	1	45.4113	0
Hs.672681	chr2	27.7924	0.607458	45.7519	3	1	23.3753	0
Hs.639381	chr3	4.80944	0.105137	45.7446	3	1	39.2919	0
LOC100506115	chr20	42.7278	0.934551	45.7202	3	1	27.6856	0
Hs.661656	chr7	76.8141	1.68219	45.6631	3	1	15.0191	0
LOC100505989	chr4	22.4034	0.490639	45.6616	3	1	16.4418	0
Hs.316997	chr12	19.1962	0.420548	45.6456	3	1	15.0824	0
Hs.662664	chr5	38.3151	0.841096	45.5538	3	1	17.0969	0
LOC284395	chr19	57.9342	1.27333	45.4983	3	1	12.2132	0
Hs.721359	chr4	51.515	1.13314	45.4621	3	1	46.178	0
LOC100506655	chr16	38.071	0.841096	45.2636	3	1	62.3133	0
EFCAB3	chr17	20.0915	0.443912	45.26	3	1	72.5944	0
KRTAP13-1	chr21	187.24	4.14707	45.15	3	1	46.8106	0
Hs.594584	chr12	142.113	3.15411	45.0565	3	1	79.8393	0
Hs.664289	chr4	12.0914	0.268683	45.0024	3	1	23.2261	0
FAM43B	chr1	28.908	0.642504	44.9927	3	1	28.193	0
SLC7A11-AS1	chr4	55.1391	1.2266	44.9529	3	1	35.3378	0
Hs.12764	chr12	323.552	7.20772	44.8897	3	1	34.4324	0
CGA	chr6	360.581	8.03628	44.8691	14	8	159.746	39.8982
Hs.493159	chr8	88.5625	1.97424	44.8591	3	1	65.4421	0
Hs.658531	chr1	62.3325	1.39014	44.8389	3	1	20.1307	0
Hs.211033	chr12	37.1854	0.829414	44.8333	3	1	19.2222	0
FAM166B	chr9	35.4668	0.794368	44.6479	3	1	54.7383	0
Hs.658520	chrX	90.4953	2.03265	44.5209	3	1	20.8195	0
Hs.413494	chr5	81.598	1.83406	44.4905	3	1	2.31885	0
Hs.356889	chr17	111.653	2.5116	44.4547	3	1	29.7321	0
Hs.670198	chr15	26.9247	0.607458	44.3236	3	1	30.5849	0
Hs.713005	chr8	20.1849	0.455593	44.3046	3	1	4.34937	0
Hs.659886	chr6	214.233	4.8363	44.2969	3	1	15.9094	0
Hs.660003	chr1	38.2429	0.864459	44.2391	3	1	19.3896	0
Hs.604376	chr2	38.6505	0.876141	44.1145	3	1	11.0175	0
Hs.253422	chr2	68.9221	1.56537	44.0292	3	1	11.9831	0
Hs.550772	chrX	66.6443	1.51864	43.8841	3	1	29.4582	0
LOC400958	chr2	32.199	0.735959	43.7511	3	1	41.3123	0
Hs.658594	chr17	368.159	8.42264	43.7107	3	1	59.5458	0
Hs.143821	chr7	64.1916	1.47192	43.6109	3	1	12.3267	0
Hs.617390	chr5	118.448	2.72188	43.517	3	1	32.624	0
Hs.657095	chr14	79.6019	1.83406	43.4021	3	1	25.7832	0
Hs.560928	chr2	11.6556	0.268683	43.3804	3	1	30.726	0
Hs.436104	chr2	28.3617	0.654185	43.3543	3	1	23.9807	0
LINC00535	chr8	283.041	6.53017	43.3436	3	1	79.8666	0
Hs.680359	chr8	26.3291	0.607458	43.3432	3	1	24.5399	0
LINC00629	chrX	199.71	4.61434	43.2802	3	1	33.4679	0
Hs.663487	chr3	45.3964	1.05137	43.1784	3	1	60.2772	0
Hs.667320	chr7	59.9152	1.39014	43.1	3	1	40.3785	0
Hs.673998	chr7	19.1203	0.443912	43.0722	3	1	53.3792	0
LOC151171	chr2	148.198	3.44616	43.0039	3	1	57.3618	0
D21S2088E	chr21	231.609	5.39119	42.9607	6	2	117.174	135.293
Hs.657621	chr8	19.5287	0.455593	42.8643	3	1	17.9613	0
SH3PXD2A-AS1	chr10	25.9687	0.607458	42.7498	3	1	23.6867	0
LOC100506236	chr7	23.4597	0.549048	42.7279	3	1	92.657	0
OLIG3	chr6	18.9127	0.443912	42.6048	3	1	51.865	0
Hs.128128	chr3	16.4161	0.385502	42.5836	3	1	15.0058	0
Hs.665297	chr15	21.8668	0.514003	42.5421	3	1	82.7189	0
RTBDN	chr19	66.4137	1.56537	42.4268	3	1	48.9753	0
Hs.658799	chr5	43.59	1.02801	42.4025	3	1	12.1935	0
CCER1	chr12	23.759	0.56073	42.3715	3	1	33.0582	0
Hs.672927	chr3	69.6341	1.64715	42.2756	3	1	10.3628	0
LOC100506834	chr9	67.7651	1.60626	42.1882	6	2	80.1251	121.879
Hs.659110	chr8	32.0339	0.759322	42.1874	3	1	69.8966	0
LOC100132078	chr11	96.4634	2.28965	42.1302	3	1	81.7029	0
Hs.637782	chr7	37.3738	0.887823	42.096	3	1	42.7726	0
Hs.645106	chr2	362.749	8.62123	42.0763	3	1	23.5963	0
Hs.666219	chr1	20.6405	0.490639	42.0686	3	1	47.197	0
Hs.677057	chr7	23.063	0.549048	42.0054	3	1	51.479	0
CHRM3-AS2	chr1	19.1204	0.455593	41.9681	3	1	26.3887	0
CCDC36	chr3	60.781	1.44855	41.9598	9	1	55.0918	0
AMDHD1	chr12	48.929	1.16819	41.8845	3	1	21.0201	0
Hs.667799	chr13	14.1704	0.338775	41.8283	3	1	58.0883	0
LOC100506813	chr22	139.253	3.32934	41.8261	3	1	107.381	0
Hs.124672	chr22	35.6271	0.852777	41.7777	3	1	38.5629	0
Hs.677079	chr9	12.6635	0.303729	41.6935	20	1	76.9294	0
Hs.435027	chr7	70.5988	1.69387	41.6789	3	1	7.09717	0
Hs.143610	chr9	47.5923	1.14482	41.5717	3	1	61.0758	0
Hs.637022	chr5	24.2447	0.584094	41.5082	3	1	32.8361	0
Hs.669653	chr8	777.739	18.7448	41.4909	6	2	126.556	61.2005
SHISA8	chr22	37.6995	0.911187	41.3741	3	1	28.4165	0
LOC100996694	chr4	19.7896	0.478957	41.318	3	1	19.2094	0
LOC388948	chr2	123.969	3.00224	41.2923	3	1	40.963	0
Hs.651358	chr15	25.9056	0.630822	41.0664	20	1	57.3706	0
Hs.654853	chr13	6.68504	0.163546	40.8755	3	1	30.9546	0
Hs.737044	chr13	89.882	2.20203	40.8177	6	2	105.884	107.66
C2orf73	chr2	39.4837	0.969596	40.7218	3	1	63.4934	0
FAM47C	chrX	17.6	0.43223	40.719	3	1	59.9378	0
Hs.656922	chr3	11.8826	0.292047	40.6873	3	1	46.2179	0
Hs.119922	chr12	118.753	2.92047	40.6621	3	1	34.1017	0
LOC100507513	chr14	115.287	2.8387	40.6126	3	1	38.5879	0
Hs.733798	chr1	20.8355	0.514003	40.5357	3	1	20.2622	0
Hs.655631	chr1	71.4735	1.76396	40.5187	3	1	22.7666	0
SLC24A4	chr14	42.1689	1.04553	40.3326	9	2	77.1158	0.790063
Hs.24276	chr1	40.9746	1.01632	40.3165	3	1	28.8424	0
Hs.525499	chr14	44.7335	1.10978	40.3084	3	1	61.7127	0
HEPACAM2	chr7	43.3039	1.07473	40.2927	3	1	32.1159	0
LOC100507652	chr1	46.5577	1.15651	40.2572	3	1	36.7914	0
Hs.723269	chr4	16.9275	0.420548	40.2511	20	1	59.9635	0
Hs.613658	chr19	33.7905	0.841096	40.1744	3	1	32.1908	0
SLCO6A1	chr5	27.655	0.689231	40.1244	3	1	21.611	0
Hs.672949	chr2	17.8077	0.443912	40.1153	3	1	29.0895	0
GOLGA7B	chr10	44.0377	1.0981	40.1036	3	1	45.2911	0
LINC00282	chr13	27.1406	0.677549	40.057	3	1	59.1976	0
PAGE2B	chrX	8.39147	0.210274	39.9073	3	1	21.3776	0
Hs.521034	chr8	10.2552	0.257001	39.9034	3	1	58.5478	0
LDHD	chr16	30.692	0.771004	39.8079	3	1	20.5258	0
LOC729173	chr11	301.202	7.56986	39.7897	3	1	25.7486	0
Hs.211626	chr5	33.9191	0.852777	39.7748	3	1	37.18	0
Hs.616780	chr4	123.48	3.10738	39.7375	3	1	12.8395	0
Hs.549659	chr5	271.684	6.84558	39.6875	3	1	37.0896	0
Hs.129462	chr1	13.434	0.338775	39.6547	3	1	83.9645	0
Hs.207423	chr19	18.9178	0.478957	39.498	3	1	56.498	0
Hs.677533	chr15	76.5287	1.93919	39.4642	3	1	41.6167	0
Hs.440981	chr12	71.8043	1.82237	39.4015	3	1	24.0236	0
Hs.657087	chr4	11.0228	0.280365	39.3159	3	1	27.1534	0
Hs.569025	chr11	74.3886	1.89246	39.3078	3	1	38.7775	0
LOC100188947	chr10	13.7652	0.350456	39.2778	3	1	33.3043	0
Hs.664474	chr7	7.34129	0.18691	39.2771	3	1	57.7792	0
IFNK	chr9	5.04458	0.128501	39.2572	3	1	44.216	0
Hs.611098	chr6	165.082	4.21716	39.1453	3	1	28.9871	0
Hs.406952	chr2	17.3646	0.443912	39.1171	3	1	43.5221	0
Hs.147030	chr3	47.5221	1.21492	39.1155	3	1	13.7059	0
Hs.604377	chr7	57.5504	1.47192	39.0989	3	1	29.409	0
Hs.734767	chr13	91.0588	2.33054	39.0721	6	2	64.2405	135.75
Hs.656932	chr10	27.7707	0.712595	38.9712	3	1	18.73	0
FAM187B	chr19	21.8354	0.56073	38.9411	3	1	45.3908	0
Hs.665172	chr5	36.3901	0.934551	38.9386	3	1	41.429	0
LOC100996371	chr3	82.7037	2.1261	38.8992	3	1	53.5549	0
Hs.632997	chr12	24.083	0.61914	38.8975	20	1	79.7646	0
PFN4	chr2	50.8888	1.30837	38.8948	6	1	22.6169	0
LRRN1	chr3	14.5201	0.37382	38.8425	3	1	66.6371	0
CELF2-AS1	chr10	180.804	4.67275	38.6932	3	1	40.9137	0
Hs.663583	chr1	11.2826	0.292047	38.6327	20	1	41.2531	0
LOC285423	chr4	78.0212	2.02097	38.6059	3	1	33.3031	0
Hs.519941	chr6	18.0376	0.467275	38.6016	3	1	14.5313	0
Hs.669878	chr5	32.8002	0.852777	38.4628	3	1	13.6175	0
Hs.661896	chr21	16.9802	0.443912	38.2512	20	1	85.0376	0
RGMA	chr15	49.9046	1.30837	38.1425	6	2	42.3076	78.2868
Hs.734280	chr16	119.768	3.14243	38.1132	3	1	34.6677	0
Hs.560346	chr15	243.721	6.3991	38.0867	3	1	37.3361	0
Hs.634501	chr7	105.1	2.76861	37.9613	3	1	22.734	0
Hs.553957	chr5	29.2639	0.771004	37.9555	3	1	12.1652	0
TEX41	chr2	76.2572	2.00928	37.9524	3	1	31.25	0
Hs.635622	chr6	46.9241	1.23828	37.8946	3	1	8.82948	0
C9orf62	chr9	26.4945	0.700913	37.8001	3	1	51.3002	0
Hs.662048	chr1	69.5951	1.84574	37.7058	3	1	13.5114	0
Hs.662480	chr1	85.4235	2.26629	37.6932	3	1	24.4199	0
Hs.55185	chr1	57.6765	1.53033	37.689	3	1	27.1473	0
Hs.656475	chr11	28.5988	0.759322	37.6636	3	1	66.3147	0
ZNF252P-AS1	chr8	59.8074	1.58874	37.6446	3	1	40.1918	0
LRRC4C	chr11	69.9036	1.85742	37.6348	3	1	26.4405	0
Hs.407480	chr4	34.7262	0.922869	37.6285	3	1	16.479	0
Hs.659636	chr6	117.166	3.11906	37.5646	3	1	7.17584	0
Hs.665951	chr7	36.8004	0.981278	37.5025	3	1	57.9433	0
Hs.614259	chr5	105.904	2.82702	37.4615	3	1	17.6858	0
Hs.655466	chr9	30.8397	0.823573	37.4463	6	2	72.8996	83.248
Hs.658018	chr8	19.6647	0.525685	37.4077	3	1	17.4811	0
Hs.382666	chr10	14.4189	0.385502	37.4029	3	1	5.90967	0
MOP-1	chr4	10.9178	0.292047	37.3835	3	1	96.8171	0
LOC100132249	chr9	41.0447	1.0981	37.378	6	2	81.2042	24.0717
Hs.661954	chr8	38.3733	1.02801	37.3279	3	1	32.6983	0
Hs.549598	chr2	53.6136	1.43687	37.3128	3	1	18.3894	0
CFHR3	chr1	13.907	0.37382	37.2024	6	1	57.3666	0
FFAR4	chr10	6.93019	0.18691	37.0776	3	1	42.338	0
Hs.715765	chr3	12.5553	0.338775	37.0611	3	1	81.577	0
Hs.667192	chr14	29.3996	0.794368	37.0101	3	1	14.4352	0
Hs.691398	chr4	22.9134	0.61914	37.0085	3	1	43.7873	0
Hs.560364	chr15	18.1188	0.490639	36.929	3	1	80.6931	0
Hs.147354	chr6	123.362	3.34102	36.9234	3	1	55.9818	0
LINC00514	chr16	39.2064	1.06305	36.881	3	1	37.0175	0
C4orf47	chr4	29.5101	0.800209	36.878	6	2	82.2747	89.8077
C10orf62	chr10	90.1194	2.4532	36.7355	3	1	61.7284	0
Hs.658019	chr4	11.5731	0.315411	36.6923	3	1	48.1358	0
Hs.555248	chr17	23.563	0.642504	36.6737	3	1	24.7896	0
FNDC1	chr6	38.5414	1.05137	36.6583	3	1	54.5149	0
Hs.350754	chr2	115.551	3.15411	36.6351	3	1	35.6179	0
Hs.596724	chr15	12.8349	0.350456	36.6234	3	1	52.5303	0
RIIAD1	chr1	52.5468	1.43687	36.5703	3	1	23.3367	0
Hs.663529	chr5	55.1093	1.50696	36.5698	3	1	37.3645	0
Hs.671908	chr15	17.841	0.490639	36.3629	3	1	16.362	0
Hs.731761	chr2	12.3111	0.338775	36.3401	3	1	53.1765	0
Hs.659628	chr6	79.3572	2.18451	36.3272	3	1	24.4666	0
TSSK4	chr14	40.3034	1.10978	36.3166	3	1	23.1975	0
C16orf82	chr16	59.1176	1.63546	36.1473	3	1	33.9115	0
Hs.596967	chr16	46.8547	1.29669	36.1341	3	1	39.8824	0
Hs.502145	chr11	43.3312	1.20323	36.0123	3	1	27.325	0
NUTM2F	chr9	124.07	3.44616	36.0025	3	1	31	0
C17orf47	chr17	30.2334	0.841096	35.9453	3	1	38.1889	0
Hs.712739	chr16	44.4818	1.23828	35.9223	3	1	22.6281	0
Hs.345694	chr2	86.0148	2.39479	35.9175	3	1	13.2263	0
Hs.511486	chr7	29.7668	0.829414	35.889	3	1	8.18481	0
Hs.741672	chr14	38.0383	1.06305	35.7822	3	1	19.2058	0
Hs.687430	chr4	259.332	7.25445	35.748	3	1	31.1483	0
Hs.580313	chr2	249.948	6.99936	35.7101	3	1	44.4827	0
Hs.559708	chr1	26.2801	0.735959	35.7087	3	1	47.1248	0
Hs.665136	chr2	27.4333	0.771004	35.5813	3	1	33.3508	0
Hs.623316	chr22	187.685	5.28021	35.545	3	1	31.9879	0
Hs.660295	chr5	24.4718	0.689231	35.506	3	1	25.0137	0
Hs.656839	chr7	23.2182	0.654185	35.4918	3	1	48.2501	0
Hs.27908	chr8	18.637	0.525685	35.4529	3	1	52.2758	0
CNIH2	chr11	75.3068	2.1261	35.4201	3	1	26.2981	0
Hs.677061	chr7	58.6721	1.65883	35.3697	3	1	37.5144	0
Hs.571256	chr7	64.2222	1.82237	35.2409	3	1	40.3039	0
Hs.552684	chr13	49.7519	1.41351	35.1975	3	1	31.2274	0
Hs.224794	chr5	25.0167	0.712595	35.1064	3	1	78.1053	0
KRTAP2-1	chr17	20.5013	0.584094	35.0993	3	1	34.7683	0
LINC00698	chr3	75.4202	2.14947	35.0879	3	1	15.4124	0
LOC150568	chr2	13.9255	0.397184	35.0605	3	1	26.2326	0
LOC100996255	chr15	2066.68	58.9673	35.0479	3	1	76.6269	0
BVES-AS1	chr6	31.0623	0.887823	34.987	3	1	93.3424	0
Hs.670032	chr2	15.465	0.443912	34.8379	3	1	31.3075	0
Hs.657817	chr2	945.905	27.1752	34.8077	9	3	152.159	88.7967
Hs.334066	chr5	64.9847	1.8691	34.7679	3	1	28.8703	0
Hs.535227	chr1	17.0582	0.490639	34.7673	3	1	30.5785	0
WBSCR28	chr7	10.5523	0.303729	34.7426	3	1	37.9885	0
PTPRO	chr12	523.103	15.0837	34.68	25	9	116.811	60.8096
ZNF295-AS1	chr21	18.9934	0.549048	34.5933	3	1	47.4902	0
SLC39A12	chr10	19.3967	0.56073	34.5918	3	1	51.6898	0
TNFRSF13C	chr22	102.113	2.95552	34.5498	3	1	25.1997	0
RGPD1	chr2	168.843	4.89471	34.495	3	1	38.3827	0
CTCFL	chr20	199.619	5.7906	34.473	14	1	72.071	0
Hs.592015	chr15	61.1493	1.77565	34.4378	3	1	44.7735	0
LOC728730	chr2	67.6306	1.97424	34.2565	6	2	49.7816	85.3549
SPINK7	chr5	28.0055	0.817732	34.2477	3	1	48.0823	0
Hs.9187	chr9	23.9646	0.700913	34.1905	3	1	13.5288	0
Hs.666913	chr7	18.4878	0.543208	34.0345	6	2	49.4954	101.884
Hs.287523	chr2	7.94668	0.233638	34.0128	3	1	44.6728	0
LOC340017	chr4	9.92427	0.292047	33.9817	3	1	91.6273	0
Hs.657012	chr10	19.0451	0.56073	33.9649	3	1	34.6744	0
NXNL2	chr9	82.8507	2.44151	33.9342	3	1	38.5731	0
Hs.437415	chr6	16.6308	0.490639	33.8961	3	1	71.019	0
Hs.668675	chr11	575.597	16.9971	33.8644	3	1	41.0597	0
Hs.629403	chr6	9.06829	0.268683	33.7509	3	1	81.1414	0
Hs.522954	chr1	33.0332	0.981278	33.6635	3	1	21.472	0
Hs.656155	chr7	9.42457	0.280365	33.6153	3	1	97.3369	0
Hs.468280	chr2	30.6249	0.911187	33.6099	3	1	51.121	0
Hs.733987	chr11	28.6094	0.852777	33.5485	3	1	48.1248	0
Hs.677802	chr18	28.2065	0.841096	33.5355	3	1	41.4188	0
TMEM26	chr10	27.7651	0.829414	33.4755	3	1	66.2598	0
LOC145757	chr15	21.0638	0.630822	33.391	3	1	66.1757	0
LOC643623	chr6	35.8802	1.07473	33.3852	3	1	46.1877	0
Hs.569212	chr12	37.4337	1.12146	33.3794	3	1	35.5947	0
Hs.388313	chr21	24.5252	0.735959	33.3242	3	1	33.4085	0
Hs.354110	chr4	37.7434	1.13314	33.3086	3	1	16.0252	0
Hs.669747	chr19	18.6717	0.56073	33.2989	3	1	23.5171	0
Hs.173704	chr1	28.3672	0.852777	33.2645	3	1	24.5119	0
FGF10	chr5	43.8636	1.32005	33.2287	3	1	53.1051	0
LOC554207	chr14	22.474	0.677549	33.1696	3	1	14.0208	0
LOC441052	chr4	75.4639	2.27797	33.1277	3	1	22.5854	0
Hs.648834	chr7	8.51146	0.257001	33.1184	3	1	16.7038	0
Hs.674047	chr2	75.245	2.27797	33.0316	3	1	26.4265	0
Hs.668249	chr11	119.115	3.6097	32.9987	3	1	37.8617	0
Hs.660237	chr2	48.5026	1.47192	32.952	3	1	13.0956	0
Hs.662439	chr2	23.3292	0.712595	32.7384	3	1	55.5689	0
Hs.660004	chr8	66.5304	2.03265	32.7309	3	1	44.5784	0
CDC42BPG	chr11	56.9157	1.7406	32.6989	6	1	52.0532	0
ZNF560	chr19	7.24349	0.221956	32.6348	3	1	56.1352	0
Hs.535810	chr5	30.4988	0.934551	32.6347	3	1	34.9445	0
Hs.596112	chr16	26.8658	0.823573	32.6211	6	2	86.6331	55.1644
LINC00221	chr14	22.8608	0.700913	32.6158	3	1	46.2368	0
Hs.675461	chr19	123.862	3.80245	32.5742	6	2	94.144	100.581
LOC100996455	chr11	29.6758	0.911187	32.5683	3	1	52.036	0
Hs.229275	chr1	70.7458	2.17283	32.5593	3	1	29.4467	0
Hs.660637	chr9	12.9318	0.397184	32.5586	3	1	47.5895	0
Hs.570528	chr3	17.4667	0.537367	32.5042	3	1	53.2879	0
Hs.677073	chr9	51.5889	1.58874	32.4717	3	1	16.3836	0
Hs.223803	chr19	415.917	12.8267	32.4258	3	1	46.2089	0
CDAN1	chr15	242.782	7.4928	32.402	6	1	113.105	0
C2orf71	chr2	40.4958	1.24996	32.3976	3	1	21.382	0
Hs.245869	chr3	17.778	0.549048	32.3797	3	1	20.1548	0
CLCA1	chr1	319.228	9.85894	32.3795	20	8	116.682	17.4572
Hs.658327	chr6	103.122	3.18915	32.3352	3	1	82.6903	0
PTPN5	chr11	29.4317	0.911187	32.3004	9	1	55.8255	0
Hs.7124	chr2	40.6703	1.26164	32.236	3	1	55.7782	0
C22orf15	chr22	51.747	1.60626	32.2159	6	2	48.0672	17.9991
Hs.559593	chr1	36.8645	1.14482	32.201	3	1	42.1529	0
Hs.733121	chr2	142.858	4.43912	32.1817	3	1	42.4469	0
Hs.375809	chr14	11.6251	0.362138	32.1012	3	1	26.1836	0
Hs.661277	chr9	28.8378	0.899505	32.0597	3	1	39.7786	0
Hs.375067	chr1	23.577	0.735959	32.0357	3	1	32.1494	0
C11orf40	chr11	32.9276	1.02801	32.0306	3	1	26.5171	0
LINC00705	chr10	60.613	1.89246	32.0286	3	1	15.1413	0
UPP2	chr2	26.5114	0.829414	31.964	6	1	32.9102	0
PROK1	chr1	92.0991	2.88542	31.9187	3	1	47.0444	0
LOC100505592	chr18	64.1249	2.00928	31.9143	3	1	51.8801	0
C5orf46	chr5	23.1073	0.724277	31.9039	3	1	63.0903	0
Hs.561094	chr22	58.8756	1.84574	31.8982	3	1	29.4402	0
Hs.568856	chr10	32.7736	1.02801	31.8807	6	2	102.843	112.494
Hs.736830	chr9	125.101	3.92511	31.8719	3	1	20.8638	0
Hs.663957	chr5	25.6891	0.80605	31.8703	3	1	27.76	0
Hs.596214	chr6	36.2483	1.13898	31.8251	6	2	54.7449	0.725238
SYNE4	chr19	50.797	1.60042	31.7398	3	1	28.197	0
SEMA5B	chr3	111.233	3.50456	31.7395	3	1	50.6323	0
LINC00290	chr4	8.49406	0.268683	31.6137	3	1	72.3878	0
Hs.595972	chr1	11.0588	0.350456	31.5553	3	1	70.6375	0
Hs.46730	chr4	25.4099	0.80605	31.524	3	1	19.7129	0
Hs.292580	chr14	30.564	0.969596	31.5224	3	1	32.7976	0
LOC100129884	chr13	66.2807	2.10274	31.5211	3	1	22.2182	0
PSKH2	chr8	156.656	4.97648	31.4793	3	1	29.0897	0
Hs.656736	chr1	26.4353	0.841096	31.4296	3	1	14.1775	0
Hs.736889	chr1	105.944	3.37606	31.381	3	1	22.2308	0
Hs.281931	chr3	60.3271	1.92751	31.2979	3	1	49.5814	0
Hs.553324	chr10	45.5044	1.46024	31.1624	3	1	8.2232	0
Hs.555199	chr3	24.0049	0.771004	31.1346	3	1	82.0153	0
DNAJB8	chr3	68.9823	2.21956	31.0793	3	1	75.2111	0
Hs.672957	chr22	290.109	9.34551	31.0426	3	1	45.0123	0
Hs.657400	chr7	21.6993	0.700913	30.9586	3	1	55.3738	0
Hs.670757	chr1	26.3645	0.852777	30.9161	3	1	15.8528	0
LINC00317	chr21	39.3608	1.27333	30.9118	3	1	34.3948	0
Hs.638709	chr1	27.0736	0.876141	30.901	3	1	21.303	0
Hs.603759	chr8	21.1131	0.68339	30.8947	6	2	35.9926	3.62619
Hs.568874	chr10	15.8504	0.514003	30.8372	3	1	29.9598	0
Hs.675526	chr9	30.1802	0.981278	30.756	3	1	28.5363	0
Hs.661499	chr11	12.9309	0.420548	30.7477	3	1	56.8772	0
Hs.657235	chr3	39.8442	1.29669	30.7276	3	1	73.3561	0
Hs.399823	chr16	18.2991	0.595776	30.7148	3	1	74.0833	0
Hs.744248	chr17	171.328	5.59562	30.6182	3	1	26.5169	0
Hs.653916	chr6	14.6619	0.478957	30.6122	3	1	60.7074	0
Hs.105944	chr7	57.9215	1.89246	30.6064	3	1	45.3307	0
LINGO1	chr15	32.5267	1.06305	30.5975	3	1	93.1954	0
IGLV1-44	chr22	98.6953	3.23004	30.5554	9	2	62.3623	48.8454
SYT9	chr11	30.843	1.01048	30.523	12	2	117.549	13.8969
Hs.164557	chr22	37.7707	1.23828	30.5026	3	1	39.4277	0
Hs.675467	chr2	25.6487	0.841096	30.4944	3	1	52.3599	0
Hs.584800	chrX	31.2977	1.02801	30.445	3	1	50.7941	0
Hs.274848	chr4	63.6314	2.09106	30.4302	3	1	50.555	0
APOC2	chr19	301.591	9.92976	30.3724	17	10	66.6329	43.4315
Hs.12799	chr9	7.80418	0.257001	30.3663	3	1	41.3265	0
AMER3	chr2	29.0683	0.957914	30.3454	9	3	102.608	36.3611
Hs.678264	chr19	15.2367	0.502321	30.3325	3	1	27.569	0
MGC24103	chr9	63.2147	2.09106	30.231	3	1	51.9334	0
Hs.591107	chr15	33.8356	1.12146	30.171	3	1	58.0207	0
LOC100507506	chr6	51.1038	1.69387	30.1698	3	1	49.879	0
LOC100996671	chr12	24.6257	0.817732	30.1147	3	1	9.43927	0
Hs.740635	chr5	142.463	4.73116	30.1116	3	1	35.6992	0
TMEM241	chr18	2224.41	73.8996	30.1004	6	1	57.11	0
TRIM43	chr2	45.3596	1.50696	30.1	6	2	33.4372	63.5848
Hs.375745	chr13	11.5974	0.385502	30.0838	3	1	54.3019	0
Hs.744322	chr17	29.8612	0.99296	30.0729	20	1	81.15	0
ADH4	chr4	80.1626	2.66639	30.0641	12	4	169.262	111.012
LOC339166	chr17	265.336	8.8552	29.9639	3	1	24.3516	0
Hs.216363	chr1	26.0113	0.876141	29.6885	3	1	33.9978	0
Hs.635271	chr4	11.7675	0.397184	29.6274	3	1	71.4055	0
Hs.724207	chr18	87.1661	2.94383	29.6097	3	1	13.3495	0
Hs.662783	chr1	46.1972	1.56537	29.512	3	1	35.3302	0
Hs.436567	chr1	13.7879	0.467275	29.507	3	1	23.3513	0
LOC100129029	chr2	16.881	0.572412	29.491	3	1	36.6052	0
Hs.691592	chr3	18.5878	0.630822	29.466	3	1	34.1153	0
Hs.656025	chr15	35.73	1.21492	29.4095	3	1	105.677	0
LINC00632	chrX	9.94869	0.338775	29.3667	3	1	34.6248	0
Hs.602837	chr2	57.2072	1.95087	29.3239	3	1	11.2191	0
SERTAD4	chr1	35.231	1.20323	29.2803	9	1	67.2061	0
LOC100507156	chr8	239.211	8.17732	29.253	3	1	35.4043	0
Hs.147682	chr17	66.2895	2.26629	29.2503	3	1	45.025	0
Hs.669066	chr11	25.9662	0.887823	29.247	3	1	18.5257	0
Hs.116150	chr13	103.17	3.52793	29.2438	3	1	36.0426	0
PCGEM1	chr2	16.375	0.56073	29.203	6	2	69.2858	73.657
MEIS3	chr19	32.6235	1.12146	29.0902	6	1	29.5277	0
C7orf57	chr7	6.10718	0.210274	29.044	3	1	75.4684	0
MYLK-AS1	chr3	61.0609	2.10274	29.0387	3	1	60.4713	0
PP12708	chr7	11.1896	0.385502	29.0261	3	1	11.4503	0
Hs.256080	chr7	148.067	5.10498	29.0043	3	1	31.6926	0
CLEC4C	chr12	39.803	1.37262	28.9978	6	2	46.5701	134.2
Hs.648805	chr6	56.5709	1.95087	28.9977	3	1	21.2999	0
Hs.658698	chr2	117.671	4.0653	28.9452	3	1	19.189	0
LOC100130476	chr6	13.4929	0.467275	28.8757	3	1	28.7614	0
Hs.385630	chr3	130.696	4.53257	28.8349	3	1	27.1297	0
Hs.666443	chr2	191.989	6.65867	28.833	3	1	29.9009	0
PHYHIPL	chr10	206.931	7.19604	28.7562	3	1	6.26885	0
C1orf180	chr1	90.9266	3.16579	28.7216	3	1	30.4172	0
Hs.732303	chr9	22.4434	0.782686	28.6748	3	1	80.314	0
Hs.658797	chr10	44.5411	1.55369	28.668	3	1	31.9309	0
Hs.666518	chr6	17.7125	0.61914	28.6082	3	1	72.3281	0
UG0898H09	chr8	18.0426	0.630822	28.6018	6	2	69.4757	133.565
COL28A1	chr7	34.7334	1.21492	28.5891	3	1	27.1756	0
Hs.675810	chr16	23.7074	0.829414	28.5834	3	1	66.9684	0
Hs.156213	chr7	38.3693	1.34342	28.561	3	1	42.9684	0
Hs.667570	chr3	12.6763	0.443912	28.556	3	1	37.5206	0
Hs.740956	chr1	598.139	20.9535	28.546	3	1	32.4492	0
Hs.664999	chr15	15.3356	0.537367	28.5383	20	1	122.177	0
SLC39A5	chr12	111.979	3.93095	28.4866	6	2	108.797	106.119
Hs.454452	chr10	31.924	1.12146	28.4664	3	1	17.7895	0
Hs.733852	chr8	22.9058	0.80605	28.4174	3	1	50.3887	0
Hs.660169	chr22	51.7441	1.82237	28.3938	3	1	24.0528	0
Hs.551982	chr18	4.30385	0.151864	28.3401	3	1	48.9379	0
Hs.656237	chr3	54.3935	1.92751	28.2196	3	1	18.1926	0
Hs.676290	chr9	52.3819	1.85742	28.2014	3	1	68.5814	0
Hs.648636	chr16	33.5894	1.19155	28.1896	3	1	29.0668	0
Hs.660127	chr15	70.7471	2.5116	28.1681	3	1	60.4341	0
PHEX-AS1	chrX	74.6416	2.65179	28.1477	3	1	23.9862	0
BTBD16	chr10	35.5113	1.26164	28.1469	3	1	8.69006	0
LINC00540	chr13	72.4944	2.5817	28.0801	3	1	26.5167	0
LOC100996667	chr9	364.264	12.9843	28.0542	3	1	48.0744	0
DHH	chr12	69.9803	2.49992	27.993	3	1	33.2786	0
C1orf110	chr1	22.2287	0.794368	27.9829	3	1	37.9499	0
Hs.669764	chr20	60.7939	2.17283	27.9791	3	1	47.9476	0
Hs.666633	chr11	20.8998	0.74764	27.9544	3	1	41.4896	0
SPPL2C	chr17	18.613	0.665867	27.953	3	1	50.032	0
Hs.661713	chr6	24.4779	0.876141	27.9383	3	1	80.6149	0
Hs.385516	chr10	21.1885	0.759322	27.9044	3	1	21.8244	0
SLFNL1-AS1	chr1	44.9597	1.6121	27.8889	3	1	26.7201	0
RSPO3	chr6	82.7233	2.9672	27.8792	3	1	36.1272	0
Hs.569416	chr15	13.3233	0.478957	27.8174	3	1	69.8989	0
Hs.672971	chr10	125.994	4.53257	27.7975	3	1	14.7797	0
LOC100505978	chr12	18.7391	0.677549	27.6572	3	1	34.3774	0
Hs.720373	chr8	74.448	2.69851	27.5885	3	1	31.7002	0
Hs.671311	chr9	27.381	0.99296	27.5752	6	2	74.0411	58.2323
Hs.557382	chr3	42.1933	1.53033	27.5714	3	1	28.721	0
LOC100996402	chr7	397.785	14.4388	27.5497	3	1	32.1201	0
Hs.668682	chr18	61.0905	2.21956	27.5237	3	1	50.8682	0
PVRL3-AS1	chr3	23.4645	0.852777	27.5154	3	1	54.4258	0
TTTY5	chrY	241.798	8.79646	27.4881	3	1	49.5825	0
Hs.602935	chr19	6.41275	0.233638	27.4474	3	1	4.61164	0
Hs.130744	chr12	126.454	4.61434	27.4045	3	1	23.9278	0
Hs.536664	chr3	38.9845	1.42519	27.3539	3	1	41.3037	0
Hs.662260	chr1	90.3088	3.30597	27.3169	3	1	19.4913	0
PXDNL	chr8	51.0291	1.8691	27.3014	3	1	14.9409	0
Hs.603444	chr20	5.42025	0.198592	27.2934	3	1	34.5964	0
CACNG6	chr19	665.039	24.3728	27.286	6	2	120.577	112.749
KLB	chr4	28.1361	1.03385	27.215	6	2	70.4794	5.59293
Hs.635771	chr20	7.94025	0.292047	27.1883	3	1	8.38253	0
Hs.248158	chr2	15.2345	0.56073	27.169	3	1	45.8478	0
Hs.519180	chr5	25.6792	0.946232	27.1384	3	1	27.4798	0
Hs.550808	chr1	44.0482	1.62378	27.127	3	1	55.9757	0
Hs.663991	chr21	8.85212	0.327093	27.063	3	1	56.8927	0
PLCD4	chr2	112.475	4.15875	27.0454	3	1	59.0697	0
Hs.677245	chr15	60.6078	2.24292	27.0218	3	1	65.1849	0
Hs.665346	chr9	35.5782	1.32005	26.9521	3	1	38.947	0
Hs.600012	chr8	15.7405	0.584094	26.9485	20	1	40.1263	0
Hs.673891	chr11	87.4607	3.24756	26.9312	3	1	33.9862	0
Hs.719922	chr5	46.5587	1.72892	26.9294	3	1	50.5737	0
SLC46A2	chr9	22.2867	0.829414	26.8704	3	1	44.3493	0
HDC	chr15	918.017	34.2161	26.8299	11	8	59.8886	168.117
Hs.263424	chr1	51.9169	1.93919	26.7724	3	1	16.5691	0
DMRTB1	chr1	24.7032	0.922869	26.7678	3	1	56.6569	0
SHISA2	chr13	18.0931	0.677549	26.7037	3	1	49.4625	0
Hs.662300	chr10	168.447	6.30822	26.7027	3	1	47.6316	0
Hs.656767	chr3	12.1651	0.455593	26.7016	3	1	21.0862	0
CT60	chr15	178.416	6.68204	26.7008	3	1	42.5401	0
Hs.636656	chr8	244.643	9.17028	26.6778	3	1	34.805	0
Hs.665002	chr6	160.596	6.02785	26.6423	3	1	19.29	0
FLJ32790	chr16	8.69897	0.327093	26.5948	3	1	30.6892	0
Hs.55295	chr12	65.9856	2.48824	26.519	3	1	13.2348	0
LOC100507498	chr12	6.19582	0.233638	26.5189	3	1	25.4588	0
PPP4R1L	chr20	26.0069	0.981278	26.5031	12	1	69.5802	0
C21orf90	chr21	24.2741	0.917028	26.4704	6	2	40.1337	17.1147
SP6	chr17	148.09	5.59562	26.4653	3	1	55.4075	0
Hs.661950	chr15	31.2198	1.17987	26.4604	3	1	22.2701	0
Hs.715019	chr11	22.8583	0.864459	26.4423	3	1	12.3477	0
Hs.667572	chr7	221.129	8.36423	26.4375	3	1	67.3146	0
Hs.658895	chr10	9.88207	0.37382	26.4353	3	1	42.3093	0
Hs.702200	chr1	400.683	15.1748	26.4046	3	1	40.4256	0
Hs.665359	chr8	17.8779	0.677549	26.3861	3	1	66.0771	0
Hs.445343	chr4	16.6338	0.630822	26.3684	3	1	45.7249	0
Hs.665272	chr2	155.508	5.89935	26.3603	3	1	18.236	0
Hs.668939	chr11	43.7014	1.65883	26.3448	3	1	18.2306	0
TBX15	chr1	69.4472	2.64011	26.3047	3	1	51.8145	0
Hs.675567	chr14	36.7308	1.40183	26.2021	3	1	28.7528	0
GOT1L1	chr8	40.1833	1.54201	26.0591	6	2	61.6399	84.6385
Hs.715990	chr3	56.5902	2.17283	26.0445	3	1	17.1814	0
Hs.670477	chr4	19.1283	0.735959	25.9909	3	1	36.9311	0
Hs.436493	chr3	38.8216	1.49528	25.9628	3	1	36.5369	0
Hs.676392	chr1	42.7284	1.64715	25.9409	3	1	6.08914	0
Hs.686516	chr10	20.3027	0.782686	25.9397	3	1	64.7957	0
MS4A8	chr11	48.1583	1.85742	25.9275	3	1	15.931	0
MYLK2	chr20	75.8509	2.93215	25.8687	3	1	33.4148	0
Hs.353387	chr21	23.5545	0.911187	25.8503	3	1	40.3724	0
Hs.636839	chr11	106.75	4.12955	25.8502	6	2	37.0962	29.0044
Hs.658049	chr17	13.8815	0.537367	25.8325	3	1	18.6606	0
Hs.677406	chr1	3610.4	139.797	25.826	3	1	41.8092	0
Hs.128103	chr7	12.6697	0.490639	25.8229	3	1	16.5279	0
Hs.126521	chr20	21.3247	0.829414	25.7106	3	1	69.0819	0
Hs.591091	chr9	40.2099	1.56537	25.6871	3	1	35.2971	0
FLJ33360	chr5	261.505	10.2492	25.5147	3	1	47.8659	0
Hs.519666	chr5	6.84053	0.268683	25.4595	3	1	26.8811	0
LRRC3B	chr3	19.919	0.782686	25.4496	3	1	41.4639	0
UBXN10	chr1	25.8426	1.01632	25.4275	6	1	97.1231	0
Hs.658538	chr3	33.8046	1.33173	25.3839	3	1	75.0073	0
WDR64	chr1	111.745	4.40407	25.3732	3	1	6.16118	0
CDYL2	chr16	836.486	32.9682	25.3725	3	1	72.5552	0
Hs.603556	chr6	392.539	15.4785	25.3603	3	1	45.6932	0
Hs.733818	chr2	119.018	4.69612	25.344	3	1	23.0889	0
Hs.649918	chr17	33.4066	1.32005	25.307	3	1	53.1089	0
MAMSTR	chr19	214.797	8.49273	25.2919	3	1	32.2549	0
LOC100506371	chr17	49.925	1.97424	25.2883	3	1	23.9775	0
Hs.434948	chr12	127.804	5.05825	25.2665	3	1	41.8059	0
Hs.385616	chr16	88.8315	3.51625	25.2632	3	1	25.4378	0
Hs.611858	chr7	53.6922	2.1261	25.2538	3	1	24.8974	0
SMC1B	chr22	9.72963	0.385502	25.2388	3	1	65.62	0
TTTY7	chrY	22.0862	0.876141	25.2085	9	2	63.0079	11.3137
MYO18B	chr22	18.5	0.735959	25.1373	3	1	71.2212	0
Hs.143911	chr1	202.659	8.06969	25.1136	3	1	26.3919	0
EQTN	chr9	14.7652	0.587988	25.1113	9	3	61.9647	47.4054
Hs.660139	chr14	56.284	2.24292	25.094	3	1	33.2211	0
LOC100506286	chr2	15.8261	0.630822	25.088	3	1	58.092	0
Hs.663747	chr16	83.7794	3.34102	25.076	3	1	24.2772	0
RPL34-AS1	chr4	18.4524	0.735959	25.0726	3	1	49.0105	0
FAM198A	chr3	47.7378	1.90415	25.0704	3	1	16.9059	0
Hs.665862	chr4	315.51	12.5922	25.056	3	1	33.0881	0
Hs.149979	chr14	41.8478	1.67051	25.0509	3	1	21.8726	0
TCEB3C	chr18	14.3297	0.572412	25.0339	3	1	50.1474	0
Hs.729213	chr1	40.9279	1.63546	25.0253	3	1	49.1717	0
RNF148	chr7	10.5181	0.420548	25.0106	3	1	39.9057	0
LOC646268	chr1	118.829	4.75453	24.9928	6	2	117.592	26.7554
Hs.656257	chr5	18.3097	0.735959	24.8787	3	1	58.2749	0
Hs.572057	chr11	57.6265	2.31885	24.8513	6	2	85.6638	124.323
Hs.658519	chr10	14.4972	0.584094	24.8199	3	1	102.71	0
Hs.197683	chr7	12.1681	0.490639	24.8006	3	1	25.9266	0
Hs.655433	chr1	40.5559	1.63546	24.7978	3	1	8.20376	0
AGBL1	chr15	19.9696	0.80605	24.7747	3	1	28.1015	0
Hs.618417	chr3	11.8565	0.478957	24.7547	3	1	57.1686	0
PGM5-AS1	chr9	30.3589	1.2266	24.7505	3	1	22.5455	0
ASPDH	chr19	49.4302	1.9976	24.7448	3	1	47.7161	0
LOC100131581	chr8	236.204	9.56746	24.6883	3	1	58.5635	0
C14orf180	chr14	33.0138	1.33758	24.6818	6	2	91.4317	61.1385
TRHDE-AS1	chr12	51.8919	2.10274	24.6783	6	2	69.0178	91.1382
Hs.711188	chr7	52.702	2.13778	24.6526	6	2	30.0389	8.50074
PRR20B	chr13	74.9331	3.04897	24.5765	3	1	28.8712	0
Hs.549963	chr20	9.18127	0.37382	24.5607	3	1	67.9973	0
Hs.737992	chr17	17.2044	0.700913	24.5457	3	1	50.2631	0
SMYD1	chr2	65.0779	2.65179	24.5411	6	1	96.6139	0
LOC285740	chr6	20.4971	0.835255	24.5399	6	2	116.207	30.6578
Hs.734269	chr1	48.4226	1.97424	24.5273	3	1	30.8936	0
RNF151	chr16	67.8352	2.76861	24.5016	3	1	56.1579	0
Hs.657431	chr5	4.56509	0.18691	24.424	3	1	62.1994	0
Hs.666294	chr13	9.12795	0.37382	24.418	3	1	28.4676	0
Hs.622770	chr1	36.2051	1.4836	24.4035	3	1	7.58963	0
Hs.385813	chr21	76.4296	3.14243	24.3219	3	1	16.4199	0
BCAR4	chr16	69.571	2.86206	24.308	3	1	20.5991	0
C1orf87	chr1	18.7292	0.771004	24.2919	3	1	94.7597	0
Hs.531728	chr18	25.1648	1.03969	24.2042	3	1	27.4512	0
Hs.672758	chr13	39.8227	1.64715	24.1768	3	1	23.3784	0
CCDC141	chr2	35.7127	1.47776	24.1668	6	2	93.2908	31.8617
IRX1	chr5	256.901	10.6312	24.1648	3	1	133.404	0
Hs.670193	chr1	239.117	9.89608	24.1628	3	1	40.7783	0
Hs.658981	chr19	325.202	13.4809	24.1232	3	1	51.6541	0
AMIGO3	chr3	38.8423	1.6121	24.0942	3	1	7.61224	0
C1orf172	chr1	12.1019	0.502321	24.0919	3	1	14.6762	0
Hs.657965	chr9	193.47	8.03111	24.09	3	1	38.7727	0
Hs.732073	chr9	6.75341	0.280365	24.0879	20	1	130.631	0
Hs.48372	chr4	12.3745	0.514003	24.0748	3	1	37.1309	0
Hs.742206	chr3	49.446	2.05601	24.0495	3	1	9.96556	0
AKNAD1	chr1	9.26617	0.385502	24.0366	9	3	35.4472	54.7974
Hs.668953	chr10	35.3537	1.47192	24.0188	3	1	6.79407	0
LINC00616	chr4	10.6579	0.443912	24.009	3	1	59.6705	0
ANKFN1	chr17	33.7957	1.40767	24.0083	6	2	31.3484	88.6084
Hs.657805	chr4	11.2109	0.467275	23.9921	3	1	102.656	0
LOC100507534	chr16	31.9334	1.33173	23.9788	3	1	41.4228	0
Hs.655795	chr12	10.6415	0.443912	23.9721	3	1	4.08627	0
CCM2L	chr20	94.89	3.96016	23.9612	3	1	20.5846	0
Hs.737523	chr11	34.0991	1.42519	23.926	3	1	35.2213	0
IGFN1	chr1	14.6617	0.613299	23.9063	6	2	22.3908	17.5093
Hs.553866	chr11	12.2813	0.514003	23.8935	3	1	56.494	0
Hs.684475	chr2	156.822	6.5769	23.8444	3	1	26.1632	0
Hs.555076	chr6	21.412	0.899505	23.8042	3	1	63.9127	0
LYPD6B	chr2	33.9044	1.42519	23.7894	3	1	43.5863	0
Hs.666596	chr6	25.0032	1.05137	23.7816	3	1	49.6254	0
THSD7B	chr2	8.60505	0.362138	23.7618	3	1	39.8489	0
Hs.597508	chr5	103.771	4.36902	23.7515	3	1	28.9776	0
Hs.656779	chr6	15.2519	0.642504	23.7383	3	1	57.4057	0
CCDC62	chr12	238.14	10.0347	23.7316	3	1	51.3451	0
Hs.436589	chr1	42.9694	1.81069	23.7309	3	1	44.2862	0
SOX7	chr8	55.3957	2.33638	23.7101	6	1	49.6535	0
Hs.128352	chr19	57.883	2.44151	23.7078	3	1	124.579	0
Hs.658476	chr17	153.549	6.47964	23.6971	3	1	11.0327	0
Hs.97406	chr7	64.4403	2.72188	23.6749	3	1	61.9549	0
Hs.657540	chr2	26.5439	1.12146	23.6691	3	1	44.7354	0
Hs.657126	chr7	49.4601	2.09106	23.6531	3	1	73.498	0
ENHO	chr9	19.8943	0.841096	23.6529	3	1	53.4071	0
Hs.179299	chr15	314.594	13.3057	23.6436	3	1	77.3626	0
Hs.600025	chr14	22.5863	0.957914	23.5787	3	1	26.5664	0
VN1R3	chr16	57.5381	2.44151	23.5666	3	1	41.0919	0
Hs.662786	chr8	11.2868	0.478957	23.5655	3	1	75.3855	0
Hs.615028	chr8	170.347	7.23109	23.5576	3	1	28.2136	0
AKR1C1	chr10	319.897	13.5921	23.5356	31	23	54.2926	53.0415
TGM7	chr15	26.1149	1.10978	23.5316	3	1	23.3093	0
Hs.544767	chr6	94.2508	4.00689	23.5222	3	1	33.906	0
RSPH10B	chr7	17.0209	0.724277	23.5005	3	1	77.4229	0
Hs.730119	chr12	38.5465	1.64715	23.402	3	1	27.707	0
ZFHX4-AS1	chr8	92.2651	3.94264	23.4019	6	2	97.4248	133.46
FAM229A	chr1	31.4367	1.34342	23.4006	6	2	56.7684	7.37851
Hs.709475	chr12	68.3282	2.92047	23.3963	3	1	29.678	0
Hs.272234	chr1	28.639	1.2266	23.3483	3	1	52.5216	0
Hs.435972	chr7	63.2723	2.7102	23.346	3	1	10.7255	0
RNF212	chr4	38.2732	1.6413	23.3188	6	2	41.6674	36.7394
SNTN	chr3	15.7651	0.677549	23.2678	3	1	33.6957	0
Hs.555591	chr21	90.007	3.87838	23.2073	3	1	17.046	0
LOC100506165	chr6	10.0238	0.43223	23.1909	3	1	64.675	0
Hs.382105	chr17	145.916	6.30822	23.1312	3	1	40.4789	0
VMO1	chr17	12.2426	0.531526	23.033	6	2	78.5406	1.55408
Hs.114322	chr17	6.72517	0.292047	23.0277	3	1	35.829	0
FAM132B	chr2	214.061	9.30978	22.9931	3	1	41.4148	0
MESP2	chr15	265.696	11.5709	22.9624	6	2	116.228	119.291
Hs.553018	chr2	28.9493	1.26164	22.9457	3	1	27.3079	0
Hs.527684	chr10	82.0163	3.57466	22.9438	3	1	7.78847	0
Hs.745357	chr8	15.5305	0.677549	22.9216	3	1	67.6008	0
Hs.584739	chr10	144.831	6.3199	22.9166	3	1	52.5128	0
Hs.572154	chr12	104.898	4.5793	22.907	3	1	27.4886	0
Hs.591590	chr2	16.8193	0.735959	22.8536	3	1	15.6246	0
Hs.624845	chr2	64.2273	2.81533	22.8134	3	1	3.96314	0
ACMSD	chr2	33.2422	1.46024	22.765	3	1	23.7542	0
Hs.612925	chr16	152.843	6.71708	22.7544	3	1	36.2601	0
Hs.256879	chr8	151.61	6.67035	22.7289	3	1	29.5378	0
TRIM63	chr1	19.3767	0.852777	22.7219	3	1	38.9529	0
TEX33	chr22	29.1816	1.28501	22.7093	3	1	8.43847	0
CC2D2B	chr10	54.0731	2.3831	22.6902	14	1	31.3232	0
TAC4	chr17	13.4891	0.595776	22.6413	3	1	91.5943	0
Hs.667494	chr17	19.2945	0.852777	22.6255	3	1	24.964	0
Hs.653381	chr10	214.033	9.46232	22.6195	3	1	24.9103	0
LOC100506797	chr2	233.917	10.3501	22.6003	3	1	12.4328	0
MAGI2-AS2	chr7	29.2891	1.29669	22.5876	3	1	67.5085	0
LINC00445	chr13	231.007	10.2299	22.5817	3	1	40.2619	0
Hs.721169	chr8	39.2388	1.7406	22.5433	3	1	33.219	0
C18orf42	chr18	12.8961	0.572412	22.5293	3	1	50.1954	0
Hs.635217	chr2	27.6265	1.2266	22.5228	3	1	44.0546	0
Hs.610979	chr16	22.301	0.99296	22.4591	3	1	65.5933	0
Hs.434883	chr10	45.6155	2.03265	22.4414	3	1	24.5534	0
Hs.661289	chr10	14.6487	0.654185	22.3923	3	1	106.77	0
MIR7-3HG	chr19	10.9838	0.490639	22.3867	6	1	39.1695	0
Hs.568970	chr11	15.1353	0.677549	22.3383	3	1	53.826	0
GPIHBP1	chr8	114.178	5.11666	22.3149	3	1	53.4896	0
DNAJB8-AS1	chr3	19.2721	0.864459	22.2938	3	1	45.2795	0
Hs.86650	chr7	25.247	1.13314	22.2806	3	1	18.4446	0
Hs.98418	chr6	351.954	15.8418	22.2168	3	1	41.2734	0
Hs.594671	chr5	10.6389	0.478957	22.2127	3	1	43.3029	0
TMCO4	chr1	42.0259	1.89246	22.207	6	2	25.6867	70.7107
PTPRG-AS1	chr3	12.7101	0.572412	22.2045	3	1	27.7493	0
Hs.26920	chr15	19.9706	0.899505	22.2018	3	1	12.6341	0
Hs.676596	chr6	19.439	0.876141	22.187	3	1	24.0633	0
Hs.664744	chr2	62.1882	2.80365	22.1811	3	1	45.8495	0
C8orf58	chr8	120.477	5.43208	22.1788	3	1	47.2178	0
DQX1	chr2	12.164	0.549048	22.1547	3	1	32.0838	0
Hs.668323	chr12	36.4742	1.64715	22.1439	3	1	66.9727	0
SPANXA2-OT1	chrX	14.949	0.677549	22.0633	3	1	127.683	0
SLC22A25	chr11	285.251	12.9429	22.0393	6	2	125.469	61.9143
Hs.601790	chr11	27.4873	1.24996	21.9905	3	1	14.3818	0
Hs.282861	chr2	61.6137	2.80365	21.9762	3	1	2.6479	0
OVOL3	chr19	24.6204	1.12146	21.9539	20	1	87.2792	0
Hs.389019	chr18	11.0169	0.502321	21.9321	3	1	49.7172	0
DCD	chr12	28.4017	1.29669	21.9033	3	1	52.965	0
LOC100506238	chr11	239.591	10.9444	21.8916	3	1	38.8943	0
C10orf107	chr10	15.8453	0.724277	21.8774	3	1	78.9585	0
UROC1	chr3	22.2301	1.01632	21.8731	3	1	47.1387	0
CLEC14A	chr14	19.6672	0.899505	21.8645	3	1	73.7393	0
Hs.610427	chr2	11.2233	0.514003	21.835	3	1	36.1108	0
LOC401324	chr7	8.13496	0.37382	21.7617	3	1	36.6341	0
TBC1D28	chr17	17.0288	0.782686	21.7569	3	1	8.21234	0
Hs.613775	chr9	13.1985	0.607458	21.7274	20	1	70.6632	0
MYO3B	chr2	15.5525	0.716489	21.7065	9	3	55.1322	46.4698
Hs.181500	chr8	27.4797	1.27333	21.581	3	1	27.8129	0
Hs.129345	chr12	9.07472	0.420548	21.5783	3	1	31.8991	0
Hs.127864	chr12	214.708	9.95296	21.5723	3	1	36.7616	0
Hs.714223	chr16	19.3719	0.899505	21.5362	29	1	101.908	0
Hs.386215	chr10	95.7913	4.4508	21.5223	3	1	33.5231	0
Hs.22495	chr8	9.28558	0.43223	21.483	3	1	95.5249	0
Hs.46669	chr2	56.7132	2.64011	21.4814	3	1	35.0038	0
Hs.666891	chr8	301.398	14.0454	21.4588	6	2	95.5978	124.484
LOC100506413	chr7	33.3218	1.55369	21.4469	3	1	24.1753	0
WNK4	chr17	25.3013	1.17987	21.4441	6	2	72.1563	19.603
LOC646168	chr3	8.76512	0.408866	21.4376	6	2	93.1686	24.2437
Hs.657154	chr3	8.50844	0.397184	21.4219	3	1	64.7992	0
LOC340357	chr8	30.5211	1.42519	21.4155	3	1	19.1478	0
SFRP2	chr4	16.5858	0.776845	21.3501	6	2	58.9284	1.06332
Hs.668876	chr1	55.5085	2.60506	21.308	3	1	49.3656	0
LOC100507384	chr11	22.6425	1.06305	21.2996	3	1	61.7685	0
BCO2	chr11	55.7878	2.62842	21.2248	3	1	60.538	0
Hs.635638	chr5	202.298	9.53242	21.2222	3	1	46.51	0
TDRD10	chr1	194.516	9.17246	21.2065	3	1	14.9281	0
FAM83C	chr20	43.0091	2.03265	21.1591	6	2	41.7136	60.1447
Hs.661491	chr3	36.57	1.72892	21.152	3	1	3.2064	0
Hs.665682	chr11	67.4402	3.18915	21.1467	3	1	50.2373	0
ARL9	chr4	34.8153	1.64715	21.1368	3	1	34.6205	0
Hs.655900	chr16	236.823	11.2117	21.1229	3	1	32.0303	0
Hs.733573	chr11	32.8046	1.55369	21.114	3	1	15.8898	0
Hs.33756	chr3	21.1988	1.00464	21.1008	3	1	44.4198	0
IQCF2	chr3	33.9557	1.6121	21.063	3	1	37.6039	0
LOC100505639	chr19	144.804	6.88063	21.0452	3	1	34.2327	0
PCDH10	chr4	22.3634	1.06305	21.037	6	2	51.012	97.9071
Hs.549834	chr11	7.85918	0.37382	21.024	3	1	58.2267	0
TMEM150A	chr2	324.34	15.4434	21.0018	3	1	42.5281	0
CCDC108	chr2	24.2696	1.15651	20.9853	9	3	85.9069	57.7439
BCL2L15	chr1	48.045	2.28965	20.9836	9	3	69.225	49.6159
Hs.604606	chr1	15.6854	0.74764	20.9799	3	1	59.559	0
ATP6V0E2-AS1	chr7	17.3921	0.829414	20.9691	3	1	27.2885	0
LINC00700	chr10	160.503	7.66647	20.9357	3	1	35.262	0
Hs.658631	chr14	8.77416	0.420548	20.8637	20	1	90.5249	0
SH2D4B	chr10	89.1448	4.27557	20.8498	3	1	18.9748	0
Hs.126118	chr11	6.33047	0.303729	20.8425	3	1	58.3793	0
Hs.563806	chr1	24.339	1.16819	20.8348	3	1	50.0596	0
LOC100506405	chr2	74.1571	3.56297	20.8133	3	1	16.265	0
DCAF6	chr1	2481.77	119.364	20.7915	23	10	176.136	50.0316
SPATA31E1	chr9	33.2693	1.60042	20.7879	6	2	100.079	92.9045
Hs.656218	chr12	97.5954	4.69612	20.7821	3	1	35.919	0
C1QTNF6	chr22	19.9055	0.957914	20.78	6	1	99.1473	0
LOC100507077	chr11	17.219	0.829414	20.7604	3	1	17.2721	0
Hs.603218	chr10	12.8271	0.61914	20.7176	3	1	56.1618	0
Hs.667499	chr5	42.8245	2.06769	20.7112	3	1	18.7305	0
Hs.327451	chr6	53.8475	2.60506	20.6704	3	1	8.73668	0
Hs.658510	chrX	52.8747	2.55833	20.6676	3	1	49.0129	0
UCMA	chr10	81.7699	3.96016	20.6481	3	1	16.748	0
Hs.436509	chr4	31.3567	1.51864	20.6478	3	1	38.0008	0
Hs.657905	chr20	55.902	2.7102	20.6265	3	1	32.7701	0
LOC654841	chr2	100.461	4.88303	20.5735	3	1	7.28834	0
Hs.660864	chr6	55.0272	2.67515	20.5698	3	1	24.8306	0
FLJ26850	chr19	10.0883	0.490639	20.5615	3	1	23.4325	0
Hs.655826	chr9	154.335	7.51145	20.5467	3	1	99.6786	0
Hs.656650	chr6	51.6034	2.5116	20.546	3	1	26.0553	0
Hs.356368	chr1	184.959	9.01841	20.509	3	1	88.2933	0
Hs.480975	chr4	16.769	0.817732	20.5068	6	2	48.5556	76.7716
Hs.434652	chr19	11.2555	0.549048	20.5	3	1	36.705	0
Hs.671392	chr16	14.3578	0.700913	20.4844	3	1	18.0458	0
Hs.633764	chr19	10.0502	0.490639	20.484	3	1	83.8998	0
Hs.658034	chr16	33.9643	1.65883	20.4749	3	1	47.4572	0
TMEM232	chr5	10.0285	0.490639	20.4397	6	2	72.4135	84.1794
Hs.668279	chr2	119.118	5.82926	20.4345	3	1	8.28222	0
PGLYRP2	chr19	35.5608	1.7406	20.4302	3	1	24.2073	0
C21orf91-OT1	chr21	221.028	10.8199	20.4278	6	2	120.888	132.871
Hs.657601	chr6	196.748	9.64923	20.39	3	1	25.2541	0
Hs.34558	chr19	26.8735	1.32005	20.3579	3	1	55.043	0
KLLN	chr10	43.5174	2.13778	20.3563	3	1	41.0837	0
LOC100128909	chr9	16.1369	0.794368	20.3142	3	1	40.8047	0
Hs.671307	chr13	16.6079	0.817732	20.3097	3	1	26.5961	0
ESYT3	chr3	16.5861	0.817732	20.2831	9	2	96.2645	22.2234
LMX1A	chr1	22.9804	1.13314	20.2802	3	1	5.95397	0
Hs.677102	chr2	23.6902	1.16819	20.2794	3	1	75.5632	0
TMEM139	chr7	47.8372	2.35974	20.2722	6	1	100.703	0
Hs.670039	chr3	157.03	7.76845	20.2138	3	1	35.0892	0
Hs.241414	chr3	119.467	5.91103	20.2108	3	1	30.4864	0
Hs.677496	chr14	130.852	6.4886	20.1665	6	2	112.757	59.6912
Hs.733616	chr2	17.8825	0.887823	20.142	3	1	63.4412	0
TMPRSS6	chr22	176.7	8.77354	20.1401	26	9	203.398	34.7966
Hs.568685	chr1	155.721	7.73341	20.1361	3	1	41.111	0
Hs.733839	chr4	10.5686	0.525685	20.1044	3	1	85.7354	0
LOC158434	chr9	8.91995	0.443912	20.094	3	1	63.5582	0
DTHD1	chr4	18.0631	0.899505	20.0812	3	1	38.5618	0
Hs.201600	chr4	78.8187	3.92511	20.0806	3	1	8.50741	0
TMEM253	chr14	53.2369	2.65179	20.0758	3	1	26.5778	0
Hs.597895	chr11	124.738	6.21476	20.0713	3	1	16.9815	0
LOC285441	chr4	55.0872	2.74524	20.0664	3	1	21.6083	0
LOC152742	chr4	18.517	0.922869	20.0646	3	1	30.3462	0
SYT3	chr19	23.9026	1.19155	20.0601	3	1	31.4887	0
Hs.637117	chr4	134.405	6.7054	20.0444	3	1	29.9925	0
Hs.668251	chr2	14.9425	0.74764	19.9862	6	2	53.6523	59.6621
GUCA1C	chr3	71.4339	3.57478	19.9828	9	3	96.531	84.8712
Hs.619490	chr17	52.7371	2.64011	19.9754	3	1	61.9639	0
Hs.617089	chr1	12.1332	0.607458	19.9737	3	1	73.0127	0
Hs.144196	chr2	29.8583	1.49528	19.9683	3	1	13.8644	0
TDH	chr8	15.6289	0.782686	19.9683	9	1	64.7091	0
LOC100506675	chr11	26.2799	1.32005	19.9082	6	2	78.0807	71.3364
LINC00478	chr21	32.3865	1.62962	19.8736	6	2	63.6674	49.168
TRIM4	chr7	1469.91	73.9944	19.8651	12	4	177.094	103.395
Hs.656401	chr7	11.8351	0.595776	19.865	3	1	40.3923	0
Hs.662148	chr8	20.1327	1.01632	19.8093	3	1	68.7992	0
TMEM133	chr11	22.3952	1.13314	19.7638	3	1	10.6912	0
Hs.714479	chr1	27.2424	1.37846	19.7629	3	1	51.1311	0
Hs.671475	chr6	17.9969	0.911187	19.751	3	1	22.8792	0
ADORA2A-AS1	chr22	16.8197	0.852777	19.7234	6	2	69.5055	58.1184
TTTY13	chrY	51.7343	2.62842	19.6826	3	1	22.9499	0
Hs.293184	chr5	54.7204	2.78029	19.6816	3	1	22.4106	0
RNF165	chr18	33.6673	1.7114	19.6725	9	2	120.386	114.392
PPP1R1C	chr2	75.8079	3.85502	19.6647	6	2	62.5039	107.137
Hs.7847	chr3	78.3311	3.98352	19.6638	3	1	37.8034	0
Hs.673744	chr3	29.8251	1.51864	19.6393	3	1	28.8063	0
Hs.504187	chr11	10.5429	0.537367	19.6195	3	1	26.8219	0
Hs.670888	chr6	59.0828	3.01393	19.6033	3	1	6.35636	0
LOC100505964	chr2	36.621	1.8691	19.5928	3	1	57.8537	0
Hs.657696	chr3	187.982	9.60251	19.5764	3	1	30.4038	0
SERTM1	chr13	54.0873	2.76861	19.5359	3	1	19.7106	0
NR2F2-AS1	chr15	17.1077	0.876141	19.5262	3	1	29.7728	0
FMOD	chr1	168.248	8.62033	19.5175	11	8	102.871	27.6236
Hs.664424	chr11	10.7137	0.549048	19.5132	20	1	93.631	0
Hs.737539	chr9	31.6555	1.62378	19.4949	3	1	66.9114	0
Hs.657050	chr15	21.6308	1.10978	19.4911	3	1	40.3643	0
Hs.553147	chr8	41.893	2.14947	19.49	3	1	22.6225	0
Hs.585812	chr17	190.228	9.77571	19.4593	3	1	68.8623	0
Hs.634052	chr10	150.189	7.72172	19.4502	3	1	24.1019	0
Hs.676183	chr12	457.951	23.5966	19.4075	3	1	71.3301	0
Hs.660491	chr4	13.3759	0.689231	19.4069	3	1	37.0573	0
Hs.662697	chr13	36.6439	1.89246	19.3631	3	1	81.1858	0
Hs.301858	chr1	52.2344	2.69851	19.3567	6	2	98.6899	58.1603
Hs.659431	chr2	31.6397	1.63546	19.346	3	1	60.5596	0
Hs.659210	chr11	5.8715	0.303729	19.3314	3	1	36.0251	0
Hs.658440	chr8	76.9734	3.98352	19.3229	3	1	37.421	0
WFIKKN2	chr17	73.6678	3.81413	19.3144	6	2	109.073	118.032
LOC100506369	chr21	171.559	8.88991	19.2981	3	1	35.1601	0
LOC100505491	chr4	39.6557	2.05601	19.2877	3	1	44.4217	0
CNBD1	chr8	25.6762	1.33173	19.2802	6	2	41.8909	27.2918
ZIM3	chr19	11.4777	0.595776	19.2652	3	1	51.0216	0
Hs.667741	chr12	21.136	1.0981	19.2478	6	2	50.3756	16.5493
Hs.638682	chr20	336.239	17.4761	19.2399	3	1	37.3429	0
Hs.568618	chr1	10.7696	0.56073	19.2065	3	1	29.9401	0
CXorf67	chrX	10.093	0.525685	19.1997	3	1	32.0353	0
Hs.658586	chr2	16.8169	0.876141	19.1942	3	1	42.8519	0
Hs.527936	chr17	30.4941	1.58874	19.1939	3	1	20.3454	0
Hs.209253	chrX	28.918	1.50696	19.1896	3	1	21.4184	0
Hs.734597	chr10	11.6431	0.607458	19.1669	3	1	90.2741	0
Hs.683970	chr6	70.4808	3.67979	19.1535	6	2	75.9004	5.83644
LOC100132207	chr3	94.8402	4.95312	19.1476	3	1	23.6362	0
Hs.633191	chr20	27.2675	1.42519	19.1326	3	1	7.28366	0
LOC100506895	chr7	121.768	6.36663	19.126	3	1	18.4753	0
Hs.616890	chr7	96.0847	5.03489	19.0838	3	1	39.8072	0
RASEF	chr9	734.942	38.5213	19.0789	15	5	144.57	133.869
Hs.145573	chr2	12.0322	0.630822	19.0738	3	1	59.7494	0
Hs.664899	chr12	13.809	0.724277	19.0659	3	1	38.0746	0
FLJ31356	chr2	11.5792	0.607458	19.0617	3	1	64.25	0
SBF2-AS1	chr11	112.964	5.92658	19.0606	9	3	80.7019	118.276
FRMPD3	chrX	145.277	7.62827	19.0446	3	1	40.0505	0
Hs.132908	chr13	57.3981	3.01393	19.0443	3	1	25.5121	0
STRC	chr15	185.746	9.76334	19.0249	3	1	38.8426	0
Hs.570820	chr4	28.1665	1.4836	18.9853	3	1	24.9936	0
ANKRD20A1	chr9	61.6442	3.24756	18.9817	3	1	27.0961	0
LOC100652856	chr13	89.6307	4.72382	18.9742	6	2	100.863	33.7042
ANKRD33	chr12	27.7035	1.46024	18.972	3	1	27.5993	0
Hs.191814	chr3	60.2784	3.17747	18.9706	3	1	35.1709	0
Hs.734962	chr14	66.6922	3.51625	18.9669	3	1	24.9	0
SORCS1	chr10	71.9697	3.79661	18.9563	6	2	63.8802	36.1168
Hs.171192	chr2	46.6388	2.46488	18.9214	3	1	37.8112	0
Hs.668031	chr17	51.7106	2.73356	18.9169	3	1	44.3059	0
ENPP7	chr17	29.6078	1.56537	18.9142	3	1	80.9119	0
FAM78B	chr1	53.8822	2.85038	18.9035	6	2	51.0151	124.613
Hs.436137	chr6	50.2879	2.66347	18.8806	3	1	68.5526	0
Hs.572321	chr15	166.072	8.79646	18.8794	3	1	18.8131	0
Hs.664708	chr14	22.9159	1.21492	18.8621	3	1	44.8463	0
Hs.385793	chr2	21.7807	1.15651	18.8332	3	1	48.6538	0
Hs.656345	chr1	67.7536	3.59802	18.8308	3	1	16.8175	0
Hs.656129	chr5	165.071	8.78478	18.7906	3	1	6.37182	0
Hs.512284	chr15	130.708	6.9624	18.7734	3	1	33.7166	0
Hs.684594	chr21	95.1724	5.06994	18.7719	3	1	19.8879	0
SLC22A12	chr11	44.9544	2.39479	18.7718	3	1	9.93777	0
Hs.661237	chr15	12.4991	0.665867	18.7711	3	1	54.3141	0
JARID2-AS1	chr6	55.8511	2.97888	18.749	3	1	47.316	0
Hs.673118	chr4	44.8842	2.39479	18.7425	3	1	22.5245	0
Hs.587427	chr7	33.9991	1.81653	18.7165	6	2	36.5989	42.29
Hs.437225	chr14	13.1099	0.700913	18.704	3	1	88.7834	0
Hs.678249	chr11	25.9925	1.39014	18.6977	3	1	27.093	0
PCDHB10	chr5	30.5768	1.63546	18.6961	3	1	42.5495	0
Hs.569426	chr15	26.4246	1.41351	18.6944	3	1	54.2931	0
Hs.658569	chr15	16.377	0.876141	18.6921	6	2	63.6719	54.6829
LOC441025	chr4	104.542	5.59562	18.6828	3	1	18.1	0
GALNT13	chr2	112.921	6.04537	18.6789	9	2	142.294	50.6931
SCD5	chr4	508.473	27.2441	18.6636	20	18	232.781	73.8794
Hs.570365	chr20	106.598	5.71244	18.6607	3	1	25.0714	0
Hs.375762	chr15	49.8462	2.67515	18.633	3	1	36.2579	0
Hs.672488	chr9	14.346	0.771004	18.6069	3	1	38.8804	0
Hs.677296	chr6	57.346	3.08402	18.5946	3	1	46.451	0
Hs.664329	chr1	625.014	33.6286	18.5858	3	1	74.5613	0
DDI1	chr11	17.5794	0.946232	18.5783	3	1	63.859	0
Hs.669778	chr20	72.4069	3.90175	18.5575	3	1	26.9317	0
Hs.573131	chr4	21.4585	1.15651	18.5545	3	1	49.7479	0
Hs.673517	chr12	67.5428	3.64475	18.5315	3	1	11.1703	0
ZCCHC13	chrX	11.0383	0.595776	18.5276	3	1	59.5054	0
PTGS2	chr1	2256.36	121.819	18.5222	20	9	147.594	85.7977
Hs.731916	chr9	10.381	0.56073	18.5133	3	1	43.7056	0
APCDD1	chr18	9.94285	0.537367	18.5029	3	1	10.0197	0
C16orf92	chr16	46.3477	2.5116	18.4534	3	1	59.5308	0
C20orf144	chr20	14.2242	0.771004	18.449	3	1	71.606	0
LOC100507330	chr12	31.0215	1.68219	18.4411	3	1	87.2418	0
LOC100506821	chr18	105.929	5.74749	18.4305	3	1	24.0475	0
Hs.656892	chr13	119.686	6.49513	18.4271	3	1	27.6827	0
Hs.205745	chr7	45.6331	2.47656	18.426	3	1	37.0659	0
C14orf183	chr14	92.3348	5.01153	18.4245	3	1	30.4796	0
Hs.663669	chr2	22.1541	1.20323	18.4122	3	1	83.1318	0
Hs.290805	chr21	6.23186	0.338775	18.3953	3	1	21.6007	0
FAM222A	chr12	73.6625	4.00689	18.384	3	1	34.556	0
LOC100507435	chr8	35.1635	1.91583	18.3542	3	1	21.7116	0
WFDC10A	chr20	16.4973	0.899505	18.3404	3	1	17.0277	0
Hs.27261	chr21	33.4071	1.82237	18.3317	3	1	137.888	0
MUSTN1	chr3	81.0167	4.42743	18.2988	3	1	7.39482	0
LOC100131756	chr1	20.9437	1.14482	18.2942	3	1	48.0101	0
Hs.660335	chr18	30.3933	1.66467	18.2579	6	2	34.8347	85.8452
LOC100505997	chr12	13.6259	0.74764	18.2253	3	1	61.2422	0
Hs.613865	chr18	81.5888	4.48584	18.1881	3	1	57.379	0
Hs.736236	chr12	23.7875	1.30837	18.181	3	1	10.1996	0
LOC100507073	chr2	18.2643	1.00464	18.1799	3	1	38.074	0
Hs.662384	chr9	11.0352	0.607458	18.1663	3	1	65.3819	0
Hs.439074	chr6	56.6462	3.11906	18.1613	3	1	31.0052	0
Hs.667313	chr5	358.714	19.7774	18.1376	3	1	58.4042	0
KCP	chr7	21.8209	1.20323	18.1352	6	1	86.3071	0
Hs.475364	chr3	12.2875	0.677549	18.1352	3	1	35.05	0
LOC100506088	chr2	25.8306	1.42519	18.1243	6	2	68.6506	27.8206
Hs.553920	chr19	24.7538	1.36678	18.1111	3	1	37.7044	0
Hs.667813	chr5	9.51933	0.525685	18.1084	3	1	63.9458	0
PACSIN1	chr6	25.91	1.43103	18.1058	6	2	63.6569	13.2763
Hs.136941	chr19	8.0314	0.443912	18.0923	3	1	48.1628	0
Hs.557081	chr11	94.6513	5.23348	18.0857	3	1	18.1303	0
MUC12	chr7	15.5262	0.858618	18.0827	6	2	89.6747	83.6984
Hs.306598	chr2	15.599	0.864459	18.0448	3	1	83.2388	0
FBXO36	chr2	13.6957	0.759322	18.0368	6	1	68.8787	0
Hs.677040	chr15	19.1715	1.06305	18.0344	3	1	35.3082	0
LOC100130468	chr18	5.89468	0.327093	18.0214	3	1	18.2246	0
Hs.255479	chr20	15.1563	0.841096	18.0197	3	1	29.9131	0
LOC389641	chr8	91.1433	5.05825	18.0187	3	1	3.77742	0
POU5F2	chr5	26.9301	1.49528	18.0101	3	1	11.713	0
Hs.376725	chr3	8.20306	0.455593	18.0052	3	1	46.9189	0
Hs.702322	chr9	18.289	1.01632	17.9953	3	1	40.8547	0
OR2M4	chr1	17.2274	0.957914	17.9843	6	2	44.2728	34.493
Hs.708628	chr12	17.2248	0.957914	17.9815	11	1	33.6794	0
Hs.528628	chr9	14.9066	0.829414	17.9724	3	1	58.2843	0
SH2D5	chr1	32.9522	1.83406	17.9669	3	1	45.3967	0
Hs.173727	chr11	179.891	10.0231	17.9477	3	1	49.7791	0
Hs.601545	chr14	135.113	7.53912	17.9216	6	2	20.5277	3.58681
Hs.649370	chr7	16.0972	0.899505	17.8956	3	1	55.8603	0
Hs.656336	chr2	141.474	7.92032	17.8621	3	1	53.268	0
LOC100505985	chr6	30.6356	1.71724	17.8401	3	1	32.4458	0
Hs.674246	chr4	50.9862	2.86206	17.8145	3	1	38.2979	0
Hs.735510	chr8	60.4481	3.39943	17.7819	3	1	26.4519	0
Hs.683854	chr16	89.3003	5.02321	17.7775	3	1	21.1002	0
Hs.664162	chr10	21.9996	1.23828	17.7662	6	2	72.1704	80.0498
LOC401317	chr7	108.537	6.10962	17.7649	3	1	46.5628	0
LOC100653005	chr6	85.9232	4.83832	17.7589	6	2	22.5485	105.91
Hs.660894	chr2	19.5003	1.0981	17.7583	3	1	68.9219	0
ZCCHC3	chr20	124.252	6.99745	17.7568	6	1	103.962	0
LOC729506	chr5	252.808	14.2402	17.7531	3	1	22.5874	0
Hs.633359	chr7	5.79948	0.327093	17.7304	3	1	10.5592	0
C10orf53	chr10	56.0907	3.16579	17.7178	6	1	20.5805	0
Hs.605079	chr4	25.0429	1.41351	17.7168	3	1	54.4019	0
LOC284688	chr1	36.6263	2.06769	17.7136	3	1	35.9878	0
Hs.735050	chr13	648.816	36.6334	17.711	6	2	128.841	106.039
Hs.551700	chr16	12.1951	0.689231	17.6938	3	1	59.8641	0
Hs.608001	chr7	101.484	5.7358	17.6931	3	1	18.7007	0
ZNF577	chr19	44.4366	2.5116	17.6925	6	2	61.2839	57.2263
Hs.656264	chr5	41.9422	2.37142	17.6865	3	1	50.7521	0
CCDC110	chr4	21.0724	1.19155	17.6849	3	1	37.3001	0
Hs.571081	chr6	10.5311	0.595776	17.6762	3	1	55.0962	0
Hs.659787	chr2	37.5529	2.1261	17.6628	3	1	24.2669	0
KRT79	chr12	62.7741	3.56297	17.6185	3	1	8.95708	0
Hs.611927	chr6	12.3476	0.700913	17.6165	3	1	52.6883	0
LOC648691	chr22	159.396	9.05346	17.6061	3	1	30.2413	0
Hs.734061	chr9	16.4531	0.934551	17.6053	3	1	79.239	0
TRABD2B	chr1	22.9803	1.30837	17.5641	9	3	98.1548	53.846
Hs.658807	chr15	18.0528	1.02801	17.561	3	1	31.5913	0
Hs.599383	chr4	107.857	6.16235	17.5025	3	1	16.4756	0
FAM9A	chrX	48.2296	2.75692	17.494	3	1	13.3839	0
AXIN2	chr17	41.2752	2.35974	17.4914	12	3	72.582	44.9024
CYGB	chr17	133.656	7.64351	17.4862	9	2	115.922	11.9536
LOC284998	chr2	25.7244	1.47192	17.4768	3	1	36.1853	0
DYDC1	chr10	10.5953	0.607458	17.442	3	1	56.5091	0
LINC00543	chr13	12.2215	0.700913	17.4366	3	1	26.3455	0
TMEM125	chr1	151.241	8.6787	17.4267	3	1	33.1187	0
LOC100509195	chr1	68.5772	3.93679	17.4195	3	1	12.5508	0
Hs.560456	chr16	57.5635	3.30597	17.412	3	1	10.7323	0
Hs.673247	chr18	64.063	3.68539	17.383	6	2	53.6478	124.835
LOC100506497	chr7	75.5954	4.3515	17.3723	6	2	110.924	135.727
Hs.731721	chr17	23.2929	1.34342	17.3386	3	1	23.4846	0
SYT15	chr10	273.8	15.7939	17.3358	6	2	56.7631	50.941
Hs.660353	chr6	159.106	9.18196	17.3281	3	1	45.9088	0
Hs.560957	chr2	31.3147	1.81069	17.2943	3	1	28.2224	0
LOC285768	chr6	46.9667	2.72188	17.2553	3	1	26.5514	0
Hs.554411	chr12	160.817	9.32214	17.251	3	1	30.2722	0
Hs.663736	chr5	101.162	5.8643	17.2505	20	1	117.176	0
ALPP	chr2	343.981	19.9443	17.2471	22	15	288.713	136.054
Hs.667309	chr10	79.6515	4.62603	17.2181	3	1	17.7902	0
LOC100506557	chr7	21.3159	1.23828	17.2141	3	1	18.0451	0
Hs.678184	chr2	24.9252	1.44855	17.207	3	1	54.3057	0
Hs.12548	chr3	33.7217	1.96256	17.1825	3	1	37.1568	0
Hs.633910	chr22	26.2426	1.53033	17.1484	3	1	49.9693	0
TWIST2	chr2	91.7742	5.35614	17.1344	6	2	72.1632	58.1416
PXT1	chr6	114.867	6.71708	17.1007	3	1	27.6243	0
ASXL3	chr18	70.1389	4.10423	17.0894	9	3	63.5642	60.8904
Hs.116308	chr10	11.9762	0.700913	17.0866	3	1	7.40431	0
Hs.382926	chr12	141.564	8.29414	17.068	3	1	67.9631	0
LINC00545	chr13	28.0987	1.64715	17.059	3	1	9.46825	0
ZNF705G	chr8	140.745	8.25908	17.0412	3	1	29.8495	0
RBM46	chr4	25.7207	1.5128	17.002	6	2	70.6683	131.593
Hs.667795	chr7	18.4509	1.08642	16.9833	6	2	52.9846	56.2644
RIBC1	chrX	165.358	9.74332	16.9714	6	2	90.0496	126.331
Hs.153944	chr1	48.9695	2.88542	16.9713	3	1	27.6481	0
C9orf135	chr9	63.2655	3.73189	16.9527	6	2	80.9417	122.386
LOC284751	chr20	17.4248	1.02801	16.9501	3	1	40.892	0
Hs.677170	chr11	302.597	17.8744	16.929	3	1	33.7535	0
Hs.730286	chr21	59.2459	3.50456	16.9054	3	1	22.3244	0
KIAA1239	chr4	21.3036	1.26164	16.8856	3	1	53.875	0
Hs.553947	chr3	34.9658	2.07353	16.8629	18	6	53.0185	90.3608
DNAJC5G	chr2	143.336	8.51609	16.8312	3	1	24.5639	0
Hs.12249	chr1	11.9902	0.712595	16.8262	3	1	23.1968	0
LOC100128594	chrX	75.2451	4.47416	16.8177	3	1	15.0706	0
Hs.658362	chr4	27.8759	1.65883	16.8046	3	1	35.1377	0
CXCR1	chr2	104.887	6.24221	16.8029	11	8	162.495	35.55
Hs.623826	chr7	18.4422	1.0981	16.7947	3	1	31.5491	0
Hs.444721	chr20	44.7043	2.66347	16.7842	3	1	42.4282	0
LOC100506351	chr8	61.5425	3.66811	16.7777	3	1	31.1932	0
ZNF563	chr19	102.881	6.13299	16.7751	3	1	71.6659	0
KRTAP4-2	chr17	255.289	15.2322	16.7598	3	1	37.496	0
Hs.119334	chr16	139.781	8.34582	16.7486	3	1	30.9277	0
Hs.406810	chr17	111.115	6.63531	16.7461	6	2	101.026	72.9515
Hs.665107	chr3	105.807	6.3199	16.7418	3	1	14.4381	0
CCDC178	chr18	124.172	7.41695	16.7416	3	1	39.1654	0
IGSF9	chr1	58.2336	3.4812	16.728	3	1	15.4834	0
Hs.603121	chr12	15.8199	0.946232	16.7188	3	1	57.5154	0
WDR38	chr9	13.1754	0.788527	16.7089	6	2	82.3217	38.7599
Hs.716107	chr15	4.87867	0.292047	16.7051	3	1	43.7616	0
Hs.735749	chr13	8.77428	0.525685	16.6911	3	1	17.2062	0
LOC100506059	chr15	11.6983	0.700913	16.6901	3	1	46.0702	0
PIEZO1	chr16	182.579	10.949	16.6754	17	9	72.253	36.4365
Hs.606892	chr10	285.866	17.1458	16.6727	6	2	99.3439	85.5591
Hs.674734	chr7	17.3236	1.03969	16.6623	3	1	89.8639	0
LOC100506606	chr12	22.3804	1.34342	16.6593	3	1	51.7388	0
Hs.720094	chr8	25.6676	1.54201	16.6456	3	1	57.13	0
Hs.694922	chr3	55.3842	3.32934	16.6352	3	1	18.4356	0
Hs.677113	chr10	15.5449	0.934551	16.6335	20	1	33.006	0
Hs.676268	chr3	23.1046	1.39014	16.6203	3	1	55.5619	0
Hs.600571	chr6	49.8927	3.00224	16.6185	3	1	30.2533	0
Hs.648410	chr6	4.26407	0.257001	16.5916	3	1	50.4414	0
Hs.657917	chr3	20.736	1.24996	16.5893	20	1	142.926	0
Hs.647561	chr14	9.28612	0.56073	16.5608	3	1	50.9082	0
FAM46B	chr1	117.783	7.11427	16.5559	3	1	11.5567	0
Hs.144314	chr11	19.1446	1.15651	16.5538	3	1	61.8157	0
LOC729732	chr8	52.0006	3.14243	16.5479	3	1	28.9759	0
Hs.570630	chr3	47.544	2.87374	16.5443	3	1	30.2053	0
GSX1	chr13	13.3326	0.80605	16.5407	6	1	40.4395	0
C22orf42	chr22	142.5	8.6247	16.5223	6	2	73.4362	110.007
Hs.662765	chr21	116.894	7.07922	16.5123	3	1	27.7374	0
Hs.734863	chr1	61.7166	3.7382	16.5097	3	1	26.7523	0
Hs.610098	chr10	8.09499	0.490639	16.4989	3	1	35.4183	0
Hs.608057	chrX	9.24927	0.56073	16.495	3	1	68.8201	0
LOC440905	chr2	55.6832	3.37606	16.4935	3	1	13.2585	0
Hs.661465	chr12	158.158	9.59083	16.4905	3	1	31.5526	0
Hs.102572	chr4	28.3113	1.71724	16.4866	3	1	48.4711	0
Hs.436898	chr5	20.219	1.2266	16.4838	3	1	49.9174	0
Hs.666898	chr3	55.1683	3.34686	16.4836	6	2	57.2501	17.0298
Hs.733199	chr19	27.3348	1.65883	16.4784	3	1	23.3955	0
TRABD2A	chr2	35.9846	2.18451	16.4726	6	2	61.9716	1.51253
Hs.655276	chr9	42.677	2.59338	16.4562	3	1	13.5151	0
LACRT	chr12	20.1547	1.2266	16.4314	3	1	9.02329	0
Hs.611129	chr2	102.432	6.23813	16.4204	3	1	35.9123	0
Hs.23681	chr9	11.8879	0.724277	16.4135	3	1	56.7274	0
Hs.657841	chr1	18.3943	1.12146	16.4021	3	1	44.7961	0
Hs.659786	chr12	80.0854	4.88303	16.4008	3	1	23.3078	0
RGS8	chr1	60.6339	3.69732	16.3994	6	2	101.543	106.122
Hs.572345	chr15	44.0485	2.68683	16.3942	3	1	17.8675	0
DNAH12	chr3	111.978	6.83305	16.3877	6	2	95.7288	57.0415
Hs.744106	chr20	29.4545	1.79901	16.3726	3	1	6.68595	0
UBALD1	chr16	91.7907	5.6089	16.3652	9	2	19.3572	111.672
Hs.659029	chr11	64.5815	3.94848	16.356	3	1	19.2019	0
Hs.678603	chr1	61.8879	3.78493	16.3511	3	1	36.3934	0
Hs.658285	chr6	10.8859	0.665867	16.3485	3	1	60.6377	0
Hs.657137	chr14	54.5674	3.34102	16.3326	6	2	70.7493	23.7351
HMX2	chr10	86.7842	5.31526	16.3274	3	1	42.4078	0
TPRG1	chr3	31.0717	1.90415	16.3179	3	1	20.5241	0
CC2D2A	chr4	72.7157	4.46221	16.2959	12	4	89.5837	153.302
Hs.564504	chr12	138.518	8.50441	16.2878	3	1	9.88878	0
Hs.675103	chr11	305.776	18.7991	16.2655	3	1	86.6174	0
PIRT	chr17	139.693	8.59052	16.2613	3	1	26.2215	0
SLC25A18	chr22	63.0579	3.87838	16.2588	3	1	56.8093	0
C12orf68	chr12	34.3611	2.11442	16.2509	3	1	19.9892	0
Hs.655676	chr9	14.4187	0.887823	16.2405	3	1	37.7021	0
Hs.656939	chr18	11.9463	0.735959	16.2322	3	1	30.9201	0
Hs.710032	chr6	8.72176	0.537367	16.2306	3	1	30.6892	0
Hs.550659	chr16	91.1492	5.61899	16.2216	3	1	44.1647	0
Hs.559119	chr1	6.6303	0.408866	16.2163	3	1	48.4209	0
Hs.605563	chr1	7.00912	0.43223	16.2162	3	1	34.5284	0
OR8B8	chr11	114.121	7.04417	16.2008	3	1	18.7107	0
Hs.743228	chr7	9.83524	0.607458	16.1908	3	1	13.5906	0
AIF1L	chr9	134.861	8.33502	16.1801	6	2	75.0303	121.402
LINC00334	chr21	17.9425	1.10978	16.1677	9	1	90.2788	0
LINC00948	chr10	70.385	4.35734	16.1532	3	1	24.0703	0
TMEM155	chr4	60.4531	3.74988	16.1213	3	1	33.99	0
LOC646014	chr17	41.2254	2.55833	16.1142	3	1	73.371	0
FOSB	chr19	591.802	36.7377	16.1088	11	8	47.4036	61.0888
DNAJC9-AS1	chr10	283.135	17.596	16.0909	3	1	45.3948	0
Hs.434946	chr1	58.6403	3.64475	16.089	3	1	38.8943	0
ZNF582-AS1	chr19	99.4138	6.17972	16.0871	3	1	11.5983	0
Hs.271903	chr2	24.0521	1.49528	16.0853	3	1	58.9281	0
Hs.308629	chr3	43.7813	2.72188	16.0849	3	1	24.7949	0
Hs.662515	chr3	129.635	8.0605	16.0827	3	1	21.3016	0
ATP6V0D2	chr8	335.764	20.8947	16.0693	9	3	74.1557	44.945
WDR63	chr1	8.43391	0.525685	16.0437	3	1	86.2309	0
Hs.663956	chr3	430.376	26.8333	16.0389	3	1	82.39	0
SLITRK6	chr13	38.6741	2.41174	16.0358	9	3	84.5426	143.084
LOC100130428	chr11	38.7268	2.41815	16.0151	3	1	23.2481	0
Hs.736471	chr2	2.98544	0.18691	15.9726	3	1	74.1269	0
Hs.6985	chr2	26.2945	1.64715	15.9637	3	1	26.0855	0
KRTAP9-8	chr17	14.7287	0.922869	15.9597	3	1	65.9471	0
Hs.659096	chr9	84.0311	5.26853	15.9496	3	1	25.0123	0
Hs.635948	chr20	113.993	7.14931	15.9446	3	1	50.4784	0
Hs.669769	chr1	31.4707	1.97424	15.9407	3	1	25.0402	0
PARD6G-AS1	chr18	139.854	8.77386	15.9398	6	2	110.355	16.5575
Hs.677166	chr1	35.1524	2.20788	15.9213	3	1	9.02172	0
MAMDC4	chr9	34.3747	2.16115	15.9057	3	1	29.7087	0
GALNT15	chr3	47.7323	3.00224	15.8989	9	3	60.3013	126.384
PLEKHH2	chr2	27.5436	1.73281	15.8953	9	3	62.8454	141.185
Hs.98838	chr2	35.833	2.2546	15.8933	3	1	43.926	0
ZNF843	chr16	478.951	30.1357	15.8932	6	2	109.935	30.967
FAM181A-AS1	chr14	25.5352	1.6121	15.8397	3	1	13.9359	0
GGN	chr19	6.75119	0.426389	15.8334	6	2	84.3802	21.3101
Hs.696462	chr3	11.0816	0.700913	15.8102	3	1	52.1336	0
CECR6	chr22	19.7536	1.24996	15.8033	3	1	58.7211	0
IL27	chr16	12.5527	0.794368	15.8021	3	1	91.7681	0
Hs.79953	chr12	186.659	11.8454	15.7579	3	1	49.3222	0
Hs.597778	chr18	52.4224	3.32934	15.7456	3	1	37.3633	0
FAM162B	chr6	125.045	7.94368	15.7415	3	1	17.0171	0
Hs.552946	chr15	172.284	10.9465	15.7387	3	1	22.7991	0
LINC00301	chr11	11.9413	0.759322	15.7263	9	3	84.1043	89.5485
NAGS	chr17	22.2203	1.41351	15.7199	3	1	4.18063	0
Hs.408530	chr16	11.0152	0.700913	15.7155	3	1	58.3253	0
PCAT4	chr4	136.87	8.71336	15.7081	6	1	79.6662	0
Hs.646953	chr5	49.6185	3.15995	15.7023	6	2	30.6701	104.824
FTCDNL1	chr2	22.2834	1.41935	15.6997	6	2	50.3223	105.339
ZCCHC5	chrX	108.489	6.91567	15.6874	3	1	23.7866	0
Hs.732112	chr8	22.1672	1.41351	15.6824	3	1	33.7802	0
Hs.569654	chr16	30.379	1.93919	15.6658	3	1	44.1798	0
Hs.603847	chr1	52.4723	3.3527	15.6508	3	1	21.2192	0
ACTL9	chr19	20.0927	1.28501	15.6363	3	1	67.8917	0
LOC91450	chr15	26.1168	1.67051	15.6341	3	1	48.7153	0
NT5C1B	chr2	81.8376	5.23932	15.6199	6	2	91.8763	71.4201
Hs.479989	chr1	12.9545	0.829414	15.6189	3	1	14.9742	0
FLJ12825	chr12	90.2445	5.78134	15.6096	6	2	35.8558	21.6886
Hs.671708	chr11	52.1368	3.34102	15.6051	3	1	10.6135	0
Hs.543794	chr5	88.363	5.66571	15.5961	3	1	34.1395	0
SERPINB12	chr18	230.041	14.7547	15.591	3	1	29.9246	0
Hs.662725	chr22	12.4742	0.800209	15.5887	6	2	37.0839	65.0332
ST7-OT4	chr7	24.3624	1.56537	15.5633	3	1	48.3635	0
SPRR4	chr1	373.333	23.9946	15.559	3	1	56.5792	0
Hs.609547	chr2	65.2337	4.1938	15.5548	3	1	19.9589	0
C17orf64	chr17	21.0592	1.3551	15.5407	3	1	31.5389	0
LOC440335	chr16	33.0351	2.1261	15.5379	3	1	15.257	0
EOMES	chr3	92.0225	5.92271	15.5372	3	1	21.583	0
Hs.602128	chr20	9.23752	0.595776	15.505	3	1	32.6931	0
CHRDL2	chr11	19.7355	1.27333	15.4992	3	1	57.1457	0
IL23R	chr1	33.0286	2.13194	15.4922	6	2	62.693	94.9267
Hs.665460	chr2	48.6579	3.14243	15.4842	3	1	12.6087	0
Hs.155004	chr12	78.4316	5.06994	15.4699	3	1	12.4755	0
Hs.450930	chr13	239.572	15.4902	15.466	3	1	33.5935	0
Hs.669034	chr9	78.9314	5.10498	15.4616	3	1	22.7299	0
PCOLCE-AS1	chr7	225.271	14.579	15.4518	3	1	37.4792	0
CES3	chr16	188.718	12.2245	15.4377	14	9	165.261	73.7897
Hs.287827	chr7	22.5095	1.46024	15.415	3	1	55.2964	0
SOSTDC1	chr7	153.12	9.95639	15.3791	20	8	134.944	19.6966
Hs.232534	chr1	29.186	1.89831	15.3748	6	2	23.4196	114.443
Hs.668301	chr21	11.1334	0.724277	15.3717	3	1	84.4563	0
CRB2	chr9	94.6179	6.16803	15.34	3	1	18.5655	0
Hs.635173	chr2	83.4321	5.44376	15.3262	3	1	59.2329	0
FLG2	chr1	5.53924	0.362138	15.2959	3	1	60.6042	0
Hs.339290	chr22	14.4628	0.946232	15.2846	3	1	37.7363	0
DGCR6L	chr22	20.886	1.36678	15.2812	20	1	38.8591	0
Hs.673190	chrX	15.5255	1.01632	15.2762	3	1	62.8565	0
Hs.710637	chr7	84.5582	5.53721	15.2709	3	1	57.7521	0
Hs.610994	chr19	93.8244	6.14467	15.2692	3	1	56.1859	0
Hs.468239	chr2	137.419	9.00673	15.2574	3	1	30.274	0
Hs.552655	chr1	18.7141	1.2266	15.257	3	1	19.234	0
RASL10B	chr17	105.255	6.90567	15.2419	6	2	62.5016	106.493
Hs.434347	chr1	7.65586	0.502321	15.241	3	1	33.2056	0
KCTD16	chr5	58.7173	3.85502	15.2314	3	1	38.4501	0
STAC2	chr17	221.124	14.5206	15.2283	3	1	42.2948	0
Hs.663918	chr8	94.6032	6.21476	15.2223	3	1	6.75826	0
Hs.732473	chr1	182.263	11.9856	15.2068	3	1	21.1406	0
Hs.633491	chr20	10.8339	0.712595	15.2035	3	1	36.5566	0
Hs.732673	chr2	103.092	6.78717	15.1892	3	1	14.6065	0
Hs.98450	chr7	43.2938	2.85038	15.1888	3	1	75.8138	0
TTBK1	chr6	46.1984	3.04313	15.1812	6	2	54.4457	61.6174
LOC402779	chr1	91.1949	6.01617	15.1583	3	1	44.5848	0
Hs.473495	chr1	95.3895	6.29653	15.1495	3	1	6.50208	0
KCNH3	chr12	59.8042	3.94848	15.1461	3	1	29.7167	0
GDA	chr9	117.939	7.79182	15.1362	6	1	26.0302	0
SIX4	chr14	16.7921	1.10978	15.131	6	2	98.3877	50.614
Hs.669003	chr7	19.4429	1.28501	15.1306	3	1	75.0979	0
Hs.661985	chr13	19.264	1.27333	15.1289	20	1	56.4974	0
Hs.734085	chr8	51.2047	3.38775	15.1147	3	1	32.1336	0
Hs.567760	chr9	21.5362	1.42519	15.1111	3	1	6.68685	0
KRTAP10-12	chr21	29.2926	1.93919	15.1056	3	1	38.1199	0
CGN	chr1	41.1969	2.72772	15.103	6	2	27.3871	28.7688
Hs.599235	chr8	49.2119	3.25925	15.0992	3	1	30.7152	0
KCNIP3	chr2	146.133	9.68385	15.0904	21	6	181.118	90.1655
Hs.660258	chr7	30.6663	2.03265	15.0869	3	1	34.8486	0
Hs.616778	chr3	17.97	1.19155	15.0812	3	1	41.4132	0
Hs.741509	chr1	23.4135	1.55369	15.0696	3	1	11.3078	0
Hs.559523	chr9	50.3133	3.34102	15.0593	3	1	13.2273	0
MYOCD	chr17	39.5819	2.62842	15.0592	3	1	8.33177	0
PPP1R14C	chr6	93.9403	6.23813	15.0591	3	1	18.0711	0
LOC100653206	chr9	30.5983	2.03265	15.0534	3	1	15.6894	0
TMEM75	chr8	9.84732	0.654185	15.0528	3	1	7.37395	0
LOC340074	chr5	197.22	13.1071	15.0468	3	1	41.3674	0
PKHD1	chr6	91.935	6.11547	15.0332	9	2	113.771	129.265
PRLHR	chr10	63.0182	4.1938	15.0265	3	1	29.0483	0
Hs.10319	chr20	79.6285	5.30357	15.0141	3	1	13.2146	0
LOC284080	chr17	84.3047	5.61899	15.0035	6	2	96.0651	121.722
DEFB107B	chr8	14.3708	0.957914	15.0022	3	1	49.9768	0
WFDC9	chr20	137.637	9.19864	14.9628	6	2	83.9381	113.045
Hs.511686	chr15	35.2946	2.35974	14.957	3	1	33.6338	0
SLC35F1	chr6	134.241	8.98337	14.9433	3	1	24.214	0
CST9	chr20	14.4821	0.969596	14.9362	3	1	62.0581	0
Hs.743754	chr1	117.411	7.86191	14.9342	3	1	17.2469	0
LOC284865	chr22	10.9757	0.735959	14.9135	3	1	54.5644	0
NTN5	chr19	55.2951	3.709	14.9084	6	2	79.1205	38.9744
Hs.677179	chr3	39.2421	2.63426	14.8968	6	2	64.9844	44.2138
LOC100130700	chr16	92.0976	6.1914	14.8751	3	1	3.63399	0
Hs.255277	chr20	27.5931	1.85742	14.8556	3	1	16.8731	0
Hs.733549	chr10	111	7.47374	14.852	3	1	52.5088	0
SVOP	chr12	42.8303	2.88542	14.8437	3	1	15.213	0
Hs.363386	chr6	30.4731	2.05601	14.8215	3	1	31.5977	0
SATB2-AS1	chr2	18.9954	1.28501	14.7823	6	1	84.0089	0
Hs.20798	chrX	254.13	17.1925	14.7814	3	1	31.8867	0
Hs.170719	chr9	19.4468	1.32005	14.7318	3	1	46.905	0
Hs.603181	chr10	100.471	6.82222	14.7271	3	1	17.8432	0
Hs.733660	chr4	185.809	12.6181	14.7256	6	2	106.546	21.3842
LOC100289058	chr13	142.034	9.64923	14.7197	3	1	27.7605	0
ARHGAP36	chrX	11.0006	0.74764	14.7137	3	1	72.6169	0
Hs.547175	chr9	55.5163	3.77325	14.7131	3	1	30.5737	0
LOC100499194	chr2	101.782	6.92055	14.7073	3	1	32.0587	0
INTS4L1	chr7	12.8699	0.876141	14.6893	3	1	50.4042	0
Hs.737929	chr9	51.6252	3.51625	14.6819	3	1	23.6809	0
Hs.647993	chr4	51.2632	3.49288	14.6765	3	1	83.3422	0
Hs.666795	chr14	168.787	11.5067	14.6687	3	1	24.4913	0
MIR143HG	chr5	57.2002	3.90175	14.6601	6	2	74.8391	69.017
Hs.674035	chr19	57.1864	3.90175	14.6566	3	1	12.6811	0
LOC100505835	chr19	28.4939	1.94503	14.6496	6	2	60.6583	62.4292
Hs.501684	chr11	70.3184	4.80125	14.6458	3	1	30.7515	0
MRGPRX2	chr11	107.164	7.32454	14.6308	3	1	48.9922	0
SLC25A34	chr1	139.442	9.53397	14.6258	6	2	117.535	2.62235
DMRT2	chr9	42.2363	2.89127	14.6082	6	2	92.8998	116.28
VIPR2	chr7	197.506	13.5341	14.5932	42	23	347.21	49.3177
Hs.121410	chr3	6.47634	0.443912	14.5893	3	1	54.6294	0
SPIC	chr12	20.9623	1.43687	14.5888	3	1	54.8434	0
Hs.116153	chr18	38.9644	2.67515	14.5653	3	1	35.1547	0
LOC286114	chr8	26.5388	1.82237	14.5628	3	1	41.7487	0
NFIL3	chr9	522.766	35.9753	14.5313	11	8	36.5231	84.8996
LIF	chr22	117.927	8.11721	14.528	11	8	137.647	27.1728
Hs.646898	chr4	15.7757	1.08642	14.5208	3	1	40.1388	0
LOC100505862	chr6	13.2241	0.911187	14.5131	3	1	11.6492	0
SLFNL1	chr1	92.921	6.40388	14.5101	6	2	122.109	60.6739
Hs.713399	chr16	3.89851	0.268683	14.5097	3	1	29.8941	0
LOC100506860	chr7	39.8109	2.74524	14.5018	6	2	37.6091	57.1703
TRIM74	chr7	359.088	24.7714	14.4961	6	2	127.863	79.5974
Hs.665895	chr3	69.0867	4.77789	14.4597	3	1	26.4577	0
Hs.670272	chr15	78.195	5.40871	14.4572	3	1	9.45534	0
Hs.567100	chr9	177.534	12.282	14.4548	12	4	112.385	90.3166
Hs.663787	chr17	46.5477	3.2242	14.437	3	1	20.0647	0
ISL2	chr15	6.40412	0.443912	14.4266	3	1	6.59474	0
Hs.658924	chr12	177.114	12.2785	14.4247	3	1	77.2486	0
LOC100130557	chr1	154.697	10.7356	14.4097	3	1	51.149	0
Hs.736248	chr18	22.2168	1.54201	14.4077	3	1	38.8221	0
FGFBP1	chr4	136.738	9.4961	14.3994	11	8	165.658	43.2331
Hs.653146	chr19	18.4741	1.28501	14.3766	3	1	62.6841	0
LOC400548	chr16	15.0984	1.05137	14.3607	3	1	53.4181	0
Hs.607939	chr17	92.6708	6.46008	14.3452	3	1	22.8267	0
Hs.711066	chr2	143.57	10.0139	14.3371	3	1	20.1704	0
Hs.675458	chr10	11.385	0.794368	14.3321	3	1	51.0068	0
Hs.129800	chr8	91.3642	6.37831	14.3242	3	1	14.9906	0
Hs.332649	chr6	10.8731	0.759322	14.3195	3	1	83.3843	0
C5orf58	chr5	74.0111	5.17118	14.3122	9	3	110.893	131.322
Hs.671447	chr17	41.9556	2.93215	14.3088	3	1	16.2045	0
FAM81A	chr15	47.6779	3.33323	14.3038	9	3	34.6236	97.5725
LOC100288310	chr8	47.0976	3.29429	14.2967	3	1	46.8674	0
Hs.612682	chr10	11.8559	0.829414	14.2943	3	1	73.7981	0
GRIK5	chr19	141.821	9.94339	14.2628	43	24	156.006	59.4788
Hs.18768	chr1	19.2858	1.3551	14.232	3	1	19.8137	0
Hs.440588	chr12	17.789	1.24996	14.2317	3	1	45.704	0
Hs.673959	chr14	41.895	2.94383	14.2314	6	2	36.3334	88.1077
GALNTL5	chr7	9.63933	0.677549	14.2268	3	1	57.3391	0
Hs.672595	chr3	48.8514	3.43447	14.2238	3	1	44.4523	0
Hs.660185	chr9	71.6079	5.03489	14.2223	3	1	11.8892	0
Hs.656290	chr6	70.8844	4.98816	14.2105	3	1	36.7029	0
Hs.663274	chr7	35.8554	2.52329	14.2098	3	1	64.054	0
Hs.669866	chr5	98.8781	6.9624	14.2017	3	1	89.2524	0
Hs.97872	chr7	96.9797	6.8339	14.191	3	1	44.5054	0
Hs.720594	chr10	53.3695	3.76157	14.1881	3	1	35.0637	0
Hs.660218	chr20	11.2701	0.794368	14.1876	3	1	24.3867	0
Hs.616897	chr3	163.822	11.5534	14.1796	3	1	22.7442	0
Hs.661917	chr2	9.09764	0.642504	14.1597	3	1	30.4472	0
FAT3	chr11	58.7442	4.15117	14.1512	9	3	35.733	45.0821
Hs.660976	chr10	18.8167	1.33173	14.1294	3	1	56.243	0
NLRP9	chr19	141.233	10.0029	14.1193	3	1	26.0015	0
PLEKHN1	chr1	34.6167	2.4532	14.1109	3	1	63.5475	0
Hs.665033	chr3	50.6009	3.58634	14.1094	3	1	37.9029	0
PER1	chr17	233.178	16.5281	14.1079	34	17	64.9768	83.3574
Hs.552119	chr7	123.513	8.76141	14.0974	3	1	5.43707	0
LOXHD1	chr18	16.7906	1.19155	14.0914	3	1	29.1205	0
ZNF445	chr3	778.025	55.2144	14.091	6	2	123.284	0.890827
ZNF70	chr22	247.23	17.5462	14.0902	3	1	51.4982	0
Hs.720495	chr14	127.3	9.03758	14.0857	3	1	13.3812	0
MAP10	chr1	21.7158	1.54201	14.0828	3	1	52.2698	0
WWC2-AS2	chr4	104.115	7.39463	14.0798	3	1	28.57	0
Hs.662660	chr2	67.4258	4.78957	14.0776	3	1	45.7223	0
Hs.534682	chr3	40.6185	2.88542	14.0771	3	1	23.0322	0
Hs.93739	chr20	18.4109	1.30837	14.0716	3	1	87.8983	0
Hs.666707	chr22	99.5401	7.07922	14.0609	3	1	31.2765	0
Hs.453857	chr8	37.27	2.65179	14.0547	3	1	38.3312	0
HSF5	chr17	43.671	3.10738	14.054	3	1	15.3319	0
C6orf132	chr6	70.2088	5.00569	14.0258	6	2	51.4155	88.2852
ZFP57	chr6	109.859	7.83796	14.0163	3	1	7.01355	0
Hs.633769	chr13	127.632	9.11187	14.0072	3	1	1.33087	0
Hs.603751	chr4	6.05036	0.43223	13.998	3	1	33.3446	0
Hs.656880	chr12	78.3144	5.59562	13.9956	3	1	12.4512	0
LOC100128374	chr7	105.872	7.56986	13.986	3	1	23.1991	0
Hs.600979	chr6	339.591	24.2997	13.9751	3	1	80.8868	0
Hs.665662	chr11	10.2812	0.735959	13.9698	3	1	39.7849	0
SGCZ	chr8	36.7142	2.62842	13.9682	3	1	8.04145	0
MAFF	chr22	205.22	14.7129	13.9484	22	15	60.8705	52.6759
LOC100128830	chr10	32.4161	2.32469	13.9442	3	1	24.6809	0
FBXO27	chr19	30.9144	2.21956	13.9282	3	1	45.0723	0
CPNE9	chr3	126.745	9.10019	13.9277	3	1	41.8534	0
DKFZp434E1119	chr11	47.1249	3.38775	13.9104	3	1	19.4759	0
Hs.675486	chr12	114.21	8.21967	13.8947	6	2	36.1221	1.06887
PNMT	chr17	94.8614	6.83781	13.8731	11	8	49.6919	22.3251
CLDND2	chr19	39.9854	2.88542	13.8577	3	1	48.7745	0
Hs.656518	chr17	24.4372	1.76396	13.8535	20	1	57.5638	0
Hs.596770	chr8	26.702	1.92751	13.8531	3	1	54.5752	0
Hs.436626	chr11	38.4978	2.78029	13.8467	3	1	40.8086	0
Hs.585624	chr13	28.1433	2.03265	13.8457	3	1	13.6975	0
Hs.665960	chr20	202.474	14.6425	13.8278	3	1	20.6832	0
DDI2	chr1	122.183	8.84794	13.8092	6	1	50.781	0
LINC00639	chr14	18.8641	1.36678	13.8019	3	1	21.0204	0
JAKMIP3	chr10	4.51221	0.327093	13.7949	3	1	107.651	0
Hs.733882	chr6	279.512	20.2681	13.7908	3	1	82.2508	0
Hs.583592	chr8	38.663	2.80365	13.7902	3	1	19.333	0
Hs.660285	chr7	141.475	10.2684	13.7777	3	1	27.4988	0
USP30-AS1	chr12	100.713	7.31286	13.772	3	1	24.158	0
Hs.147470	chr12	131.249	9.53346	13.7672	3	1	22.2413	0
Hs.434240	chr7	3.37714	0.24532	13.7663	3	1	45.4283	0
Hs.674465	chr5	77.9466	5.66571	13.7576	3	1	25.2075	0
Hs.478363	chr3	31.9598	2.32469	13.748	3	1	89.1787	0
TPH2	chr12	53.9623	3.92511	13.748	3	1	31.9895	0
Hs.658129	chr4	125.166	9.11187	13.7365	20	1	193.051	0
Hs.734046	chr22	17.4884	1.27333	13.7345	3	1	31.4024	0
SPATC1	chr8	20.696	1.50696	13.7336	3	1	22.3581	0
LINC00842	chr10	8.00723	0.584094	13.7088	3	1	46.0855	0
Hs.509496	chr14	10.4025	0.759322	13.6997	3	1	43.2589	0
LOC100506025	chr7	53.9422	3.93864	13.6957	6	2	58.7685	138.485
SMOC1	chr14	54.992	4.01857	13.6845	6	2	57.4535	67.0107
LOC100131180	chr9	32.61	2.3831	13.6838	3	1	26.8831	0
Hs.152432	chr8	125.608	9.18196	13.6799	3	1	49.2156	0
LOC654780	chr16	249.167	18.2158	13.6786	3	1	57.4383	0
MOV10L1	chr22	69.8388	5.10666	13.676	6	2	114.745	93.865
Hs.664759	chr2	15.3362	1.12146	13.6752	3	1	67.901	0
Hs.662542	chr8	30.1756	2.20788	13.6672	3	1	77.156	0
Hs.553019	chr2	90.2984	6.61195	13.6569	3	1	21.8384	0
EMID1	chr22	118.185	8.65552	13.6542	14	7	48.8462	12.8433
Hs.669794	chr3	3.50874	0.257001	13.6526	3	1	47.8185	0
Hs.607409	chr8	53.5842	3.92511	13.6516	3	1	39.5432	0
Hs.673636	chr14	39.8593	2.92047	13.6482	3	1	32.9283	0
Hs.135232	chr1	100.123	7.33622	13.6478	3	1	27.6139	0
LINC00523	chr14	124.869	9.1586	13.6341	3	1	15.6499	0
PVRL4	chr1	181.608	13.3234	13.6307	3	1	30.6818	0
ADAD1	chr4	221.396	16.2491	13.6251	6	2	106.627	24.2478
Hs.677101	chr19	122.861	9.02629	13.6114	6	2	100.471	115.248
Hs.657684	chr4	92.0196	6.76381	13.6047	3	1	17.6969	0
Hs.664661	chr21	74.471	5.4788	13.5926	3	1	21.6022	0
Hs.655814	chr1	104.155	7.675	13.5707	3	1	31.9715	0
Hs.665919	chr5	106.764	7.87359	13.5598	3	1	33.6121	0
Hs.658409	chr19	11.3994	0.841096	13.553	3	1	65.1924	0
WDFY3-AS2	chr4	93.5044	6.90063	13.5501	3	1	24.4342	0
GLYATL2	chr11	85.2684	6.29653	13.5421	3	1	19.5323	0
Hs.664280	chr11	12.4867	0.922869	13.5303	3	1	82.3855	0
Hs.124173	chr20	51.4609	3.80829	13.5129	3	1	43.5391	0
LOC100507109	chr11	247.331	18.306	13.5109	3	1	30.3487	0
Hs.670510	chr1	14.2038	1.05137	13.5098	3	1	47.2167	0
KAAG1	chr6	20.7853	1.54201	13.4794	3	1	51.833	0
Hs.634971	chr4	59.115	4.39239	13.4585	3	1	22.557	0
Hs.706185	chr1	17.1327	1.27333	13.4551	3	1	34.7843	0
C11orf42	chr11	26.706	1.98592	13.4477	3	1	63.4678	0
Hs.562978	chr2	156.261	11.6235	13.4436	3	1	37.6974	0
Hs.673799	chr2	9.40996	0.700913	13.4253	3	1	78.5035	0
Hs.733291	chr6	45.1493	3.36438	13.4198	3	1	18.4906	0
MROH8	chr20	24.5873	1.83406	13.406	6	1	85.0644	0
Hs.638484	chr16	10.6442	0.794368	13.3996	3	1	13.2243	0
CHDC2	chrX	303.368	22.6644	13.3852	3	1	39.2408	0
Hs.443381	chr10	37.4113	2.80365	13.3438	3	1	31.4938	0
Hs.54416	chr14	12.1479	0.911187	13.332	3	1	55.4289	0
Hs.380030	chr18	21.1635	1.58874	13.321	3	1	62.6609	0
UBE2QL1	chr5	3.88597	0.292047	13.306	3	1	48.9221	0
Hs.657381	chr16	50.1687	3.77325	13.2959	3	1	40.1642	0
Hs.680127	chr15	61.8149	4.64939	13.2953	3	1	65.7387	0
Hs.658036	chr16	27.7682	2.09106	13.2795	3	1	33.165	0
Hs.126958	chr11	19.6751	1.4836	13.2617	3	1	39.7398	0
Hs.565600	chr2	45.8546	3.45784	13.2611	3	1	39.802	0
SUMO4	chr6	347.752	26.2277	13.259	11	7	46.8657	24.6568
LOC100287525	chr17	74.0172	5.58394	13.2554	3	1	17.8656	0
Hs.657118	chr2	192.864	14.5761	13.2315	3	1	18.7472	0
E2F4	chr16	327.944	24.7856	13.2312	31	15	144.626	180.705
Hs.434739	chr15	131.351	9.9296	13.2283	3	1	25.4035	0
Hs.737533	chr7	156.502	11.8366	13.2219	6	2	60.6968	36.1154
Hs.97639	chr8	104.365	7.90701	13.199	3	1	33.922	0
Hs.736980	chr20	159.138	12.0594	13.1961	3	1	13.9111	0
C1QTNF7	chr4	13.5649	1.02801	13.1954	6	2	35.3532	99.6378
SGSM1	chr22	68.958	5.22659	13.1937	9	2	54.1991	104.755
WFDC5	chr20	8.00819	0.607458	13.1831	3	1	48.5862	0
LOC646736	chr2	86.2912	6.54742	13.1794	3	1	17.5307	0
Hs.658636	chr6	38.4897	2.92047	13.1793	3	1	19.1552	0
Hs.649368	chr7	103.072	7.82385	13.1741	3	1	32.2626	0
TSPEAR	chr21	28.1019	2.13389	13.1693	9	3	56.8951	70.1293
DNAH11	chr7	38.1213	2.89711	13.1584	9	1	48.2369	0
Hs.713116	chr13	35.6564	2.7102	13.1564	3	1	22.7445	0
NEK8	chr17	281.445	21.4479	13.1222	6	2	47.0095	9.62836
Hs.407612	chr4	12.7227	0.969596	13.1217	3	1	30.5126	0
LINC00242	chr6	65.7001	5.01153	13.1098	3	1	38.8263	0
BEX1	chrX	393.594	30.0576	13.0946	11	8	72.6412	88.8201
Hs.411848	chr8	54.6882	4.18211	13.0767	3	1	33.0848	0
Hs.677053	chr20	80.6442	6.16803	13.0745	3	1	42.1562	0
LOC285577	chr5	19.5474	1.49528	13.0727	3	1	54.9317	0
Hs.543235	chr3	105.787	8.09554	13.0673	3	1	37.9329	0
TEX19	chr17	19.8224	1.51864	13.0527	3	1	11.4214	0
OFCC1	chr6	55.4983	4.25195	13.0524	33	6	100.53	88.731
Hs.730090	chr1	38.5602	2.95552	13.0469	3	1	35.279	0
Hs.736160	chr7	99.9046	7.66176	13.0394	3	1	54.4829	0
Hs.658320	chr11	94.1118	7.2194	13.036	3	1	39.9373	0
PAQR9	chr3	37.1138	2.85038	13.0207	6	2	34.5362	27.8206
LOC100506476	chr14	161.722	12.4232	13.0177	3	1	10.5191	0
LOC100216546	chr7	27.0518	2.07938	13.0096	3	1	21.4055	0
TEX36	chr10	35.1004	2.69851	13.0073	3	1	58.062	0
Hs.207074	chr9	15.3343	1.17987	12.9966	3	1	73.9602	0
Hs.149244	chr17	184.036	14.161	12.996	6	2	128.682	69.0736
Hs.657784	chr2	116.114	8.94832	12.9761	3	1	24.8179	0
CTHRC1	chr8	126.832	9.77774	12.9715	3	1	88.435	0
Hs.659923	chr2	53.7528	4.14707	12.9616	3	1	6.20396	0
Hs.658551	chr7	35.844	2.76861	12.9466	3	1	37.9005	0
C10orf67	chr10	125.579	9.70764	12.9361	9	3	77.8612	87.1003
ARL4A	chr7	332.831	25.7563	12.9223	11	8	61.3009	52.6962
DPPA2	chr3	82.2587	6.36663	12.9203	3	1	50.8299	0
Hs.598843	chr12	18.8617	1.46024	12.9169	3	1	13.32	0
Hs.656093	chr19	46.243	3.58634	12.8942	3	1	12.7065	0
LOC100506885	chr6	78.8511	6.11686	12.8908	3	1	18.7437	0
Hs.656040	chr13	57.4556	4.46248	12.8753	3	1	37.1524	0
Hs.663788	chr12	12.1656	0.946232	12.8568	20	1	64.3314	0
Hs.380132	chr15	81.0114	6.30822	12.8422	3	1	10.7732	0
TMEM147	chr19	164.524	12.8148	12.8386	11	7	20.5825	34.602
GPRC6A	chr6	101.926	7.94698	12.8257	3	1	53.5762	0
Hs.680101	chr14	11.5325	0.899505	12.8209	3	1	95.1146	0
KIAA1257	chr3	160.573	12.5288	12.8163	9	3	92.9231	34.4416
Hs.658372	chr19	16.3151	1.27333	12.813	3	1	67.1595	0
DKFZp451B082	chr6	93.0165	7.26613	12.8014	3	1	10.5172	0
Hs.539444	chr12	31.846	2.48824	12.7986	3	1	21.59	0
KRBOX1	chr3	156.515	12.2426	12.7844	3	1	31.7915	0
FSCB	chr14	10.9018	0.852777	12.7838	3	1	54.1682	0
Hs.674468	chr11	30.901	2.41815	12.7788	3	1	4.41831	0
TRIM51	chr11	61.3528	4.80125	12.7785	3	1	33.7683	0
ZNF479	chr7	104.03	8.14353	12.7745	6	2	92.652	89.0812
ZP4	chr1	126.217	9.88326	12.7708	3	8	32.1215	21.8941
LOC100506563	chr2	14.3159	1.12146	12.7654	3	1	28.7969	0
Hs.664792	chr5	42.3183	3.31765	12.7555	3	1	8.82299	0
Hs.660816	chr2	26.071	2.04433	12.7529	3	1	33.2657	0
LIMD1-AS1	chr3	188.59	14.8009	12.7418	3	1	26.9514	0
Hs.671201	chr19	16.3577	1.28501	12.7297	3	1	89.9361	0
Hs.733886	chr6	31.078	2.44151	12.729	3	1	1.36495	0
LINC00327	chr13	4.4553	0.350456	12.7129	3	1	83.3098	0
LOC100505853	chr18	8.90573	0.700913	12.7059	3	1	28.828	0
Hs.676018	chr13	17.0497	1.34342	12.6913	3	1	13.8929	0
IL17RD	chr3	26.5307	2.09106	12.6877	6	2	74.8208	63.2051
APOBEC4	chr1	176.96	13.9478	12.6873	3	1	42.0928	0
Hs.656101	chr11	156.797	12.3711	12.6744	3	1	13.4573	0
Hs.355225	chr6	88.2417	6.9624	12.674	3	1	35.3199	0
Hs.571468	chr8	92.9792	7.33622	12.674	3	1	11.8256	0
Hs.191850	chr14	134.551	10.6188	12.671	3	1	31.5158	0
POLR2J2	chr7	403.248	31.8401	12.6648	3	7	57.5613	15.483
Hs.731689	chr12	8.4307	0.665867	12.6612	20	1	53.174	0
DLG5-AS1	chr10	37.3922	2.95552	12.6517	3	1	32.5801	0
Hs.737046	chr16	13.5747	1.07473	12.6308	3	1	95.9595	0
Hs.632591	chr4	81.5781	6.46008	12.628	3	1	43.1288	0
SPATA32	chr17	159.393	12.6222	12.628	6	2	117.42	47.5184
Hs.655512	chr22	44.0966	3.49288	12.6247	3	1	20.014	0
Hs.636847	chr8	64.3007	5.0933	12.6246	3	1	30.2016	0
Hs.676054	chr20	9.73259	0.771004	12.6233	3	1	78.1014	0
Hs.636825	chr16	56.6064	4.48584	12.6189	3	1	21.7736	0
LOC100288911	chr2	14.9507	1.18571	12.609	6	2	96.3078	64.7891
Hs.703446	chr4	89.6949	7.11427	12.6078	3	1	17.3081	0
Hs.664835	chr12	11.7814	0.934551	12.6065	3	1	24.2363	0
Hs.675484	chr2	22.5163	1.78733	12.5978	3	1	38.0415	0
Hs.655487	chr6	107.793	8.56282	12.5885	3	1	148.781	0
Hs.662955	chr12	38.6653	3.07234	12.585	3	1	23.7213	0
TEX37	chr2	146.696	11.6585	12.5827	3	1	35.982	0
KIAA1522	chr1	186.766	14.8477	12.5788	3	1	32.6836	0
GAS6	chr13	126.217	10.0384	12.5735	31	16	106.355	96.4324
Hs.665019	chr13	113.867	9.06077	12.567	3	1	7.17002	0
SH3BGRL2	chr6	62.8147	4.99985	12.5633	6	1	89.4945	0
TTC36	chr11	14.0727	1.12146	12.5485	3	1	51.0466	0
RAET1E	chr6	137.045	10.9229	12.5465	3	1	48.8285	0
Hs.726339	chr4	69.6053	5.54889	12.544	3	1	40.7719	0
MED15	chr22	125.97	10.0452	12.5403	11	7	35.9551	20.9715
LOC574538	chr12	12.3034	0.981278	12.5381	6	2	66.1253	11.7851
PTH1R	chr3	103.72	8.27399	12.5357	11	8	139.659	29.8373
Hs.667495	chr12	8.63925	0.689231	12.5346	3	1	46.2425	0
Hs.650614	chr1	31.7653	2.53497	12.5308	3	1	20.0705	0
Hs.657338	chr3	23.8477	1.90415	12.5241	3	1	55.7452	0
TAS2R5	chr7	21.3475	1.70555	12.5164	3	1	70.6843	0
SLC5A11	chr16	15.483	1.23828	12.5036	3	1	42.6118	0
RDH12	chr14	82.226	6.5769	12.5022	3	1	11.7212	0
TMEM52B	chr12	21.0271	1.68219	12.4998	3	1	34.0858	0
Hs.677564	chr13	341.142	27.3016	12.4953	3	1	23.7753	0
LINC00310	chr21	14.7412	1.17987	12.4939	3	1	82.0172	0
PRDM7	chr16	28.8802	2.31301	12.486	3	1	98.682	0
Hs.127380	chr10	102.069	8.17732	12.482	3	1	12.7143	0
Hs.680357	chr16	206.39	16.5406	12.4777	3	1	46.058	0
CNTD1	chr17	15.2946	1.2266	12.4691	3	1	51.289	0
FERD3L	chr7	9.61258	0.771004	12.4676	3	1	71.3147	0
Hs.665664	chr8	69.6127	5.58394	12.4666	3	1	27.5938	0
Hs.696479	chr7	14.559	1.16819	12.4629	3	1	71.3609	0
Hs.560323	chr15	103.694	8.32918	12.4495	3	1	11.2934	0
Hs.677075	chr5	71.181	5.72412	12.4353	3	1	53.2729	0
ZNF385B	chr2	29.196	2.34806	12.4341	9	3	87.0808	91.85
Hs.661716	chr14	68.5216	5.51385	12.4272	3	1	18.5132	0
ZSWIM5	chr1	108.975	8.77309	12.4215	3	1	19.1657	0
Hs.567162	chrX	43.945	3.53961	12.4152	3	1	37.3032	0
Hs.603319	chr1	44.6696	3.59802	12.415	3	1	34.0187	0
[truncated: 23,542 more rows]
